# Supplementary material for: Diaci v3.0: chromosome-level assembly, de novo transcriptome, and manual annotation of Diaphorina citri, insect vector of Huanglongbing
Source: Gigascience. 2024 Dec 20;13:giae109. doi: 10.1093/gigascience/giae109 (PMC11659978; doi:10.1093/gigascience/giae109)
Supplement: giae109_Supplemental_Files [file giae109_supplemental_files.zip]

Archive with 6 entries (6 files):
- Supplemental Figure 1_Wolbachia BRIG plot.docx
- Supplemental File 1_Transcription Factors.xlsx
- Supplemental File 2_2000bpHomerSummary.xlsx
- Supplemental File 3_500bpHomerSummary.xlsx
- Supplemental Table 1_RNAseq SRA for genome annotation.docx
- Supplemental Table 2_BUSCO statistics.docx
