# Supplementary material for: Diaci v3.0: chromosome-level assembly, de novo transcriptome, and manual annotation of Diaphorina citri, insect vector of Huanglongbing
Source: Gigascience. 2024 Dec 20;13:giae109. doi: 10.1093/gigascience/giae109 (PMC11659978; doi:10.1093/gigascience/giae109)
Supplement: giae109_Supplemental_Files [file giae109_supplemental_files.zip › Supplemental File 1_Transcription Factors.xlsx]

## Sheet: TFs with predicted motifs
Gene_ID	Protein_ID	DBDs1	Species_mapped_from2	Gene_mapped_from3	Num_MMs4	DBD %ID5	Study6	Study_ID7	Source_Type8	IUPAC_fwd9	IUPAC_rev10	Author	Year	PMID
Dcitr00g01100.1.1	Dcitr00g01100.1.1	HMG_box	Drosophila_melanogaster	FBgn0042630	3	0.956522	Nitta2015	Sox21b_1	SELEX	NAACAMTWNCAKTGTTB	VAACAMTGNWAKTGTTN	Nitta	2015	25779349
Dcitr00g01470.1.1	Dcitr00g01470.1.1	HMG_box	Drosophila_melanogaster	FBgn0042630	3	0.956522	Nitta2015	Sox21b_1	SELEX	NAACAMTWNCAKTGTTB	VAACAMTGNWAKTGTTN	Nitta	2015	25779349
Dcitr00g01540.1.1	Dcitr00g01540.1.1	Forkhead	Homo_sapiens	ENSG00000198815	25	0.715909	Zoo_01	pTH6591	PBM	VNHHAYANN	NNTRTDDNB	Weirauch	2014	25215497
Dcitr00g03280.1.1	Dcitr00g03280.1.1	AT_hook,AT_hook,AT_hook	Aspergillus_nidulans	CADANIAG00008332	18	0.513514	Zoo_01	pTH8216	PBM	NNNNRHDDN	NHHDYNNNN	Weirauch	2014	25215497
Dcitr00g03280.1.2	Dcitr00g03280.1.2	AT_hook,AT_hook,AT_hook	Aspergillus_nidulans	CADANIAG00008332	18	0.513514	Zoo_01	pTH8216	PBM	NNNNRHDDN	NHHDYNNNN	Weirauch	2014	25215497
Dcitr00g03920.1.1	Dcitr00g03920.1.1	zf-C2H2,zf-C2H2,zf-C2H2,zf-C2H2,zf-C2H2,zf-C2H2,zf-C2H2,zf-C2H2,zf-C2H2,zf-C2H2,zf-C2H2,zf-C2H2,zf-C2H2,zf-C2H2,zf-C2H2,zf-C2H2,zf-C2H2,zf-C2H2	Drosophila_melanogaster	FBgn0020309	111	0.733173	FlyFactorSurvey	crol_F7-16_SANGER_5_FBgn0020309	B1H	KGVGRGGGGGKSRGW	WCYSYCCCCCYCBCM	Zhu	2011	21097781
Dcitr00g07820.1.1	Dcitr00g07820.1.1	TCR,TCR	Strongylocentrotus_purpuratus	SPU_025306	12	0.84	Zoo_01	pTH9286	PBM	DTTYRWNNNN	NNNNWYRAAH	Weirauch	2014	25215497
Dcitr00g09350.1.1	Dcitr00g09350.1.1	Forkhead	Homo_sapiens	ENSG00000198815	25	0.715909	Zoo_01	pTH6591	PBM	VNHHAYANN	NNTRTDDNB	Weirauch	2014	25215497
Dcitr00g11740.1.1	Dcitr00g11740.1.1	GATA	Drosophila_melanogaster	FBgn0038391	7	0.8	Nitta2015	GATAe_3	SELEX	HGATAAGNNNCTTATCD	HGATAAGNNNCTTATCD	Nitta	2015	25779349
Dcitr00g13380.1.1	Dcitr00g13380.1.1	zf-C2H2,zf-C2H2,zf-C2H2,zf-C2H2,zf-C2H2,zf-C2H2	Drosophila_melanogaster	FBgn0267033	13	0.907143	FlyFactorSurvey	CG11071_SANGER_5_FBgn0030532	B1H	KVDRTAGGCBBR	YVVGCCTAYHBM	Zhu	2011	21097781
Dcitr01g01060.1.1	Dcitr01g01060.1.1	Homeobox,Homeobox	Drosophila_melanogaster	FBgn0020307	25	0.816176	Nitta2015	dve_3	SELEX	YHATTATGYTAATKA	TMATTARCATAATDR	Nitta	2015	25779349
Dcitr01g01070.1.1	Dcitr01g01070.1.1	Homeobox	Aedes_aegypti	AAEL012091	10	0.852941	Zoo_01	pTH6401	PBM	NVKATHNNN	NNNDATMBN	Weirauch	2014	25215497
Dcitr01g01070.1.2	Dcitr01g01070.1.2	Homeobox	Aedes_aegypti	AAEL012091	10	0.852941	Zoo_01	pTH6401	PBM	NVKATHNNN	NNNDATMBN	Weirauch	2014	25215497
Dcitr01g01100.1.1	Dcitr01g01100.1.1	Homeobox	Drosophila_melanogaster	FBgn0085369	0	1	Nitta2015	CG2808_1	SELEX	TAAYSNRATTA	TAATYNSRTTA	Nitta	2015	25779349
Dcitr01g02310.1.1	Dcitr01g02310.1.1	HLH	Drosophila_melanogaster	FBgn0002931	8	0.849057	FlyFactorSurvey	net_da_SANGER_10_FBgn0002931	B1H	VMCAYCTGB	VCAGRTGKB	Zhu	2011	21097781
Dcitr01g03300.1.1	Dcitr01g03300.1.1	HLH	Drosophila_melanogaster	FBgn0002735	10	0.827586	Nitta2015	HLHmgamma_1	SELEX	DTGGCACGTGCCAH	DTGGCACGTGCCAH	Nitta	2015	25779349
Dcitr01g03350.1.1	Dcitr01g03350.1.1	HLH	Drosophila_melanogaster	FBgn0002735	10	0.827586	Nitta2015	HLHmgamma_1	SELEX	DTGGCACGTGCCAH	DTGGCACGTGCCAH	Nitta	2015	25779349
Dcitr01g03650.1.1	Dcitr01g03650.1.1	HLH	Drosophila_melanogaster	FBgn0037937	2	0.962264	FlyFactorSurvey	Fer3_da_SANGER_5_FBgn0037937	B1H	GKVACAGVTG	CABCTGTBMC	Zhu	2011	21097781
Dcitr01g03700.1.1	Dcitr01g03700.1.1	Homeobox	Drosophila_melanogaster	FBgn0000611	1	0.983333	JASPAR	MA0222.1	B1H	NTTTGAYR	YRTCAAAN	Mathelier	2014	24194598
Dcitr01g03720.1.1	Dcitr01g03720.1.1	Homeobox	Drosophila_melanogaster	FBgn0000611	1	0.983333	JASPAR	MA0222.1	B1H	NTTTGAYR	YRTCAAAN	Mathelier	2014	24194598
Dcitr01g03860.1.1	Dcitr01g03860.1.1	HLH	Drosophila_melanogaster	FBgn0053557	23	0.566038	FlyFactorSurvey	CG33557_da_SANGER_5_FBgn0053557	B1H	TKNDNDNKBNDBNMCAKVTGK	MCABMTGKNVHNVMNHNHNMA	Zhu	2011	21097781
Dcitr01g06800.1.1	Dcitr01g06800.1.1	HLH	Drosophila_melanogaster	FBgn0259938	10	0.814815	Nitta2015	cwo_3	SELEX	NDCACGTGHNNNDCACGTGHN	NDCACGTGHNNNDCACGTGHN	Nitta	2015	25779349
Dcitr01g07250.1.1	Dcitr01g07250.1.1	Runt	Drosophila_melanogaster	FBgn0002576	33	0.746154	Nitta2015	lz_4	SELEX	HRACCGCAAAACCRCAR	YTGYGGTTTTGCGGTYD	Nitta	2015	25779349
Dcitr01g07260.1.1	Dcitr01g07260.1.1	Runt	Drosophila_melanogaster	FBgn0002576	33	0.746154	Nitta2015	lz_4	SELEX	HRACCGCAAAACCRCAR	YTGYGGTTTTGCGGTYD	Nitta	2015	25779349
Dcitr01g07290.1.1	Dcitr01g07290.1.1	Runt	Drosophila_melanogaster	FBgn0002576	28	0.784615	Nitta2015	lz_4	SELEX	HRACCGCAAAACCRCAR	YTGYGGTTTTGCGGTYD	Nitta	2015	25779349
Dcitr01g07300.1.1	Dcitr01g07300.1.1	Runt	Drosophila_melanogaster	FBgn0003300	27	0.792308	FlyFactorSurvey	run_Bgb_NBT_FBgn0003300	B1H	WAACCGCAR	YTGCGGTTW	Zhu	2011	21097781
Dcitr01g07310.1.1	Dcitr01g07310.1.1	Runt	Drosophila_melanogaster	FBgn0002576	26	0.8	Nitta2015	lz_4	SELEX	HRACCGCAAAACCRCAR	YTGYGGTTTTGCGGTYD	Nitta	2015	25779349
Dcitr01g09360.1.1	Dcitr01g09360.1.1	PAX,Homeobox	Drosophila_melanogaster	FBgn0003145	21	0.884615	Transfac	I$PRD_Q6	Transfac	DYRATTT	AAATYRH	Matys	2006	16381825
Dcitr01g10600.1.1	Dcitr01g10600.1.1	zf-C2H2,zf-C2H2,zf-C2H2	Drosophila_melanogaster	FBgn0011236	8	0.887324	FlyFactorSurvey	ken_SOLEXA_5_FBgn0011236	B1H	NNRCTTTCWCYNNNN	NNNNRGWGAAAGYNN	Zhu	2011	21097781
Dcitr01g11160.1.1	Dcitr01g11160.1.1	zf-C2H2,zf-C2H2,zf-C2H2,zf-C2H2,zf-C2H2	Drosophila_melanogaster	FBgn0004893	2	0.982609	Nitta2015	bowl_2	SELEX	NGCGTAAYACRGTAGCN	NGCTACYGTRTTACGCN	Nitta	2015	25779349
Dcitr01g11160.1.2	Dcitr01g11160.1.2	zf-C2H2,zf-C2H2,zf-C2H2,zf-C2H2,zf-C2H2	Drosophila_melanogaster	FBgn0004893	2	0.982609	Nitta2015	bowl_2	SELEX	NGCGTAAYACRGTAGCN	NGCTACYGTRTTACGCN	Nitta	2015	25779349
Dcitr01g11160.1.3	Dcitr01g11160.1.3	zf-C2H2,zf-C2H2,zf-C2H2,zf-C2H2,zf-C2H2	Drosophila_melanogaster	FBgn0004893	2	0.982609	Nitta2015	bowl_2	SELEX	NGCGTAAYACRGTAGCN	NGCTACYGTRTTACGCN	Nitta	2015	25779349
Dcitr01g12080.1.1	Dcitr01g12080.1.1	zf-C2H2,zf-C2H2,zf-C2H2,zf-C2H2,zf-C2H2	Drosophila_melanogaster	FBgn0010768	14	0.880342	FlyFactorSurvey	sqz_SOLEXA_5_FBgn0010768	B1H	NVNVHAAAAAAMNNN	NNNKTTTTTTDBNBN	Zhu	2011	21097781
Dcitr01g12170.1.1	Dcitr01g12170.1.1	TCR,TCR	Strongylocentrotus_purpuratus	SPU_025306	12	0.84	Zoo_01	pTH9286	PBM	DTTYRWNNNN	NNNNWYRAAH	Weirauch	2014	25215497
Dcitr01g12170.1.2	Dcitr01g12170.1.2	TCR,TCR	Strongylocentrotus_purpuratus	SPU_025306	12	0.84	Zoo_01	pTH9286	PBM	DTTYRWNNNN	NNNNWYRAAH	Weirauch	2014	25215497
Dcitr01g13820.1.1	Dcitr01g13820.1.1	HLH	Drosophila_melanogaster	FBgn0010433	11	0.792453	FlyFactorSurvey	ato_da_SANGER_5_3_FBgn0010433	B1H	GNCAKRTGK	MCAYMTGNC	Zhu	2011	21097781
Dcitr01g13840.1.1	Dcitr01g13840.1.1	HLH	Drosophila_melanogaster	FBgn0010433	11	0.792453	FlyFactorSurvey	ato_da_SANGER_5_3_FBgn0010433	B1H	GNCAKRTGK	MCAYMTGNC	Zhu	2011	21097781
Dcitr01g14060.1.1	Dcitr01g14060.1.1	Homeobox	Drosophila_melanogaster	FBgn0023489	7	0.877193	Yin2017	ARX_eDBD_Methyl-HT-SELEX	SELEX	BYAATTAN	NTAATTRV	Yin	2017	28473536
Dcitr01g14400.1.1	Dcitr01g14400.1.1	Homeobox	Drosophila_melanogaster	FBgn0023489	11	0.807018	Yin2017	ARX_eDBD_Methyl-HT-SELEX	SELEX	BYAATTAN	NTAATTRV	Yin	2017	28473536
Dcitr01g14400.1.2	Dcitr01g14400.1.2	Homeobox	Drosophila_melanogaster	FBgn0023489	11	0.807018	Yin2017	ARX_eDBD_Methyl-HT-SELEX	SELEX	BYAATTAN	NTAATTRV	Yin	2017	28473536
Dcitr01g14400.1.3	Dcitr01g14400.1.3	Homeobox	Drosophila_melanogaster	FBgn0023489	10	0.824561	Yin2017	ARX_eDBD_Methyl-HT-SELEX	SELEX	BYAATTAN	NTAATTRV	Yin	2017	28473536
Dcitr01g15940.1.1	Dcitr01g15940.1.1	RFX_DNA_binding	Homo_sapiens	ENSG00000087903	9	0.886076	Zoo_01	pTH9269	PBM	BNTRRYDACN	NGTHRYYANV	Weirauch	2014	25215497
Dcitr01g16050.1.1	Dcitr01g16050.1.1	RFX_DNA_binding	Homo_sapiens	ENSG00000087903	9	0.886076	Zoo_01	pTH9269	PBM	BNTRRYDACN	NGTHRYYANV	Weirauch	2014	25215497
Dcitr01g16200.1.1	Dcitr01g16200.1.1	HLH	Homo_sapiens	ENSG00000135547	2	0.964286	Zoo_01	pTH5102	PBM	NNCACGTGY	RCACGTGNN	Weirauch	2014	25215497
Dcitr01g16840.1.1	Dcitr01g16840.1.1	zf-C4	Drosophila_melanogaster	FBgn0003720	11	0.847222	Zoo_01	pTH5714	PBM	NRASGTCAANNN	NNNTTGACSTYN	Weirauch	2014	25215497
Dcitr01g16840.1.2	Dcitr01g16840.1.2	zf-C4	Drosophila_melanogaster	FBgn0003720	11	0.847222	Zoo_01	pTH5714	PBM	NRASGTCAANNN	NNNTTGACSTYN	Weirauch	2014	25215497
Dcitr01g18430.1.1	Dcitr01g18430.1.1	HLH	Drosophila_melanogaster	FBgn0002733	13	0.775862	Nitta2015	HLHmbeta_1	SELEX	HGGCACGTGCCR	YGGCACGTGCCD	Nitta	2015	25779349
Dcitr01g18440.1.1	Dcitr01g18440.1.1	HLH	Drosophila_melanogaster	FBgn0002735	19	0.672414	Nitta2015	HLHmgamma_1	SELEX	DTGGCACGTGCCAH	DTGGCACGTGCCAH	Nitta	2015	25779349
Dcitr01g18450.1.1	Dcitr01g18450.1.1	HLH	Drosophila_melanogaster	FBgn0002735	20	0.655172	Nitta2015	HLHmgamma_1	SELEX	DTGGCACGTGCCAH	DTGGCACGTGCCAH	Nitta	2015	25779349
Dcitr01g18460.1.1	Dcitr01g18460.1.1	PAX,Homeobox	Mus_musculus	ENSMUSG00000028736	27	0.853261	HOMER	Myoblast-Pax7_GSE25064_3	Misc	WAATCAATTA	TAATTGATTW	Heinz	2010	20513432
Dcitr01g18490.1.2	Dcitr01g18490.1.2	HLH	Drosophila_melanogaster	FBgn0002735	19	0.672414	Nitta2015	HLHmgamma_1	SELEX	DTGGCACGTGCCAH	DTGGCACGTGCCAH	Nitta	2015	25779349
Dcitr01g18500.1.1	Dcitr01g18500.1.1	PAX,Homeobox	Mus_musculus	ENSMUSG00000028736	27	0.853261	HOMER	Myoblast-Pax7_GSE25064_3	Misc	WAATCAATTA	TAATTGATTW	Heinz	2010	20513432
Dcitr01g18520.1.1	Dcitr01g18520.1.1	PAX,Homeobox	Mus_musculus	ENSMUSG00000028736	40	0.781421	HOMER	Myoblast-Pax7_GSE25064_3	Misc	WAATCAATTA	TAATTGATTW	Heinz	2010	20513432
Dcitr01g20150.1.1	Dcitr01g20150.1.1	zf-C2H2,zf-C2H2,zf-C2H2,zf-C2H2,zf-C2H2	Drosophila_melanogaster	FBgn0004892	5	0.956522	Nitta2015	sob_2	SELEX	NGCGTAABNSNRGTAGY	RCTACYNSNVTTACGCN	Nitta	2015	25779349
Dcitr01g20160.1.1	Dcitr01g20160.1.1	zf-C2H2,zf-C2H2,zf-C2H2,zf-C2H2	Drosophila_melanogaster	FBgn0002985	16	0.826087	Nitta2015	odd_1	SELEX	WGCTACCGGTAGCH	DGCTACCGGTAGCW	Nitta	2015	25779349
Dcitr01g20190.1.1	Dcitr01g20190.1.1	zf-C2H2,zf-C2H2,zf-C2H2,zf-C2H2,zf-C2H2	Drosophila_melanogaster	FBgn0004892	8	0.930435	Nitta2015	sob_2	SELEX	NGCGTAABNSNRGTAGY	RCTACYNSNVTTACGCN	Nitta	2015	25779349
Dcitr02g01350.1.1	Dcitr02g01350.1.1	HLH	Drosophila_melanogaster	FBgn0001994	20	0.615385	Nitta2015	crp_1	SELEX	AACAGCTGWT	AWCAGCTGTT	Nitta	2015	25779349
Dcitr02g01370.1.1	Dcitr02g01370.1.1	HLH	Drosophila_melanogaster	FBgn0001994	17	0.673077	Nitta2015	crp_1	SELEX	AACAGCTGWT	AWCAGCTGTT	Nitta	2015	25779349
Dcitr02g01540.1.1	Dcitr02g01540.1.1	Pou	Mus_musculus	ENSMUSG00000026565	20	0.71831	DREAM_contest	pTH4325	PBM	NNDNWWATDN	NHATWWNHNN	Weirauch	2013	23354101
Dcitr02g01540.1.2	Dcitr02g01540.1.2	Pou	Mus_musculus	ENSMUSG00000026565	20	0.71831	DREAM_contest	pTH4325	PBM	NNDNWWATDN	NHATWWNHNN	Weirauch	2013	23354101
Dcitr02g01540.1.3	Dcitr02g01540.1.3	Pou	Mus_musculus	ENSMUSG00000026565	20	0.71831	DREAM_contest	pTH4325	PBM	NNDNWWATDN	NHATWWNHNN	Weirauch	2013	23354101
Dcitr02g01550.1.1	Dcitr02g01550.1.1	Pou,Homeobox	Apis_mellifera	GB53100	11	0.914729	Zoo_01	pTH9225	PBM	NTAWTWADNN	NNHTWAWTAN	Weirauch	2014	25215497
Dcitr02g03770.1.1	Dcitr02g03770.1.1	Forkhead	Homo_sapiens	ENSG00000187140	5	0.944444	Yin2017	FOXD3_eDBD_Methyl-HT-SELEX	SELEX	VYWRHRTAAACW	WGTTTAYDYWRB	Yin	2017	28473536
Dcitr02g06160.1.1	Dcitr02g06160.1.1	DM	Drosophila_melanogaster	FBgn0039683	0	1	Zoo_01	pTH9261	PBM	WRTWDCNDNN	NNHNGHWAYW	Weirauch	2014	25215497
Dcitr02g06180.1.1	Dcitr02g06180.1.1	DM	Drosophila_melanogaster	FBgn0039683	0	1	Zoo_01	pTH9261	PBM	WRTWDCNDNN	NNHNGHWAYW	Weirauch	2014	25215497
Dcitr02g06840.1.1	Dcitr02g06840.1.1	MH1	Drosophila_melanogaster	FBgn0011648	5	0.95098	Transfac	I$MAD_Q6	Transfac	KMGRCRVN	NBYGYCKM	Matys	2006	16381825
Dcitr02g06880.1.1	Dcitr02g06880.1.1	HLH	Drosophila_melanogaster	FBgn0001168	5	0.913793	Transfac	I$HAIRY_01	Transfac	NDSBCGCGTGBVNN	NNBVCACGCGVSHN	Matys	2006	16381825
Dcitr02g06890.1.1	Dcitr02g06890.1.1	HLH	Drosophila_melanogaster	FBgn0001168	5	0.913793	Transfac	I$HAIRY_01	Transfac	NDSBCGCGTGBVNN	NNBVCACGCGVSHN	Matys	2006	16381825
Dcitr02g07880.1.1	Dcitr02g07880.1.1	HLH	Drosophila_melanogaster	FBgn0264075	1	0.981481	FlyFactorSurvey	tgo_trh_SANGER_5_FBgn0015014	B1H	VGTCACGTAB	VTACGTGACB	Zhu	2011	21097781
Dcitr02g08120.1.1	Dcitr02g08120.1.1	Forkhead	Drosophila_melanogaster	FBgn0004567	8	0.911111	Zoo_01	pTH5501	PBM	RTAAACAH	DTGTTTAY	Weirauch	2014	25215497
Dcitr02g10010.1.1	Dcitr02g10010.1.1	Homeobox	Drosophila_melanogaster	FBgn0003896	1	0.982456	Transfac	V$ISL2_05	Transfac	CACTTAR	YTAAGTG	Matys	2006	16381825
Dcitr02g10010.1.2	Dcitr02g10010.1.2	Homeobox	Drosophila_melanogaster	FBgn0003896	1	0.982456	Transfac	V$ISL2_05	Transfac	CACTTAR	YTAAGTG	Matys	2006	16381825
Dcitr02g11570.1.1	Dcitr02g11570.1.1	TBP,TBP	Homo_sapiens	ENSG00000112592	11	0.934132	Transfac	V$TBP_Q6	Transfac	VDATAAA	TTTATHB	Matys	2006	16381825
Dcitr02g14330.1.1	Dcitr02g14330.1.1	zf-C4	Drosophila_melanogaster	FBgn0004914	7	0.9	Nitta2015	Hnf4_4	SELEX	RGTCCAAAGTYCAY	RTGRACTTTGGACY	Nitta	2015	25779349
Dcitr02g15120.1.1	Dcitr02g15120.1.1	Forkhead	Drosophila_melanogaster	FBgn0004897	8	0.911111	Nitta2015	fd96Ca_1	SELEX	WRWGYMAATATTKRCWYW	WRWGYMAATATTKRCWYW	Nitta	2015	25779349
Dcitr02g15120.1.2	Dcitr02g15120.1.2	Forkhead	Drosophila_melanogaster	FBgn0004897	8	0.911111	Nitta2015	fd96Ca_1	SELEX	WRWGYMAATATTKRCWYW	WRWGYMAATATTKRCWYW	Nitta	2015	25779349
Dcitr02g15120.1.3	Dcitr02g15120.1.3	Forkhead	Drosophila_melanogaster	FBgn0004897	8	0.911111	Nitta2015	fd96Ca_1	SELEX	WRWGYMAATATTKRCWYW	WRWGYMAATATTKRCWYW	Nitta	2015	25779349
Dcitr02g16980.1.1	Dcitr02g16980.1.1	Homeobox	Homo_sapiens	ENSG00000168779	0	1	Zoo_01	pTH5805	PBM	NYAATTAN	NTAATTRN	Weirauch	2014	25215497
Dcitr02g16980.1.2	Dcitr02g16980.1.2	Homeobox	Homo_sapiens	ENSG00000168779	0	1	Zoo_01	pTH5805	PBM	NYAATTAN	NTAATTRN	Weirauch	2014	25215497
Dcitr02g17420.1.1	Dcitr02g17420.1.1	ARID	Drosophila_melanogaster	FBgn0004795	30	0.655172	Zoo_01	pTH5119	PBM	NDATHRNN	NNYDATHN	Weirauch	2014	25215497
Dcitr02g19510.1.1	Dcitr02g19510.1.1	Ets	Drosophila_melanogaster	FBgn0005660	13	0.8375	Zoo_01	pTH6450	PBM	CCGGAARY	RYTTCCGG	Weirauch	2014	25215497
Dcitr02g19530.1.1	Dcitr02g19530.1.1	zf-C4	Drosophila_melanogaster	FBgn0000546	8	0.885714	FlyFactorSurvey	EcR_SANGER_5_FBgn0000546	B1H	RAGGTCAW	WTGACCTY	Zhu	2011	21097781
Dcitr03g01400.1.1	Dcitr03g01400.1.1	COE1_DBD	Drosophila_melanogaster	FBgn0001319	30	0.867257	Nitta2015	kn_1	SELEX	BWATTCCCHDGGGAATWV	BWATTCCCHDGGGAATWV	Nitta	2015	25779349
Dcitr03g01400.1.2	Dcitr03g01400.1.2	COE1_DBD	Drosophila_melanogaster	FBgn0001319	30	0.867257	Nitta2015	kn_1	SELEX	BWATTCCCHDGGGAATWV	BWATTCCCHDGGGAATWV	Nitta	2015	25779349
Dcitr03g02650.1.1	Dcitr03g02650.1.1	zf-C4	Drosophila_melanogaster	FBgn0035849	4	0.942857	Nitta2015	ERR_1	SELEX	BSAAGGTCRH	DYGACCTTSV	Nitta	2015	25779349
Dcitr03g02660.1.1	Dcitr03g02660.1.1	zf-C4	Drosophila_melanogaster	FBgn0035849	4	0.942857	Nitta2015	ERR_1	SELEX	BSAAGGTCRH	DYGACCTTSV	Nitta	2015	25779349
Dcitr03g03190.1.1	Dcitr03g03190.1.1	HLH	Homo_sapiens	ENSG00000125952	6	0.886792	Zoo_01	pTH4381	PBM	NNMRCRTGN	NCAYGYKNN	Weirauch	2014	25215497
Dcitr03g04000.1.1	Dcitr03g04000.1.1	Homeobox	Drosophila_melanogaster	FBgn0001235	0	1	JASPAR	MA0227.1	B1H	MTGTCA	TGACAK	Mathelier	2014	24194598
Dcitr03g04250.1.1	Dcitr03g04250.1.1	Ets	Homo_sapiens	ENSG00000139083	15	0.545455	Jolma2013	ETV6_2	SELEX	VSCGGAAGTD	HACTTCCGSB	Author	Year	PMID
Dcitr03g08480.1.1	Dcitr03g08480.1.1	PAX	Drosophila_melanogaster	FBgn0003129	30	0.76	Nitta2015	Poxm_2	SELEX	NYSAWGCRTRACS	SGTYAYGCWTSRN	Nitta	2015	25779349
Dcitr03g08560.1.1	Dcitr03g08560.1.1	PAX	Drosophila_melanogaster	FBgn0003129	30	0.76	Nitta2015	Poxm_2	SELEX	NYSAWGCRTRACS	SGTYAYGCWTSRN	Nitta	2015	25779349
Dcitr03g10740.1.1	Dcitr03g10740.1.1	Forkhead	Drosophila_melanogaster	FBgn0000659	4	0.955556	Nitta2015	fkh_2	SELEX	HWASAATAAYAWT	AATRTTATTSTWD	Nitta	2015	25779349
Dcitr03g10740.1.2	Dcitr03g10740.1.2	Forkhead	Drosophila_melanogaster	FBgn0000659	4	0.955556	Nitta2015	fkh_2	SELEX	HWASAATAAYAWT	AATRTTATTSTWD	Nitta	2015	25779349
Dcitr03g11160.1.1	Dcitr03g11160.1.1	zf-C2H2,zf-C2H2,zf-C2H2	Drosophila_melanogaster	FBgn0003499	1	0.985915	FlyFactorSurvey	sr_SOLEXA_5_FBgn0003499	B1H	NNDBGKGGGYGKNN	NNMCRCCCMCVHNN	Zhu	2011	21097781
Dcitr03g11160.1.2	Dcitr03g11160.1.2	zf-C2H2,zf-C2H2,zf-C2H2	Drosophila_melanogaster	FBgn0003499	1	0.985915	FlyFactorSurvey	sr_SOLEXA_5_FBgn0003499	B1H	NNDBGKGGGYGKNN	NNMCRCCCMCVHNN	Zhu	2011	21097781
Dcitr03g11180.1.1	Dcitr03g11180.1.1	zf-C2H2,zf-C2H2,zf-C2H2	Drosophila_melanogaster	FBgn0003499	1	0.985915	FlyFactorSurvey	sr_SOLEXA_5_FBgn0003499	B1H	NNDBGKGGGYGKNN	NNMCRCCCMCVHNN	Zhu	2011	21097781
Dcitr03g11830.1.1	Dcitr03g11830.1.1	Homeobox	Drosophila_melanogaster	FBgn0040318	1	0.982456	Nitta2015	HGTX_2	SELEX	NYMATTAH	DTAATKRN	Nitta	2015	25779349
Dcitr03g12850.1.1	Dcitr03g12850.1.1	bZIP_1	Drosophila_melanogaster	FBgn0262975	24	0.619048	Nitta2015	cnc_3	SELEX	RTGACGTCATSMTGAC	GTCAKSATGACGTCAY	Nitta	2015	25779349
Dcitr03g12850.1.3	Dcitr03g12850.1.3	bZIP_1	Drosophila_melanogaster	FBgn0262975	24	0.619048	Nitta2015	cnc_3	SELEX	RTGACGTCATSMTGAC	GTCAKSATGACGTCAY	Nitta	2015	25779349
Dcitr03g12990.1.1	Dcitr03g12990.1.1	HLH	Drosophila_melanogaster	FBgn0037672	11	0.796296	Nitta2015	sage_1	SELEX	AAAACAGCTGTTTT	AAAACAGCTGTTTT	Nitta	2015	25779349
Dcitr03g13030.1.1	Dcitr03g13030.1.1	HLH	Drosophila_melanogaster	FBgn0037672	11	0.796296	Nitta2015	sage_1	SELEX	AAAACAGCTGTTTT	AAAACAGCTGTTTT	Nitta	2015	25779349
Dcitr03g20170.1.1	Dcitr03g20170.1.1	MH1	Drosophila_melanogaster	FBgn0011655	4	0.960784	Transfac	V$SMAD4_Q6	Transfac	SKSRKBSAGMCANMY	RKNTGKCTSVMYSMS	Matys	2006	16381825
Dcitr03g20170.1.2	Dcitr03g20170.1.2	MH1	Drosophila_melanogaster	FBgn0011655	4	0.960784	Transfac	V$SMAD4_Q6	Transfac	SKSRKBSAGMCANMY	RKNTGKCTSVMYSMS	Matys	2006	16381825
Dcitr03g20170.1.3	Dcitr03g20170.1.3	MH1	Drosophila_melanogaster	FBgn0011655	4	0.960784	Transfac	V$SMAD4_Q6	Transfac	SKSRKBSAGMCANMY	RKNTGKCTSVMYSMS	Matys	2006	16381825
Dcitr03g20260.1.1	Dcitr03g20260.1.1	MH1	Drosophila_melanogaster	FBgn0011655	4	0.960784	Transfac	V$SMAD4_Q6	Transfac	SKSRKBSAGMCANMY	RKNTGKCTSVMYSMS	Matys	2006	16381825
Dcitr03g20270.1.1	Dcitr03g20270.1.1	MH1	Drosophila_melanogaster	FBgn0011655	4	0.960784	Transfac	V$SMAD4_Q6	Transfac	SKSRKBSAGMCANMY	RKNTGKCTSVMYSMS	Matys	2006	16381825
Dcitr03g20280.1.1	Dcitr03g20280.1.1	MH1	Drosophila_melanogaster	FBgn0011655	4	0.960784	Transfac	V$SMAD4_Q6	Transfac	SKSRKBSAGMCANMY	RKNTGKCTSVMYSMS	Matys	2006	16381825
Dcitr03g20310.1.1	Dcitr03g20310.1.1	HLH	Homo_sapiens	ENSG00000116016	14	0.740741	Transfac	V$HIF2A_Q6	Transfac	NNVCACGY	RCGTGBNN	Matys	2006	16381825
Dcitr03g20320.1.1	Dcitr03g20320.1.1	HLH	Homo_sapiens	ENSG00000116016	14	0.740741	Transfac	V$HIF2A_Q6	Transfac	NNVCACGY	RCGTGBNN	Matys	2006	16381825
Dcitr03g20560.1.1	Dcitr03g20560.1.1	HLH	Homo_sapiens	ENSG00000116016	14	0.740741	Transfac	V$HIF2A_Q6	Transfac	NNVCACGY	RCGTGBNN	Matys	2006	16381825
Dcitr03g20560.1.2	Dcitr03g20560.1.2	HLH	Homo_sapiens	ENSG00000116016	14	0.740741	Transfac	V$HIF2A_Q6	Transfac	NNVCACGY	RCGTGBNN	Matys	2006	16381825
Dcitr04g02450.1.1	Dcitr04g02450.1.1	zf-C4	Drosophila_melanogaster	FBgn0003964	4	0.942857	Transfac	I$CF1_02	Transfac	GGGGTCAYS	SRTGACCCC	Matys	2006	16381825
Dcitr04g02450.1.2	Dcitr04g02450.1.2	zf-C4	Drosophila_melanogaster	FBgn0003964	4	0.942857	Transfac	I$CF1_02	Transfac	GGGGTCAYS	SRTGACCCC	Matys	2006	16381825
Dcitr04g03190.1.1	Dcitr04g03190.1.1	zf-C2H2,zf-C2H2,zf-C2H2	Drosophila_melanogaster	FBgn0039169	8	0.890411	FlyFactorSurvey	CG5669_SOLEXA_5_FBgn0039169	B1H	NRKGGGCGKGGCHHV	BDDGCCMCGCCCMYN	Zhu	2011	21097781
Dcitr04g03230.1.1	Dcitr04g03230.1.1	GCM	Drosophila_melanogaster	FBgn0019809	48	0.659574	Zoo_01	pTH8361	PBM	ATGCGGGY	RCCCGCAT	Weirauch	2014	25215497
Dcitr04g04810.1.1	Dcitr04g04810.1.1	Homeobox	Drosophila_melanogaster	FBgn0027364	10	0.811321	Transfac	V$SIX5_02	Transfac	ACAWYTCCC	GGGARWTGT	Matys	2006	16381825
Dcitr04g05060.1.1	Dcitr04g05060.1.1	zf-C4	Drosophila_melanogaster	FBgn0014859	3	0.957143	Nitta2015	Hr38_1	SELEX	NAAAGGTCA	TGACCTTTN	Nitta	2015	25779349
Dcitr04g05290.1.1	Dcitr04g05290.1.1	zf-C2H2,zf-C2H2,zf-C2H2,zf-C2H2	Drosophila_melanogaster	FBgn0002573	10	0.892473	Nitta2015	sens_1	SELEX	RATAAATCASWGCA	TGCWSTGATTTATY	Nitta	2015	25779349
Dcitr04g05290.1.2	Dcitr04g05290.1.2	zf-C2H2,zf-C2H2,zf-C2H2,zf-C2H2	Drosophila_melanogaster	FBgn0002573	10	0.892473	Nitta2015	sens_1	SELEX	RATAAATCASWGCA	TGCWSTGATTTATY	Nitta	2015	25779349
Dcitr04g05430.1.1	Dcitr04g05430.1.1	E2F_TDP	Homo_sapiens	ENSG00000198176	18	0.780488	JASPAR	MA1122.1	ChIP-seq	NSGCGGGAAVN	NBTTCCCGCSN	Mathelier	2014	24194598
Dcitr04g07670.1.1	Dcitr04g07670.1.1	HLH	Drosophila_melanogaster	FBgn0039509	25	0.561404	Nitta2015	bigmax_1	SELEX	DRTCACGTGNHH	DDNCACGTGAYH	Nitta	2015	25779349
Dcitr04g10900.1.1	Dcitr04g10900.1.1	HLH	Homo_sapiens	ENSG00000180828	2	0.963636	Zoo_01	pTH5267	PBM	NVCATATGGN	NCCATATGBN	Weirauch	2014	25215497
Dcitr04g11170.1.1	Dcitr04g11170.1.1	zf-C2H2,zf-C2H2,zf-C2H2	Drosophila_melanogaster	FBgn0261434	13	0.816901	Nitta2015	hkb_1	SELEX	VTCACGCCYHHN	NDDRGGCGTGAB	Nitta	2015	25779349
Dcitr04g11590.1.1	Dcitr04g11590.1.1	LAG1-DNAbind	Drosophila_melanogaster	FBgn0004837	15	0.886364	Transfac	I$SUH_01	Transfac	RBYGTGRGAAMCB	VGKTTCYCACRVY	Matys	2006	16381825
Dcitr04g11590.1.2	Dcitr04g11590.1.2	LAG1-DNAbind	Drosophila_melanogaster	FBgn0004837	15	0.886364	Transfac	I$SUH_01	Transfac	RBYGTGRGAAMCB	VGKTTCYCACRVY	Matys	2006	16381825
Dcitr04g11770.1.1	Dcitr04g11770.1.1	zf-C2H2,zf-C2H2	Drosophila_melanogaster	FBgn0264442	0	1	FlyFactorSurvey	CG32830_SOLEXA_5_FBgn0052830	B1H	NNNNVNNNNHSATTAAHNNVNNNN	NNNNBNNDTTAATSDNNNNBNNNN	Zhu	2011	21097781
Dcitr04g12890.1.1	Dcitr04g12890.1.1	T-box	Homo_sapiens	ENSG00000164532	57	0.698413	Yin2017	TBX20_FL_Methyl-HT-SELEX_2	SELEX	TTCACACBTAGGYGTKAA	TTMACRCCTAVGTGTGAA	Yin	2017	28473536
Dcitr04g12920.1.1	Dcitr04g12920.1.1	T-box	Homo_sapiens	ENSG00000164532	43	0.772487	Yin2017	TBX20_FL_Methyl-HT-SELEX_2	SELEX	TTCACACBTAGGYGTKAA	TTMACRCCTAVGTGTGAA	Yin	2017	28473536
Dcitr04g13800.1.1	Dcitr04g13800.1.1	zf-C2H2,zf-C2H2,zf-C2H2,zf-C2H2,zf-C2H2	Drosophila_melanogaster	FBgn0001981	15	0.868421	FlyFactorSurvey	esg_SANGER_2.5_FBgn0001981	B1H	DCAGGTG	CACCTGH	Zhu	2011	21097781
Dcitr04g14190.1.1	Dcitr04g14190.1.1	Homeobox	Drosophila_melanogaster	FBgn0002023	8	0.859649	Zoo_01	pTH6478	PBM	NYVATNNNNN	NNNNNATBRN	Weirauch	2014	25215497
Dcitr04g16960.1.1	Dcitr04g16960.1.1	Homeobox	Drosophila_melanogaster	FBgn0004102	1	0.982456	Nitta2015	oc_1	SELEX	VGGATTAD	HTAATCCB	Nitta	2015	25779349
Dcitr05g01100.1.1	Dcitr05g01100.1.1	zf-C4	Drosophila_melanogaster	FBgn0001078	1	0.985714	Zoo_01	pTH5709	PBM	RRGGTCAH	DTGACCYY	Weirauch	2014	25215497
Dcitr05g01130.1.1	Dcitr05g01130.1.1	zf-C4	Drosophila_melanogaster	FBgn0001078	1	0.985714	Zoo_01	pTH5709	PBM	RRGGTCAH	DTGACCYY	Weirauch	2014	25215497
Dcitr05g02780.1.1	Dcitr05g02780.1.1	bZIP_1	Drosophila_melanogaster	FBgn0016694	20	0.705882	Nitta2015	Pdp1_2	SELEX	RTTACGTAAY	RTTACGTAAY	Nitta	2015	25779349
Dcitr05g05480.1.1	Dcitr05g05480.1.1	HLH	Drosophila_melanogaster	FBgn0023076	10	0.8	FlyFactorSurvey	tai_Clk_SANGER_5_FBgn0023076	B1H	SACACGTGY	RCACGTGTS	Zhu	2011	21097781
Dcitr05g05580.1.1	Dcitr05g05580.1.1	HLH	Drosophila_melanogaster	FBgn0023076	10	0.8	FlyFactorSurvey	tai_Clk_SANGER_5_FBgn0023076	B1H	SACACGTGY	RCACGTGTS	Zhu	2011	21097781
Dcitr05g06390.1.1	Dcitr05g06390.1.1	zf-C2H2,zf-C2H2,zf-C2H2,zf-C2H2,zf-C2H2	Drosophila_melanogaster	FBgn0004880	18	0.842105	Nitta2015	scrt_1	SELEX	RHGCAACAGGTGK	MCACCTGTTGCDY	Nitta	2015	25779349
Dcitr05g06410.1.1	Dcitr05g06410.1.1	zf-C2H2,zf-C2H2,zf-C2H2,zf-C2H2,zf-C2H2	Drosophila_melanogaster	FBgn0004880	3	0.973684	Nitta2015	scrt_1	SELEX	RHGCAACAGGTGK	MCACCTGTTGCDY	Nitta	2015	25779349
Dcitr05g06480.1.1	Dcitr05g06480.1.1	zf-C2H2,zf-C2H2,zf-C2H2,zf-C2H2,zf-C2H2	Drosophila_melanogaster	FBgn0004880	3	0.973684	Nitta2015	scrt_1	SELEX	RHGCAACAGGTGK	MCACCTGTTGCDY	Nitta	2015	25779349
Dcitr05g07830.1.1	Dcitr05g07830.1.1	Homeobox	Drosophila_melanogaster	FBgn0036274	5	0.912281	JASPAR	MA0182.1	B1H	YAATWAW	WTWATTR	Mathelier	2014	24194598
Dcitr05g07840.1.1	Dcitr05g07840.1.1	Homeobox	Drosophila_melanogaster	FBgn0036274	5	0.912281	JASPAR	MA0182.1	B1H	YAATWAW	WTWATTR	Mathelier	2014	24194598
Dcitr05g08020.1.1	Dcitr05g08020.1.1	zf-C2H2,zf-C2H2,zf-C2H2,zf-C2H2	Homo_sapiens	ENSG00000174332	27	0.735294	Yin2017	GLIS1_eDBD_Methyl-HT-SELEX	SELEX	DCWHNGTGGGGGGTV	BACCCCCCACNDWGH	Yin	2017	28473536
Dcitr05g08120.1.1	Dcitr05g08120.1.1	zf-C2H2,zf-C2H2,zf-C2H2,zf-C2H2	Homo_sapiens	ENSG00000174332	30	0.705882	Yin2017	GLIS1_eDBD_Methyl-HT-SELEX	SELEX	DCWHNGTGGGGGGTV	BACCCCCCACNDWGH	Yin	2017	28473536
Dcitr05g08370.1.1	Dcitr05g08370.1.1	Ets	Drosophila_melanogaster	FBgn0005658	23	0.7125	Nitta2015	Ets65A_1	SELEX	RWCCGGAAGTN	NACTTCCGGWY	Nitta	2015	25779349
Dcitr05g08450.1.1	Dcitr05g08450.1.1	Ets	Drosophila_melanogaster	FBgn0005658	2	0.975	Nitta2015	Ets65A_1	SELEX	RWCCGGAAGTN	NACTTCCGGWY	Nitta	2015	25779349
Dcitr05g08590.1.1	Dcitr05g08590.1.1	Forkhead	Drosophila_melanogaster	FBgn0014143	8	0.911111	Transfac	I$CROC_01	Transfac	HWNARTAAATAKNNNV	BNNNMTATTTAYYNWD	Matys	2006	16381825
Dcitr05g08590.1.2	Dcitr05g08590.1.2	Forkhead	Drosophila_melanogaster	FBgn0014143	8	0.911111	Transfac	I$CROC_01	Transfac	HWNARTAAATAKNNNV	BNNNMTATTTAYYNWD	Matys	2006	16381825
Dcitr05g09240.1.1	Dcitr05g09240.1.1	HTH_psq	Drosophila_melanogaster	FBgn0004870	1	0.978261	iDMMPMM	bab1	Misc	ATDTWTATWRTWDT	AHWAYWATAWAHAT	Kulakovskiy	2009	20067172
Dcitr05g09250.1.1	Dcitr05g09250.1.1	HLH	Drosophila_melanogaster	FBgn0000413	4	0.925926	Nitta2015	da_1	SELEX	VCACSTGCN	NGCASGTGB	Nitta	2015	25779349
Dcitr05g09250.1.2	Dcitr05g09250.1.2	HLH	Drosophila_melanogaster	FBgn0000413	4	0.925926	Nitta2015	da_1	SELEX	VCACSTGCN	NGCASGTGB	Nitta	2015	25779349
Dcitr05g09260.1.1	Dcitr05g09260.1.1	HLH	Drosophila_melanogaster	FBgn0000413	4	0.925926	Nitta2015	da_1	SELEX	VCACSTGCN	NGCASGTGB	Nitta	2015	25779349
Dcitr05g09900.1.1	Dcitr05g09900.1.1	Homeobox	Drosophila_melanogaster	FBgn0000099	4	0.929825	Zoo_01	pTH5812	PBM	NHHDTTRNNN	NNNYAAHDDN	Weirauch	2014	25215497
Dcitr05g09920.1.1	Dcitr05g09920.1.1	Homeobox	Homo_sapiens	ENSG00000106689	17	0.701754	Zoo_01	pTH5812	PBM	NHHDTTRNNN	NNNYAAHDDN	Weirauch	2014	25215497
Dcitr05g09930.1.1	Dcitr05g09930.1.1	Homeobox	Drosophila_melanogaster	FBgn0000099	4	0.929825	Zoo_01	pTH5812	PBM	NHHDTTRNNN	NNNYAAHDDN	Weirauch	2014	25215497
Dcitr05g09940.1.1	Dcitr05g09940.1.1	Homeobox	Drosophila_melanogaster	FBgn0000099	11	0.807018	Transfac	I$AP_Q6	Transfac	MHAATNNH	DNNATTDK	Matys	2006	16381825
Dcitr05g10020.1.1	Dcitr05g10020.1.1	Homeobox	Drosophila_melanogaster	FBgn0013751	3	0.947368	Zoo_01	pTH5759	PBM	NNTAATTANN	NNTAATTANN	Weirauch	2014	25215497
Dcitr05g10020.1.2	Dcitr05g10020.1.2	Homeobox	Drosophila_melanogaster	FBgn0013751	3	0.947368	Zoo_01	pTH5759	PBM	NNTAATTANN	NNTAATTANN	Weirauch	2014	25215497
Dcitr05g11060.1.1	Dcitr05g11060.1.1	zf-C2H2,zf-C2H2,zf-C2H2,zf-C2H2,zf-C2H2	Drosophila_melanogaster	FBgn0035144	23	0.79646	Nitta2015	CG17181_1	SELEX	NAACAGGTGGBN	NVCCACCTGTTN	Nitta	2015	25779349
Dcitr05g11790.1.1	Dcitr05g11790.1.1	zf-C2H2,zf-C2H2,zf-C2H2,zf-C2H2	Drosophila_melanogaster	FBgn0013469	5	0.946237	Nitta2015	klu_2	SELEX	DTGCGKGGGCGKR	YMCGCCCMCGCAH	Nitta	2015	25779349
Dcitr05g12150.1.1	Dcitr05g12150.1.1	zf-C4	Drosophila_melanogaster	FBgn0004865	2	0.971429	FlyFactorSurvey	Eip78C_SANGER_5_FBgn0004865	B1H	RGGTCA	TGACCY	Zhu	2011	21097781
Dcitr05g12460.1.1	Dcitr05g12460.1.1	Homeobox	Drosophila_melanogaster	FBgn0015904	0	1	JASPAR	MA0210.1	B1H	TGTWW	WWACA	Mathelier	2014	24194598
Dcitr05g12500.1.1	Dcitr05g12500.1.1	Homeobox	Drosophila_melanogaster	FBgn0014343	0	1	JASPAR	MA0233.1	B1H	TGTWW	WWACA	Mathelier	2014	24194598
Dcitr05g14650.1.1	Dcitr05g14650.1.1	Forkhead	Homo_sapiens	ENSG00000103241	13	0.855556	Transfac	V$HFH8_01	Transfac	YRHATAAACAHNB	VNDTGTTTATDYR	Matys	2006	16381825
Dcitr05g16130.1.1	Dcitr05g16130.1.1	Pou,Homeobox	Homo_sapiens	ENSG00000152192	4	0.969697	Yin2017	POU4F1_eDBD_Methyl-HT-SELEX	SELEX	DTGMATWATTNAT	ATNAATWATKCAH	Yin	2017	28473536
Dcitr05g16440.1.3	Dcitr05g16440.1.3	HLH	Drosophila_melanogaster	FBgn0023094	8	0.851852	Nitta2015	cyc_1	SELEX	GTCACGTGAC	GTCACGTGAC	Nitta	2015	25779349
Dcitr06g01880.1.1	Dcitr06g01880.1.1	HLH	Homo_sapiens	ENSG00000164107	7	0.867925	Yin2017	HAND2_eDBD_Methyl-HT-SELEX	SELEX	MACACCTGYD	HRCAGGTGTK	Yin	2017	28473536
Dcitr06g01910.1.1	Dcitr06g01910.1.1	HLH	Homo_sapiens	ENSG00000164107	7	0.867925	Yin2017	HAND2_eDBD_Methyl-HT-SELEX	SELEX	MACACCTGYD	HRCAGGTGTK	Yin	2017	28473536
Dcitr06g01910.1.2	Dcitr06g01910.1.2	HLH	Homo_sapiens	ENSG00000164107	7	0.867925	Yin2017	HAND2_eDBD_Methyl-HT-SELEX	SELEX	MACACCTGYD	HRCAGGTGTK	Yin	2017	28473536
Dcitr06g04620.1.3	Dcitr06g04620.1.3	Homeobox	Homo_sapiens	ENSG00000165556	4	0.929825	Yin2017	CDX2_eDBD_Methyl-HT-SELEX	SELEX	NNVDWTACGAYN	NRTCGTAWHBNN	Yin	2017	28473536
Dcitr06g04620.1.4	Dcitr06g04620.1.4	Homeobox	Homo_sapiens	ENSG00000165556	4	0.929825	Yin2017	CDX2_eDBD_Methyl-HT-SELEX	SELEX	NNVDWTACGAYN	NRTCGTAWHBNN	Yin	2017	28473536
Dcitr06g04620.1.5	Dcitr06g04620.1.5	Homeobox	Homo_sapiens	ENSG00000165556	4	0.929825	Yin2017	CDX2_eDBD_Methyl-HT-SELEX	SELEX	NNVDWTACGAYN	NRTCGTAWHBNN	Yin	2017	28473536
Dcitr06g04620.1.6	Dcitr06g04620.1.6	Homeobox	Homo_sapiens	ENSG00000165556	4	0.929825	Yin2017	CDX2_eDBD_Methyl-HT-SELEX	SELEX	NNVDWTACGAYN	NRTCGTAWHBNN	Yin	2017	28473536
Dcitr06g04620.1.7	Dcitr06g04620.1.7	Homeobox	Homo_sapiens	ENSG00000165556	4	0.929825	Yin2017	CDX2_eDBD_Methyl-HT-SELEX	SELEX	NNVDWTACGAYN	NRTCGTAWHBNN	Yin	2017	28473536
Dcitr06g04620.1.8	Dcitr06g04620.1.8	Homeobox	Homo_sapiens	ENSG00000165556	4	0.929825	Yin2017	CDX2_eDBD_Methyl-HT-SELEX	SELEX	NNVDWTACGAYN	NRTCGTAWHBNN	Yin	2017	28473536
Dcitr06g04700.1.1	Dcitr06g04700.1.1	Homeobox	Homo_sapiens	ENSG00000165556	4	0.929825	Yin2017	CDX2_eDBD_Methyl-HT-SELEX	SELEX	NNVDWTACGAYN	NRTCGTAWHBNN	Yin	2017	28473536
Dcitr06g05750.1.1	Dcitr06g05750.1.1	TEA	Homo_sapiens	ENSG00000197905	13	0.847059	Transfac	V$TEF3_Q3	Transfac	GNTATTTTT	AAAAATANC	Matys	2006	16381825
Dcitr06g06860.1.1	Dcitr06g06860.1.1	Myb_DNA-binding,Myb_DNA-binding	Homo_sapiens	ENSG00000096401	3	0.967391	Transfac	V$CDC5_01	Transfac	GWKTTAAYRTAD	HTAYRTTAAMWC	Matys	2006	16381825
Dcitr06g06890.1.1	Dcitr06g06890.1.1	Myb_DNA-binding,Myb_DNA-binding	Homo_sapiens	ENSG00000096401	3	0.967391	Transfac	V$CDC5_01	Transfac	GWKTTAAYRTAD	HTAYRTTAAMWC	Matys	2006	16381825
Dcitr06g06900.1.1	Dcitr06g06900.1.1	Myb_DNA-binding,Myb_DNA-binding	Homo_sapiens	ENSG00000096401	3	0.967391	Transfac	V$CDC5_01	Transfac	GWKTTAAYRTAD	HTAYRTTAAMWC	Matys	2006	16381825
Dcitr06g08020.1.1	Dcitr06g08020.1.1	Homeobox	Drosophila_melanogaster	FBgn0000061	16	0.719298	Nitta2015	al_1	SELEX	TAAYBNVRTTA	TAAYBNVRTTA	Nitta	2015	25779349
Dcitr06g08280.1.1	Dcitr06g08280.1.1	HMG_box	Drosophila_melanogaster	FBgn0039938	2	0.971014	Nitta2015	Sox102F_2	SELEX	NAACAATGHHATTGTTN	NAACAATDDCATTGTTN	Nitta	2015	25779349
Dcitr06g09420.1.1	Dcitr06g09420.1.1	PAX	Danio_rerio	ENSDARG00000032578	30	0.76	Zoo_01	pTH8679	PBM	HVNYSRNSCR	YGSNYSRNBD	Weirauch	2014	25215497
Dcitr06g09440.1.1	Dcitr06g09440.1.1	Homeobox	Drosophila_melanogaster	FBgn0000061	19	0.683333	Nitta2015	al_1	SELEX	TAAYBNVRTTA	TAAYBNVRTTA	Nitta	2015	25779349
Dcitr06g09590.1.1	Dcitr06g09590.1.1	HLH	Mus_musculus	ENSMUSG00000020538	13	0.745098	Zoo_01	pTH5161	PBM	RWCAYVYBD	HVRBRTGWY	Weirauch	2014	25215497
Dcitr06g09680.1.1	Dcitr06g09680.1.1	HLH	Mus_musculus	ENSMUSG00000020538	13	0.745098	Zoo_01	pTH5161	PBM	RWCAYVYBD	HVRBRTGWY	Weirauch	2014	25215497
Dcitr06g10490.1.1	Dcitr06g10490.1.1	bZIP_1	Drosophila_melanogaster	FBgn0004396	13	0.796875	Nitta2015	CrebA_3	SELEX	TGCCACGTGGCA	TGCCACGTGGCA	Nitta	2015	25779349
Dcitr06g10510.1.1	Dcitr06g10510.1.1	bZIP_1	Drosophila_melanogaster	FBgn0004396	13	0.796875	Nitta2015	CrebA_3	SELEX	TGCCACGTGGCA	TGCCACGTGGCA	Nitta	2015	25779349
Dcitr06g10520.1.1	Dcitr06g10520.1.1	bZIP_1	Drosophila_melanogaster	FBgn0004396	27	0.578125	Nitta2015	CrebA_3	SELEX	TGCCACGTGGCA	TGCCACGTGGCA	Nitta	2015	25779349
Dcitr06g12470.1.1	Dcitr06g12470.1.1	Ets	Drosophila_melanogaster	FBgn0000097	10	0.879518	Nitta2015	aop_1	SELEX	DNACCGGAAGTR	YACTTCCGGTNH	Nitta	2015	25779349
Dcitr06g12480.1.1	Dcitr06g12480.1.1	Ets	Drosophila_melanogaster	FBgn0000097	10	0.879518	Nitta2015	aop_1	SELEX	DNACCGGAAGTR	YACTTCCGGTNH	Nitta	2015	25779349
Dcitr06g12560.1.1	Dcitr06g12560.1.1	Ets	Drosophila_melanogaster	FBgn0000097	10	0.879518	Nitta2015	aop_1	SELEX	DNACCGGAAGTR	YACTTCCGGTNH	Nitta	2015	25779349
Dcitr06g14220.1.1	Dcitr06g14220.1.1	Forkhead	Drosophila_melanogaster	FBgn0038197	17	0.815217	FlyFactorSurvey	foxo_SANGER_10_FBgn0038197	B1H	YVRWAAACA	TGTTTWYBR	Zhu	2011	21097781
Dcitr06g14220.1.2	Dcitr06g14220.1.2	Forkhead	Drosophila_melanogaster	FBgn0038197	17	0.815217	FlyFactorSurvey	foxo_SANGER_10_FBgn0038197	B1H	YVRWAAACA	TGTTTWYBR	Zhu	2011	21097781
Dcitr06g14850.1.1	Dcitr06g14850.1.1	CBFB_NFYA	Homo_sapiens	ENSG00000001167	6	0.892857	Transfac	V$NFY_C	Transfac	NYTGATTGGYTAVH	DBTARCCAATCARN	Matys	2006	16381825
Dcitr06g15680.1.1	Dcitr06g15680.1.1	HMG_box	Drosophila_melanogaster	FBgn0085432	3	0.956522	Transfac	I$TCF_Q6	Transfac	DNNNAHCAAADNNNNN	NNNNNHTTTGDTNNNH	Matys	2006	16381825
Dcitr07g01870.1.1	Dcitr07g01870.1.1	HLH	Drosophila_melanogaster	FBgn0023091	6	0.886792	Nitta2015	dimm_2	SELEX	BACCATATGGTV	BACCATATGGTV	Nitta	2015	25779349
Dcitr07g01910.1.1	Dcitr07g01910.1.1	HLH	Drosophila_melanogaster	FBgn0023091	6	0.886792	Nitta2015	dimm_2	SELEX	BACCATATGGTV	BACCATATGGTV	Nitta	2015	25779349
Dcitr07g03660.1.1	Dcitr07g03660.1.1	Homeobox	Drosophila_melanogaster	FBgn0024184	4	0.929825	Nitta2015	unc-4_1	SELEX	TAATTNAATTA	TAATTNAATTA	Nitta	2015	25779349
Dcitr07g03670.1.1	Dcitr07g03670.1.1	Homeobox	Drosophila_melanogaster	FBgn0024184	14	0.754386	Nitta2015	unc-4_1	SELEX	TAATTNAATTA	TAATTNAATTA	Nitta	2015	25779349
Dcitr07g04850.1.1	Dcitr07g04850.1.1	Homeobox	Drosophila_melanogaster	FBgn0003339	0	1	Nitta2015	Scr_1	SELEX	VYMATTAV	BTAATKRB	Nitta	2015	25779349
Dcitr07g04860.1.1	Dcitr07g04860.1.1	Homeobox	Drosophila_melanogaster	FBgn0003339	0	1	Nitta2015	Scr_1	SELEX	VYMATTAV	BTAATKRB	Nitta	2015	25779349
Dcitr07g04880.1.1	Dcitr07g04880.1.1	Homeobox	Drosophila_melanogaster	FBgn0003339	0	1	Nitta2015	Scr_1	SELEX	VYMATTAV	BTAATKRB	Nitta	2015	25779349
Dcitr07g04890.1.1	Dcitr07g04890.1.1	Homeobox	Drosophila_melanogaster	FBgn0003339	0	1	Nitta2015	Scr_1	SELEX	VYMATTAV	BTAATKRB	Nitta	2015	25779349
Dcitr07g04920.1.1	Dcitr07g04920.1.1	Homeobox	Homo_sapiens	ENSG00000260027	8	0.859649	Yin2017	HOXB7_FL_Methyl-HT-SELEX_2	SELEX	RTCRTTAN	NTAAYGAY	Yin	2017	28473536
Dcitr07g04960.1.1	Dcitr07g04960.1.1	Homeobox	Drosophila_melanogaster	FBgn0260642	0	1	Yin2017	HOXA7_eDBD_Methyl-HT-SELEX_2	SELEX	RTCRTTAN	NTAAYGAY	Yin	2017	28473536
Dcitr07g05010.1.1	Dcitr07g05010.1.1	Homeobox	Drosophila_melanogaster	FBgn0003944	0	1	Transfac	I$UBX_01	Transfac	HNNDVNYMATTANNNNBNN	NNVNNNNTAATKRNBHNND	Matys	2006	16381825
Dcitr07g05020.1.1	Dcitr07g05020.1.1	Homeobox	Drosophila_melanogaster	FBgn0003944	0	1	Transfac	I$UBX_01	Transfac	HNNDVNYMATTANNNNBNN	NNVNNNNTAATKRNBHNND	Matys	2006	16381825
Dcitr07g05110.1.1	Dcitr07g05110.1.1	Homeobox	Drosophila_melanogaster	FBgn0000014	0	1	Transfac	I$ABDA_Q6	Transfac	HHHHATTDVH	DBHAATDDDD	Matys	2006	16381825
Dcitr07g05150.1.1	Dcitr07g05150.1.1	Homeobox	Drosophila_melanogaster	FBgn0000015	4	0.929825	Transfac	I$ABDB_Q6	Transfac	MATAAAA	TTTTATK	Matys	2006	16381825
Dcitr07g05150.1.2	Dcitr07g05150.1.2	Homeobox	Drosophila_melanogaster	FBgn0000015	4	0.929825	Transfac	I$ABDB_Q6	Transfac	MATAAAA	TTTTATK	Matys	2006	16381825
Dcitr07g09460.1.1	Dcitr07g09460.1.1	Homeobox	Drosophila_melanogaster	FBgn0003267	10	0.824561	JASPAR	MA0241.1	B1H	YTAATTA	TAATTAR	Mathelier	2014	24194598
Dcitr07g09460.1.2	Dcitr07g09460.1.2	Homeobox	Drosophila_melanogaster	FBgn0003267	10	0.824561	JASPAR	MA0241.1	B1H	YTAATTA	TAATTAR	Mathelier	2014	24194598
Dcitr07g09510.1.1	Dcitr07g09510.1.1	Homeobox	Drosophila_melanogaster	FBgn0003267	19	0.666667	JASPAR	MA0241.1	B1H	YTAATTA	TAATTAR	Mathelier	2014	24194598
Dcitr07g11290.1.1	Dcitr07g11290.1.1	Homeobox	Drosophila_melanogaster	FBgn0051481	0	1	Nitta2015	pb_1	SELEX	RYMRTYAN	NTRAYKRY	Nitta	2015	25779349
Dcitr07g11290.1.2	Dcitr07g11290.1.2	Homeobox	Drosophila_melanogaster	FBgn0051481	0	1	Nitta2015	pb_1	SELEX	RYMRTYAN	NTRAYKRY	Nitta	2015	25779349
Dcitr07g11300.1.1	Dcitr07g11300.1.1	Homeobox	Homo_sapiens	ENSG00000105997	18	0.684211	Zoo_01	pTH6140	PBM	VYAATTAM	KTAATTRB	Weirauch	2014	25215497
Dcitr07g11300.1.2	Dcitr07g11300.1.2	Homeobox	Homo_sapiens	ENSG00000105997	18	0.684211	Zoo_01	pTH6140	PBM	VYAATTAM	KTAATTRB	Weirauch	2014	25215497
Dcitr07g12410.1.1	Dcitr07g12410.1.1	zf-C2H2,zf-C2H2,zf-C2H2,zf-C2H2,zf-C2H2	Drosophila_melanogaster	FBgn0004859	15	0.885496	Nitta2015	ci_1	SELEX	NKGTGGKCGN	NCGMCCACMN	Nitta	2015	25779349
Dcitr07g12950.1.1	Dcitr07g12950.1.1	Forkhead	Homo_sapiens	ENSG00000141568	9	0.9	JASPAR	MA1103.1	ChIP-seq	NNRTAAACANN	NNTGTTTAYNN	Mathelier	2014	24194598
Dcitr07g12950.1.2	Dcitr07g12950.1.2	Forkhead	Homo_sapiens	ENSG00000141568	9	0.9	JASPAR	MA1103.1	ChIP-seq	NNRTAAACANN	NNTGTTTAYNN	Mathelier	2014	24194598
Dcitr08g01790.1.1	Dcitr08g01790.1.1	zf-C4	Drosophila_melanogaster	FBgn0264562	3	0.957143	FlyFactorSurvey	Hr4_SANGER_5_FBgn0023546	B1H	AAGGTCA	TGACCTT	Zhu	2011	21097781
Dcitr08g01900.1.1	Dcitr08g01900.1.1	zf-C2H2,zf-C2H2,zf-C2H2,zf-C2H2,zf-C2H2	Homo_sapiens	ENSG00000127152	25	0.782609	Yin2017	BCL11B_eDBD_Methyl-HT-SELEX	SELEX	GTGAACGBNDNHVCTACAC	GTGTAGBDNHNVCGTTCAC	Yin	2017	28473536
Dcitr08g02020.1.1	Dcitr08g02020.1.1	zf-C2H2,zf-C2H2,zf-C2H2,zf-C2H2,zf-C2H2	Drosophila_melanogaster	FBgn0035625	20	0.824561	Nitta2015	Blimp-1_1	SELEX	NRRBGAAAGTRNN	NNYACTTTCVYYN	Nitta	2015	25779349
Dcitr08g02020.1.2	Dcitr08g02020.1.2	zf-C2H2,zf-C2H2,zf-C2H2,zf-C2H2,zf-C2H2	Drosophila_melanogaster	FBgn0035625	20	0.824561	Nitta2015	Blimp-1_1	SELEX	NRRBGAAAGTRNN	NNYACTTTCVYYN	Nitta	2015	25779349
Dcitr08g02190.1.1	Dcitr08g02190.1.1	HLH	Drosophila_melanogaster	FBgn0004666	13	0.759259	FlyFactorSurvey	tgo_sim_SANGER_5_FBgn0004666	B1H	RGTCACGTWB	VWACGTGACY	Zhu	2011	21097781
Dcitr08g02290.1.1	Dcitr08g02290.1.1	HLH	Drosophila_melanogaster	FBgn0037475	4	0.924528	Nitta2015	Fer1_1	SELEX	VDCASCTGHY	RDCAGSTGHB	Nitta	2015	25779349
Dcitr08g02330.1.1	Dcitr08g02330.1.1	Homeobox	Homo_sapiens	ENSG00000138083	1	0.982456	Yin2017	SIX3_eDBD_Methyl-HT-SELEX	SELEX	VBVTATCRNN	NNYGATABVB	Yin	2017	28473536
Dcitr08g02340.1.1	Dcitr08g02340.1.1	Homeobox	Homo_sapiens	ENSG00000138083	1	0.982456	Yin2017	SIX3_eDBD_Methyl-HT-SELEX	SELEX	VBVTATCRNN	NNYGATABVB	Yin	2017	28473536
Dcitr08g02450.1.1	Dcitr08g02450.1.1	zf-C4	Aedes_aegypti	AAEL009588	2	0.971429	Zoo_01	pTH6142	PBM	NRGGTCAN	NTGACCYN	Weirauch	2014	25215497
Dcitr08g02450.1.2	Dcitr08g02450.1.2	zf-C4	Aedes_aegypti	AAEL009588	2	0.971429	Zoo_01	pTH6142	PBM	NRGGTCAN	NTGACCYN	Weirauch	2014	25215497
Dcitr08g02450.1.3	Dcitr08g02450.1.3	zf-C4	Aedes_aegypti	AAEL009588	2	0.971429	Zoo_01	pTH6142	PBM	NRGGTCAN	NTGACCYN	Weirauch	2014	25215497
Dcitr08g02450.1.4	Dcitr08g02450.1.4	zf-C4	Aedes_aegypti	AAEL009588	2	0.971429	Zoo_01	pTH6142	PBM	NRGGTCAN	NTGACCYN	Weirauch	2014	25215497
Dcitr08g03190.1.1	Dcitr08g03190.1.1	Homeobox	Homo_sapiens	ENSG00000130675	4	0.929825	Yin2017	MNX1_eDBD_Methyl-HT-SELEX_2	SELEX	NYAATTAN	NTAATTRN	Yin	2017	28473536
Dcitr08g03370.1.1	Dcitr08g03370.1.1	Ets	Drosophila_melanogaster	FBgn0000567	3	0.963415	Transfac	I$E74A_01	Transfac	NNAAYCMGGAARTNNDV	BHNNAYTTCCKGRWTNN	Matys	2006	16381825
Dcitr08g03450.1.1	Dcitr08g03450.1.1	bZIP_1	Homo_sapiens	ENSG00000172216	21	0.666667	Zta	CEBPB_C	PBM	VTKDYGYAAB	VTTRCRHMAB	Tillo	2017	29072898
Dcitr08g03480.1.1	Dcitr08g03480.1.1	Homeobox	Drosophila_melanogaster	FBgn0000577	7	0.877193	Transfac	I$EN_Q6	Transfac	YCAATTA	TAATTGR	Matys	2006	16381825
Dcitr08g03480.1.2	Dcitr08g03480.1.2	Homeobox	Drosophila_melanogaster	FBgn0000577	7	0.877193	Transfac	I$EN_Q6	Transfac	YCAATTA	TAATTGR	Matys	2006	16381825
Dcitr08g03520.1.1	Dcitr08g03520.1.1	HLH	Mus_musculus	ENSMUSG00000007805	7	0.865385	Zoo_01	pTH5033	PBM	NACATATGKN	NMCATATGTN	Weirauch	2014	25215497
Dcitr08g03870.1.1	Dcitr08g03870.1.1	HMG_box	Drosophila_melanogaster	FBgn0005613	2	0.971014	Nitta2015	Sox15_2	SELEX	NACAATGNHATTGTB	VACAATDNCATTGTN	Nitta	2015	25779349
Dcitr08g03870.1.2	Dcitr08g03870.1.2	HMG_box	Drosophila_melanogaster	FBgn0005613	2	0.971014	Nitta2015	Sox15_2	SELEX	NACAATGNHATTGTB	VACAATDNCATTGTN	Nitta	2015	25779349
Dcitr08g04110.1.1	Dcitr08g04110.1.1	Forkhead	Homo_sapiens	ENSG00000114861	10	0.880952	Zoo_01	pTH5656	PBM	RTAAACAA	TTGTTTAY	Weirauch	2014	25215497
Dcitr08g04110.1.2	Dcitr08g04110.1.2	Forkhead	Homo_sapiens	ENSG00000114861	10	0.880952	Zoo_01	pTH5656	PBM	RTAAACAA	TTGTTTAY	Weirauch	2014	25215497
Dcitr08g04700.1.1	Dcitr08g04700.1.1	Homeobox	Drosophila_melanogaster	FBgn0261723	3	0.946429	Zoo_01	pTH6051	PBM	WTTAATTA	TAATTAAW	Weirauch	2014	25215497
Dcitr08g05290.1.1	Dcitr08g05290.1.1	zf-C2H2,zf-C2H2,zf-C2H2	Homo_sapiens	ENSG00000127528	9	0.876712	Yin2017	KLF2_eDBD_Methyl-HT-SELEX	SELEX	NGGGYGKGGBN	NVCCMCRCCCN	Yin	2017	28473536
Dcitr08g05300.1.1	Dcitr08g05300.1.1	zf-C2H2,zf-C2H2,zf-C2H2	Homo_sapiens	ENSG00000127528	11	0.849315	Yin2017	KLF2_eDBD_Methyl-HT-SELEX	SELEX	NGGGYGKGGBN	NVCCMCRCCCN	Yin	2017	28473536
Dcitr08g05320.1.1	Dcitr08g05320.1.1	zf-C2H2,zf-C2H2,zf-C2H2	Homo_sapiens	ENSG00000127528	11	0.849315	Yin2017	KLF2_eDBD_Methyl-HT-SELEX	SELEX	NGGGYGKGGBN	NVCCMCRCCCN	Yin	2017	28473536
Dcitr08g05530.1.1	Dcitr08g05530.1.1	HLH	Drosophila_melanogaster	FBgn0003513	2	0.960784	FlyFactorSurvey	tgo_ss_SANGER_5_FBgn0003513	B1H	GTCACGCA	TGCGTGAC	Zhu	2011	21097781
Dcitr08g06930.1.1	Dcitr08g06930.1.1	T-box	Drosophila_melanogaster	FBgn0011723	41	0.767045	Nitta2015	byn_4	SELEX	NDTMRCAYNWWNRTGYKANN	NNTMRCAYNWWNRTGYKAHN	Nitta	2015	25779349
Dcitr08g07600.1.1	Dcitr08g07600.1.1	HLH	Homo_sapiens	ENSG00000171786	4	0.924528	Yin2017	NHLH1_FL_Methyl-HT-SELEX	SELEX	DGGNMBCAGCTGCGYCCH	DGGRCGCAGCTGVKNCCH	Yin	2017	28473536
Dcitr08g07610.1.1	Dcitr08g07610.1.1	Forkhead	Homo_sapiens	ENSG00000183770	23	0.744444	Yin2017	FOXL2_FL_Methyl-HT-SELEX	SELEX	HVCGWMAACAH	DTGTTKWCGBD	Yin	2017	28473536
Dcitr08g07610.1.2	Dcitr08g07610.1.2	Forkhead	Homo_sapiens	ENSG00000183770	23	0.744444	Yin2017	FOXL2_FL_Methyl-HT-SELEX	SELEX	HVCGWMAACAH	DTGTTKWCGBD	Yin	2017	28473536
Dcitr08g07670.1.1	Dcitr08g07670.1.1	TF_AP-2	Homo_sapiens	ENSG00000116819	42	0.792079	Yin2017	TFAP2E_FL_Methyl-HT-SELEX_2	SELEX	NSCCYNRGGGCR	YGCCCYNRGGSN	Yin	2017	28473536
Dcitr08g08180.1.1	Dcitr08g08180.1.1	Homeobox	Homo_sapiens	ENSG00000119614	4	0.929825	Yin2017	VSX2_FL_Methyl-HT-SELEX_2	SELEX	GCYAATYWY	RWRATTRGC	Yin	2017	28473536
Dcitr08g08180.1.2	Dcitr08g08180.1.2	Homeobox	Homo_sapiens	ENSG00000119614	4	0.929825	Yin2017	VSX2_FL_Methyl-HT-SELEX_2	SELEX	GCYAATYWY	RWRATTRGC	Yin	2017	28473536
Dcitr08g08180.1.3	Dcitr08g08180.1.3	Homeobox	Homo_sapiens	ENSG00000119614	4	0.929825	Yin2017	VSX2_FL_Methyl-HT-SELEX_2	SELEX	GCYAATYWY	RWRATTRGC	Yin	2017	28473536
Dcitr08g08720.1.1	Dcitr08g08720.1.1	bZIP_1	Homo_sapiens	ENSG00000153879	23	0.616667	Zoo_01	pTH5257	PBM	NNNNGHAABN	NVTTDCNNNN	Weirauch	2014	25215497
Dcitr08g08940.1.1	Dcitr08g08940.1.1	SRF-TF	Drosophila_melanogaster	FBgn0004101	0	1	Nitta2015	bs_2	SELEX	NCCWTAHAWGGH	DCCWTDTAWGGN	Nitta	2015	25779349
Dcitr08g09110.1.1	Dcitr08g09110.1.1	Homeobox	Drosophila_melanogaster	FBgn0052532	0	1	Nitta2015	CG32532_1	SELEX	NTAAYBNVRTTAN	NTAAYBNVRTTAN	Nitta	2015	25779349
Dcitr08g09200.1.1	Dcitr08g09200.1.1	CUT,Homeobox	Drosophila_melanogaster	FBgn0028996	4	0.97037	Nitta2015	onecut_2	SELEX	NNTATYGATTWNN	NNWAATCRATANN	Nitta	2015	25779349
Dcitr08g09200.1.2	Dcitr08g09200.1.2	CUT,Homeobox	Drosophila_melanogaster	FBgn0028996	4	0.97037	Nitta2015	onecut_2	SELEX	NNTATYGATTWNN	NNWAATCRATANN	Nitta	2015	25779349
Dcitr08g09510.1.1	Dcitr08g09510.1.1	HLH	Drosophila_melanogaster	FBgn0000137	20	0.69697	FlyFactorSurvey	ase_da_SANGER_10_FBgn0000137	B1H	RCAGGTG	CACCTGY	Zhu	2011	21097781
Dcitr08g09770.1.1	Dcitr08g09770.1.1	Homeobox	Drosophila_melanogaster	FBgn0004854	3	0.947368	Nitta2015	B-H2_2	SELEX	NCVHTTANS	SNTAADBGN	Nitta	2015	25779349
Dcitr08g09860.1.1	Dcitr08g09860.1.1	HLH,HLH	Drosophila_melanogaster	FBgn0038402	18	0.723077	FlyFactorSurvey	Fer2_da_SANGER_5_FBgn0038402	B1H	YGTCASVTGK	MCABSTGACR	Zhu	2011	21097781
Dcitr08g10180.1.1	Dcitr08g10180.1.1	Homeobox	Drosophila_melanogaster	FBgn0000606	3	0.947368	Zoo_01	pTH6436	PBM	NNHNATTAN	NTAATNDNN	Weirauch	2014	25215497
Dcitr08g10250.1.1	Dcitr08g10250.1.1	Homeobox	Drosophila_melanogaster	FBgn0000606	3	0.947368	Zoo_01	pTH6436	PBM	NNHNATTAN	NTAATNDNN	Weirauch	2014	25215497
Dcitr08g10260.1.1	Dcitr08g10260.1.1	Homeobox	Drosophila_melanogaster	FBgn0000606	3	0.947368	Zoo_01	pTH6436	PBM	NNHNATTAN	NTAATNDNN	Weirauch	2014	25215497
Dcitr08g10350.1.1	Dcitr08g10350.1.1	Homeobox	Drosophila_melanogaster	FBgn0000611	2	0.966667	JASPAR	MA0222.1	B1H	NTTTGAYR	YRTCAAAN	Mathelier	2014	24194598
Dcitr08g10400.1.1	Dcitr08g10400.1.1	Homeobox	Drosophila_melanogaster	FBgn0000611	2	0.966667	JASPAR	MA0222.1	B1H	NTTTGAYR	YRTCAAAN	Mathelier	2014	24194598
Dcitr08g10720.1.1	Dcitr08g10720.1.1	Homeobox	Drosophila_melanogaster	FBgn0261930	4	0.929825	Transfac	V$NKX2B_Q3	Transfac	CACTTNH	DNAAGTG	Matys	2006	16381825
Dcitr08g10840.1.1	Dcitr08g10840.1.1	HLH	Drosophila_melanogaster	FBgn0004666	5	0.90566	FlyFactorSurvey	tgo_sim_SANGER_5_FBgn0004666	B1H	RGTCACGTWB	VWACGTGACY	Zhu	2011	21097781
Dcitr08g10890.1.1	Dcitr08g10890.1.1	HLH	Drosophila_melanogaster	FBgn0004666	5	0.90566	FlyFactorSurvey	tgo_sim_SANGER_5_FBgn0004666	B1H	RGTCACGTWB	VWACGTGACY	Zhu	2011	21097781
Dcitr08g11170.1.1	Dcitr08g11170.1.1	Homeobox	Drosophila_melanogaster	FBgn0261930	4	0.929825	Transfac	V$NKX2B_Q3	Transfac	CACTTNH	DNAAGTG	Matys	2006	16381825
Dcitr08g11200.1.1	Dcitr08g11200.1.1	Homeobox	Drosophila_melanogaster	FBgn0261930	4	0.929825	Transfac	V$NKX2B_Q3	Transfac	CACTTNH	DNAAGTG	Matys	2006	16381825
Dcitr08g11200.1.2	Dcitr08g11200.1.2	Homeobox	Drosophila_melanogaster	FBgn0261930	4	0.929825	Transfac	V$NKX2B_Q3	Transfac	CACTTNH	DNAAGTG	Matys	2006	16381825
Dcitr08g11750.1.1	Dcitr08g11750.1.1	Homeobox	Drosophila_melanogaster	FBgn0030408	1	0.982456	Nitta2015	CG11085_2	SELEX	NCGWTTAN	NTAAWCGN	Nitta	2015	25779349
Dcitr08g12040.1.1	Dcitr08g12040.1.1	Homeobox	Drosophila_melanogaster	FBgn0030408	1	0.982456	Nitta2015	CG11085_2	SELEX	NCGWTTAN	NTAAWCGN	Nitta	2015	25779349
Dcitr08g12420.1.1	Dcitr08g12420.1.1	Pou,Homeobox	Bombyx_mori	SGF3_BOMMO	3	0.976744	Transfac	I$SGF3_Q6	Transfac	TGMAYAM	KTRTKCA	Matys	2006	16381825
Dcitr08g12430.1.1	Dcitr08g12430.1.1	Pou,Homeobox	Bombyx_mori	SGF3_BOMMO	3	0.976744	Transfac	I$SGF3_Q6	Transfac	TGMAYAM	KTRTKCA	Matys	2006	16381825
Dcitr08g12510.1.1	Dcitr08g12510.1.1	Forkhead	Nematostella_vectensis	NEMVEDRAFT_v1g67209	25	0.722222	Nakagawa2013	FoxN2-3_Nvec	PBM	NNDWHRMNNN	NNNKYDWHNN	Nakagawa	2013	23836653
Dcitr08g12590.1.1	Dcitr08g12590.1.1	zf-C2H2,zf-C2H2,zf-C2H2	Drosophila_melanogaster	FBgn0003028	6	0.914286	Transfac	I$OVO_Q6	Transfac	TAACDGWD	HWCHGTTA	Matys	2006	16381825
Dcitr09g01230.1.1	Dcitr09g01230.1.1	E2F_TDP	Drosophila_melanogaster	FBgn0011766	12	0.815385	modENCODE	Mf10	ChIP-seq	AAWWBSSCGSCAA	TTGSCGSSVWWTT	Contrino	2012	22080565
Dcitr09g01230.1.2	Dcitr09g01230.1.2	E2F_TDP	Drosophila_melanogaster	FBgn0011766	12	0.815385	modENCODE	Mf10	ChIP-seq	AAWWBSSCGSCAA	TTGSCGSSVWWTT	Contrino	2012	22080565
Dcitr09g01590.1.1	Dcitr09g01590.1.1	Homeobox	Drosophila_melanogaster	FBgn0000492	1	0.982456	JASPAR	MA0188.1	B1H	SCAATTA	TAATTGS	Mathelier	2014	24194598
Dcitr09g01600.1.1	Dcitr09g01600.1.1	Homeobox	Drosophila_melanogaster	FBgn0000492	1	0.982456	JASPAR	MA0188.1	B1H	SCAATTA	TAATTGS	Mathelier	2014	24194598
Dcitr09g03170.1.1	Dcitr09g03170.1.1	Homeobox	Drosophila_melanogaster	FBgn0002941	1	0.982456	Nitta2015	slou_1	SELEX	VSYAATTAVB	VBTAATTRSB	Nitta	2015	25779349
Dcitr09g03940.1.1	Dcitr09g03940.1.1	Homeobox	Drosophila_melanogaster	FBgn0011701	6	0.894737	Nitta2015	repo_3	SELEX	VBYAATTRVNNBYAATTRVB	VBYAATTRVNNBYAATTRVB	Nitta	2015	25779349
Dcitr09g03950.1.1	Dcitr09g03950.1.1	Homeobox	Drosophila_melanogaster	FBgn0011701	1	0.982456	Nitta2015	repo_3	SELEX	VBYAATTRVNNBYAATTRVB	VBYAATTRVNNBYAATTRVB	Nitta	2015	25779349
Dcitr09g04570.1.1	Dcitr09g04570.1.1	Homeobox	Drosophila_melanogaster	FBgn0004863	5	0.912281	Yin2017	TLX3_FL_Methyl-HT-SELEX	SELEX	BAATDRNNNNNNNNNYAATTD	HAATTRNNNNNNNNNYHATTV	Yin	2017	28473536
Dcitr09g04580.1.1	Dcitr09g04580.1.1	Homeobox	Drosophila_melanogaster	FBgn0004863	5	0.912281	Yin2017	TLX3_FL_Methyl-HT-SELEX	SELEX	BAATDRNNNNNNNNNYAATTD	HAATTRNNNNNNNNNYHATTV	Yin	2017	28473536
Dcitr09g04770.1.1	Dcitr09g04770.1.1	GATA,GATA	Drosophila_melanogaster	FBgn0003117	8	0.885714	Nitta2015	srp_2	SELEX	NHGATAABV	BVTTATCDN	Nitta	2015	25779349
Dcitr09g04790.1.1	Dcitr09g04790.1.1	GATA,GATA	Drosophila_melanogaster	FBgn0001138	12	0.828571	Nitta2015	grn_3	SELEX	NHGATAACNNNGTTATCDN	NHGATAACNNNGTTATCDN	Nitta	2015	25779349
Dcitr09g04800.1.1	Dcitr09g04800.1.1	GATA,GATA	Drosophila_melanogaster	FBgn0003117	2	0.971429	Nitta2015	pnr_2	SELEX	NHGATAASV	BSTTATCDN	Nitta	2015	25779349
Dcitr09g04820.1.1	Dcitr09g04820.1.1	GATA,GATA	Drosophila_melanogaster	FBgn0001138	12	0.828571	Nitta2015	grn_3	SELEX	NHGATAACNNNGTTATCDN	NHGATAACNNNGTTATCDN	Nitta	2015	25779349
Dcitr09g06330.1.1	Dcitr09g06330.1.1	Homeobox	Homo_sapiens	ENSG00000170370	3	0.947368	Yin2017	EMX2_eDBD_Methyl-HT-SELEX	SELEX	YTAATKAN	NTMATTAR	Yin	2017	28473536
Dcitr09g07980.1.1	Dcitr09g07980.1.1	zf-C2H2,zf-C2H2,zf-C2H2,zf-C2H2,zf-C2H2	Homo_sapiens	ENSG00000174963	19	0.848	Yin2017	ZIC4_eDBD_Methyl-HT-SELEX	SELEX	DMACVRYRGGDGGYV	BRCCHCCYRYBGTKH	Yin	2017	28473536
Dcitr09g08920.1.1	Dcitr09g08920.1.1	zf-C2H2,zf-C2H2,zf-C2H2,zf-C2H2,zf-C2H2	Drosophila_melanogaster	FBgn0004618	5	0.95614	Nitta2015	gl_1	SELEX	RTTACCATACAAGTGCAV	BTGCACTTGTATGGTAAY	Nitta	2015	25779349
Dcitr09g09340.1.1	Dcitr09g09340.1.1	Homeobox	Homo_sapiens	ENSG00000109705	6	0.894737	Yin2017	NKX3-2_eDBD_Methyl-HT-SELEX_2	SELEX	VDCGTTAN	NTAACGHB	Yin	2017	28473536
Dcitr09g09390.1.1	Dcitr09g09390.1.1	Homeobox	Drosophila_melanogaster	FBgn0011278	3	0.947368	Nitta2015	lbe_4	SELEX	NMTYRTTA	TAAYRAKN	Nitta	2015	25779349
Dcitr10g01020.1.1	Dcitr10g01020.1.1	HLH	Homo_sapiens	ENSG00000118526	18	0.660377	Zoo_01	pTH5087	PBM	RMCAKMTGK	MCAKMTGKY	Weirauch	2014	25215497
Dcitr10g01370.1.1	Dcitr10g01370.1.1	HLH	Homo_sapiens	ENSG00000118526	6	0.886792	Zoo_01	pTH5087	PBM	RMCAKMTGK	MCAKMTGKY	Weirauch	2014	25215497
Dcitr10g03800.1.1	Dcitr10g03800.1.1	zf-C4	Anopheles_gambiae	AGAP010438	6	0.915493	Zoo_01	pTH6429	PBM	NRGDKCRNN	NNYGMHCYN	Weirauch	2014	25215497
Dcitr10g03830.1.1	Dcitr10g03830.1.1	zf-C4	Anopheles_gambiae	AGAP010438	6	0.915493	Zoo_01	pTH6429	PBM	NRGDKCRNN	NNYGMHCYN	Weirauch	2014	25215497
Dcitr10g03860.1.1	Dcitr10g03860.1.1	zf-C4	Anopheles_gambiae	AGAP010438	14	0.802817	Zoo_01	pTH6429	PBM	NRGDKCRNN	NNYGMHCYN	Weirauch	2014	25215497
Dcitr10g05590.1.1	Dcitr10g05590.1.1	zf-C2H2,zf-C2H2,zf-C2H2	Drosophila_melanogaster	FBgn0020378	1	0.986301	Nitta2015	Sp1_1	SELEX	MYTGGGCGTGGCND	HNGCCACGCCCARK	Nitta	2015	25779349
Dcitr10g06410.1.1	Dcitr10g06410.1.1	HLH	Homo_sapiens	ENSG00000009950	20	0.636364	Transfac	V$CHREB_Q6_01	Transfac	DDBNCWCGTGSWS	SWSCACGWGNVHH	Matys	2006	16381825
Dcitr11g03810.1.1	Dcitr11g03810.1.1	Forkhead	Drosophila_melanogaster	FBgn0039937	9	0.897727	Nitta2015	fd102C_2	SELEX	CGAAGRACSK	MSGTYCTTCG	Nitta	2015	25779349
Dcitr11g03820.1.1	Dcitr11g03820.1.1	Forkhead	Drosophila_melanogaster	FBgn0039937	9	0.897727	Nitta2015	fd102C_2	SELEX	CGAAGRACSK	MSGTYCTTCG	Nitta	2015	25779349
Dcitr11g03830.1.1	Dcitr11g03830.1.1	Forkhead	Drosophila_melanogaster	FBgn0039937	9	0.897727	Nitta2015	fd102C_2	SELEX	CGAAGRACSK	MSGTYCTTCG	Nitta	2015	25779349
Dcitr11g04230.1.1	Dcitr11g04230.1.1	HLH	Homo_sapiens	ENSG00000070444	16	0.698113	Zoo_01	pTH4588	PBM	NNCACGTGN	NCACGTGNN	Weirauch	2014	25215497
Dcitr11g04580.1.1	Dcitr11g04580.1.1	HLH	Homo_sapiens	ENSG00000070444	17	0.679245	Zoo_01	pTH4588	PBM	NNCACGTGN	NCACGTGNN	Weirauch	2014	25215497
Dcitr11g06560.1.1	Dcitr11g06560.1.1	zf-C2H2,zf-C2H2	Mus_musculus	ENSMUSG00000025105	12	0.744681	Transfac	V$BNC1_01	Transfac	TGAWGGYGG	CCRCCWTCA	Matys	2006	16381825
Dcitr11g07230.1.1	Dcitr11g07230.1.1	T-box	Homo_sapiens	ENSG00000184058	38	0.795699	Yin2017	TBX1_eDBD_Methyl-HT-SELEX	SELEX	DNWGGTGTGARN	NYTCACACCWNH	Yin	2017	28473536
Dcitr11g08260.1.1	Dcitr11g08260.1.1	zf-C4	Drosophila_melanogaster	FBgn0003651	0	1	FlyFactorSurvey	svp_SANGER_5_FBgn0003651	B1H	ARGGTCA	TGACCYK	Zhu	2011	21097781
Dcitr11g09630.1.1	Dcitr11g09630.1.1	Homeobox	Drosophila_melanogaster	FBgn0026411	4	0.929825	Nitta2015	Lim1_1	SELEX	NYAATTAN	NTAATTRN	Nitta	2015	25779349
Dcitr11g09640.1.1	Dcitr11g09640.1.1	Homeobox	Drosophila_melanogaster	FBgn0026411	16	0.719298	Nitta2015	Lim1_1	SELEX	NYAATTAN	NTAATTRN	Nitta	2015	25779349
Dcitr12g04220.1.1	Dcitr12g04220.1.1	E2F_TDP	Homo_sapiens	ENSG00000205250	15	0.772727	Yin2017	E2F4_eDBD_HT-SELEX	SELEX	NWWKGGCGCCAAAW	WTTTGGCGCCMWWN	Yin	2017	28473536
Dcitr12g04260.1.1	Dcitr12g04260.1.1	E2F_TDP	Homo_sapiens	ENSG00000205250	15	0.772727	Yin2017	E2F4_eDBD_HT-SELEX	SELEX	NWWKGGCGCCAAAW	WTTTGGCGCCMWWN	Yin	2017	28473536
Dcitr12g04530.1.1	Dcitr12g04530.1.1	HLH	Drosophila_melanogaster	FBgn0262656	23	0.566038	FlyFactorSurvey	dm_Max_SANGER_10_FBgn0000472	B1H	RVCACGTGGD	HCCACGTGBY	Zhu	2011	21097781
Dcitr12g04710.1.1	Dcitr12g04710.1.1	zf-C2H2,zf-C2H2,zf-C2H2,zf-C2H2	Homo_sapiens	ENSG00000100811	1	0.989691	Yin2017	YY1_FL_Methyl-HT-SELEX_2	SELEX	HCAARATGGCSGMY	RKCSGCCATYTTGD	Yin	2017	28473536
Dcitr12g07770.1.1	Dcitr12g07770.1.1	zf-C4	Drosophila_melanogaster	FBgn0000568	0	1	Nitta2015	Eip75B_2	SELEX	AWNTRGGTCANTRGGTCA	TGACCYANTGACCYANWT	Nitta	2015	25779349
Dcitr12g07770.1.2	Dcitr12g07770.1.2	zf-C4	Drosophila_melanogaster	FBgn0000568	0	1	Nitta2015	Eip75B_2	SELEX	AWNTRGGTCANTRGGTCA	TGACCYANTGACCYANWT	Nitta	2015	25779349
Dcitr12g07820.1.1	Dcitr12g07820.1.1	zf-C4	Drosophila_melanogaster	FBgn0000568	0	1	Nitta2015	Eip75B_2	SELEX	AWNTRGGTCANTRGGTCA	TGACCYANTGACCYANWT	Nitta	2015	25779349
Dcitr12g07820.1.2	Dcitr12g07820.1.2	zf-C4	Drosophila_melanogaster	FBgn0000568	0	1	Nitta2015	Eip75B_2	SELEX	AWNTRGGTCANTRGGTCA	TGACCYANTGACCYANWT	Nitta	2015	25779349
Dcitr12g07980.1.1	Dcitr12g07980.1.1	HLH	Drosophila_melanogaster	FBgn0023091	4	0.924528	Nitta2015	dimm_2	SELEX	BACCATATGGTV	BACCATATGGTV	Nitta	2015	25779349
Dcitr12g08290.1.1	Dcitr12g08290.1.1	HLH	Mus_musculus	ENSMUSG00000020644	21	0.5	Zoo_01	pTH5068	Source_Type	IUPAC_fwd	IUPAC_rev	Weirauch	2014	25215497
Dcitr12g08300.1.1	Dcitr12g08300.1.1	HLH	Mus_musculus	ENSMUSG00000020644	21	0.5	Zoo_01	pTH5068	Source_Type	IUPAC_fwd	IUPAC_rev	Weirauch	2014	25215497
Dcitr12g08950.1.1	Dcitr12g08950.1.1	CSD	Homo_sapiens	ENSG00000065978	15	0.785714	Yin2017	YBX1_eDBD_Methyl-HT-SELEX	SELEX	HGYHMCAYC	GRTGKDRCD	Yin	2017	28473536
Dcitr13g01080.1.1	Dcitr13g01080.1.1	Myb_DNA-binding,Myb_DNA-binding,Myb_DNA-binding	Homo_sapiens	ENSG00000118513	39	0.723404	Transfac	V$MYB_Q6	Transfac	VVHMGTTNNB	VNNAACKDBB	Matys	2006	16381825
Dcitr13g01090.1.1	Dcitr13g01090.1.1	Myb_DNA-binding,Myb_DNA-binding,Myb_DNA-binding	Homo_sapiens	ENSG00000118513	39	0.723404	Transfac	V$MYB_Q6	Transfac	VVHMGTTNNB	VNNAACKDBB	Matys	2006	16381825
Dcitr13g02120.1.1	Dcitr13g02120.1.1	Homeobox	Drosophila_melanogaster	FBgn0000529	4	0.929825	Zoo_01	pTH6569	PBM	NNHVRTTANN	NNTAAYBDNN	Weirauch	2014	25215497
Dcitr13g04930.1.1	Dcitr13g04930.1.1	bZIP_1	Drosophila_melanogaster	FBgn0001291	17	0.734375	Nitta2015	Jra_1	SELEX	NRTGACGTCAYN	NRTGACGTCAYN	Nitta	2015	25779349
Dcitr13g04960.1.1	Dcitr13g04960.1.1	bZIP_1	Drosophila_melanogaster	FBgn0001291	17	0.734375	Nitta2015	Jra_1	SELEX	NRTGACGTCAYN	NRTGACGTCAYN	Nitta	2015	25779349
Dcitr13g04970.1.1	Dcitr13g04970.1.1	bZIP_1	Drosophila_melanogaster	FBgn0001291	17	0.734375	Nitta2015	Jra_1	SELEX	NRTGACGTCAYN	NRTGACGTCAYN	Nitta	2015	25779349
Dcitr13g05240.1.1	Dcitr13g05240.1.1	SRF-TF	Drosophila_melanogaster	FBgn0011656	0	1	modENCODE	Mf26	ChIP-seq	YTAWWWWTAR	YTAWWWWTAR	Contrino	2012	22080565
Dcitr13g05420.1.1	Dcitr13g05420.1.1	Homeobox	Drosophila_melanogaster	FBgn0008636	3	0.947368	Nitta2015	hbn_1	SELEX	HTAATYTAATTAD	HTAATTARATTAD	Nitta	2015	25779349
Dcitr13g05990.1.1	Dcitr13g05990.1.1	CP2	Drosophila_melanogaster	FBgn0259211	35	0.840909	Transfac	I$GRH_01	Transfac	WCYGGTTT	AAACCRGW	Matys	2006	16381825
Dcitr13g06550.1.1	Dcitr13g06550.1.1	zf-C4	Drosophila_pseudoobscura	FBgn0264774	3	0.957746	Zoo_01	pTH5877	PBM	RAGATCAM	KTGATCTY	Weirauch	2014	25215497
Predicted TFs, and their predicted DNA binding motifs
1 DNA binding domains contained within the TF (N to C terminus order). PFAM IDs are provided.
2 Species from which the DNA binding motif was mapped.
3 Gene from which the DNA binding motif was mapped.
4 Number of mismatches in the amino acid alignment between the two DBDs.
5 Percent identity between the two DBDs (i.e., the fraction of identical amino acids in the DBD alignment).
6 Study from which the DNA binding motif was obtained.
7 ID of the DNA binding motif from the indicated study.
8 Type of experiment used to derive the motif. B1H = Bacteria one-hypbrid; Compiled = compiled from various sources; PBM = protein binding microarray.
9 IUPAC sequence of the DNA binding motif (forward direction).
10 IUPAC sequence of the DNA binding motif (reverse direction).

## Sheet: TFs without predicted motifs
Gene_ID	Protein_ID	DBDs
Dcitr00g01700.1.1	Dcitr00g01700.1.1	THAP
Dcitr00g02070.1.1	Dcitr00g02070.1.1	zf-C2H2,zf-C2H2,zf-C2H2,zf-C2H2,zf-C2H2,zf-C2H2,zf-C2H2,zf-C2H2,zf-C2H2,zf-C2H2
Dcitr00g02070.1.2	Dcitr00g02070.1.2	zf-C2H2,zf-C2H2,zf-C2H2,zf-C2H2,zf-C2H2,zf-C2H2,zf-C2H2,zf-C2H2,zf-C2H2,zf-C2H2
Dcitr00g02070.1.3	Dcitr00g02070.1.3	zf-C2H2,zf-C2H2,zf-C2H2,zf-C2H2,zf-C2H2,zf-C2H2,zf-C2H2,zf-C2H2,zf-C2H2,zf-C2H2
Dcitr00g03780.1.1	Dcitr00g03780.1.1	FAR1
Dcitr00g03870.1.1	Dcitr00g03870.1.1	zf-C2H2,zf-C2H2
Dcitr00g04240.1.1	Dcitr00g04240.1.1	zf-C2H2,zf-C2H2,zf-C2H2
Dcitr00g04530.1.1	Dcitr00g04530.1.1	zf-C2H2,zf-C2H2
Dcitr00g04570.1.1	Dcitr00g04570.1.1	zf-C2H2,zf-C2H2,zf-C2H2,zf-C2H2,zf-C2H2,zf-C2H2
Dcitr00g04570.1.2	Dcitr00g04570.1.2	zf-C2H2,zf-C2H2,zf-C2H2,zf-C2H2,zf-C2H2,zf-C2H2
Dcitr00g04570.1.3	Dcitr00g04570.1.3	zf-C2H2,zf-C2H2,zf-C2H2,zf-C2H2,zf-C2H2,zf-C2H2
Dcitr00g04570.1.4	Dcitr00g04570.1.4	zf-C2H2,zf-C2H2,zf-C2H2,zf-C2H2,zf-C2H2,zf-C2H2
Dcitr00g05750.1.1	Dcitr00g05750.1.1	THAP
Dcitr00g05760.1.1	Dcitr00g05760.1.1	THAP
Dcitr00g06180.1.1	Dcitr00g06180.1.1	zf-C2H2,zf-C2H2
Dcitr00g06180.1.2	Dcitr00g06180.1.2	zf-C2H2,zf-C2H2
Dcitr00g06180.1.3	Dcitr00g06180.1.3	zf-C2H2,zf-C2H2
Dcitr00g06310.1.1	Dcitr00g06310.1.1	zf-C2H2,zf-C2H2,zf-C2H2,zf-C2H2,zf-C2H2,zf-C2H2,zf-C2H2,zf-C2H2,zf-C2H2,zf-C2H2,zf-C2H2,zf-C2H2,zf-C2H2
Dcitr00g07450.1.1	Dcitr00g07450.1.1	FLYWCH
Dcitr00g07460.1.1	Dcitr00g07460.1.1	MADF_DNA_bdg
Dcitr00g07470.1.1	Dcitr00g07470.1.1	THAP
Dcitr00g08320.1.1	Dcitr00g08320.1.1	MADF_DNA_bdg
Dcitr00g08690.1.1	Dcitr00g08690.1.1	zf-C2H2,zf-C2H2,zf-C2H2,zf-C2H2,zf-C2H2
Dcitr00g08790.1.1	Dcitr00g08790.1.1	zf-C2H2,zf-C2H2,zf-C2H2,zf-C2H2
Dcitr00g08920.1.1	Dcitr00g08920.1.1	zf-C2H2,zf-C2H2,zf-C2H2,zf-C2H2,zf-C2H2,zf-C2H2,zf-C2H2,zf-C2H2,zf-C2H2,zf-C2H2,zf-C2H2,zf-C2H2,zf-C2H2,zf-C2H2,zf-C2H2,zf-C2H2,zf-C2H2,zf-C2H2,zf-C2H2
Dcitr00g09020.1.1	Dcitr00g09020.1.1	THAP
Dcitr00g09070.1.1	Dcitr00g09070.1.1	zf-C2H2,zf-C2H2
Dcitr00g09370.1.1	Dcitr00g09370.1.1	bZIP_1
Dcitr00g09980.1.1	Dcitr00g09980.1.1	zf-C2H2,zf-C2H2,zf-C2H2,zf-C2H2,zf-C2H2,zf-C2H2,zf-C2H2,zf-C2H2,zf-C2H2,zf-C2H2
Dcitr00g10110.1.1	Dcitr00g10110.1.1	FAR1
Dcitr00g10230.1.1	Dcitr00g10230.1.1	zf-C2H2,zf-C2H2,zf-C2H2,zf-C2H2
Dcitr00g10240.1.1	Dcitr00g10240.1.1	zf-C2H2,zf-C2H2,zf-C2H2,zf-C2H2,zf-C2H2,zf-C2H2,zf-C2H2
Dcitr00g10250.1.1	Dcitr00g10250.1.1	zf-C2H2,zf-C2H2,zf-C2H2,zf-C2H2,zf-C2H2,zf-C2H2,zf-C2H2,zf-C2H2,zf-C2H2
Dcitr00g10460.1.1	Dcitr00g10460.1.1	zf-C2H2,zf-C2H2,zf-C2H2,zf-C2H2,zf-C2H2,zf-C2H2,zf-C2H2,zf-C2H2
Dcitr00g10460.1.2	Dcitr00g10460.1.2	zf-C2H2,zf-C2H2,zf-C2H2,zf-C2H2,zf-C2H2,zf-C2H2,zf-C2H2,zf-C2H2
Dcitr00g10530.1.1	Dcitr00g10530.1.1	CP2
Dcitr00g10530.1.2	Dcitr00g10530.1.2	CP2
Dcitr00g10730.1.1	Dcitr00g10730.1.1	zf-C2H2,zf-C2H2,zf-C2H2,zf-C2H2,zf-C2H2,zf-C2H2,zf-C2H2,zf-C2H2,zf-C2H2,zf-C2H2
Dcitr00g10900.1.1	Dcitr00g10900.1.1	zf-C2H2,zf-C2H2,zf-C2H2,zf-C2H2,zf-C2H2,zf-C2H2,zf-C2H2,zf-C2H2,zf-C2H2
Dcitr00g10910.1.1	Dcitr00g10910.1.1	zf-C2H2,zf-C2H2
Dcitr00g11440.1.1	Dcitr00g11440.1.1	zf-C2H2,zf-C2H2,zf-C2H2,zf-C2H2,zf-C2H2,zf-C2H2,zf-C2H2,zf-C2H2,zf-C2H2,zf-C2H2,zf-C2H2,zf-C2H2,zf-C2H2,zf-C2H2,zf-C2H2,zf-C2H2,zf-C2H2,zf-C2H2,zf-C2H2,zf-C2H2,zf-C2H2,zf-C2H2,zf-C2H2,zf-C2H2,zf-C2H2,zf-C2H2,zf-C2H2,zf-C2H2,zf-C2H2,zf-C2H2,zf-C2H2,zf-C2H2,zf-C2H2,zf-C2H2
Dcitr00g11450.1.1	Dcitr00g11450.1.1	zf-C2H2,zf-C2H2,zf-C2H2,zf-C2H2,zf-C2H2,zf-C2H2,zf-C2H2,zf-C2H2,zf-C2H2,zf-C2H2,zf-C2H2
Dcitr00g12440.1.1	Dcitr00g12440.1.1	zf-C2H2,zf-C2H2,zf-C2H2
Dcitr00g13140.1.1	Dcitr00g13140.1.1	THAP
Dcitr00g13390.1.1	Dcitr00g13390.1.1	zf-C2H2,zf-C2H2,zf-C2H2
Dcitr00g14300.1.1	Dcitr00g14300.1.1	THAP
Dcitr00g14410.1.1	Dcitr00g14410.1.1	zf-C2H2
Dcitr00g14580.1.1	Dcitr00g14580.1.1	zf-C2H2,zf-C2H2,zf-C2H2,zf-C2H2,zf-C2H2,zf-C2H2,zf-C2H2,zf-C2H2,zf-C2H2
Dcitr00g14850.1.1	Dcitr00g14850.1.1	zf-C2H2,zf-C2H2,zf-C2H2,zf-C2H2,zf-C2H2,zf-C2H2,zf-C2H2,zf-C2H2,zf-C2H2,zf-C2H2,zf-C2H2,zf-C2H2,zf-C2H2,zf-C2H2,zf-C2H2
Dcitr00g15260.1.1	Dcitr00g15260.1.1	zf-C2H2,zf-C2H2,zf-C2H2,zf-C2H2,zf-C2H2,zf-C2H2,zf-C2H2,zf-C2H2
Dcitr01g01060.1.2	Dcitr01g01060.1.2	Homeobox,Homeobox
Dcitr01g01670.1.1	Dcitr01g01670.1.1	Myb_DNA-binding
Dcitr01g03030.1.1	Dcitr01g03030.1.1	zf-C2H2,zf-C2H2,zf-C2H2,zf-C2H2,zf-C2H2,zf-C2H2,zf-C2H2,zf-C2H2,zf-C2H2,zf-C2H2,zf-C2H2,zf-C2H2,zf-C2H2,zf-C2H2,zf-C2H2,zf-C2H2,zf-C2H2,zf-C2H2,zf-C2H2
Dcitr01g03130.1.1	Dcitr01g03130.1.1	zf-C2H2,zf-C2H2,zf-C2H2,zf-C2H2,zf-C2H2,zf-C2H2,zf-C2H2,zf-C2H2,zf-C2H2,zf-C2H2,zf-C2H2,zf-C2H2,zf-C2H2,zf-C2H2,zf-C2H2,zf-C2H2,zf-C2H2
Dcitr01g03670.1.1	Dcitr01g03670.1.1	zf-C2H2,zf-C2H2,zf-C2H2
Dcitr01g03840.1.1	Dcitr01g03840.1.1	GATA
Dcitr01g04150.1.1	Dcitr01g04150.1.1	zf-C2H2,zf-C2H2,zf-C2H2,zf-C2H2,zf-C2H2,zf-C2H2
Dcitr01g04510.1.1	Dcitr01g04510.1.1	zf-C2H2,zf-C2H2
Dcitr01g04510.1.2	Dcitr01g04510.1.2	zf-C2H2,zf-C2H2
Dcitr01g04760.1.1	Dcitr01g04760.1.1	zf-C2H2,zf-C2H2,zf-C2H2
Dcitr01g04800.1.1	Dcitr01g04800.1.1	zf-C2H2,zf-C2H2,zf-C2H2,zf-C2H2,zf-C2H2,zf-C2H2
Dcitr01g05030.1.1	Dcitr01g05030.1.1	zf-C2H2,zf-C2H2,zf-C2H2
Dcitr01g05050.1.1	Dcitr01g05050.1.1	zf-C2H2,zf-C2H2,zf-C2H2
Dcitr01g05380.1.1	Dcitr01g05380.1.1	HMG_box,HMG_box
Dcitr01g05720.1.1	Dcitr01g05720.1.1	zf-C2H2
Dcitr01g06600.1.1	Dcitr01g06600.1.1	zf-C2H2,zf-C2H2,zf-C2H2,zf-C2H2,zf-C2H2,zf-C2H2,zf-C2H2,zf-C2H2,zf-C2H2,zf-C2H2
Dcitr01g06780.1.1	Dcitr01g06780.1.1	HLH
Dcitr01g06780.1.2	Dcitr01g06780.1.2	HLH
Dcitr01g07460.1.1	Dcitr01g07460.1.1	zf-C4
Dcitr01g07970.1.1	Dcitr01g07970.1.1	HMG_box
Dcitr01g08090.1.1	Dcitr01g08090.1.1	HMG_box
Dcitr01g08100.1.1	Dcitr01g08100.1.1	HMG_box
Dcitr01g08590.1.1	Dcitr01g08590.1.1	zf-C2H2,zf-C2H2,zf-C2H2,zf-C2H2,zf-C2H2,zf-C2H2
Dcitr01g08710.1.1	Dcitr01g08710.1.1	Forkhead
Dcitr01g10210.1.1	Dcitr01g10210.1.1	zf-C2H2,zf-C2H2,zf-C2H2,zf-C2H2,zf-C2H2,zf-C2H2,zf-C2H2,zf-C2H2,zf-C2H2,zf-C2H2,zf-C2H2,zf-C2H2,zf-C2H2
Dcitr01g10220.1.1	Dcitr01g10220.1.1	zf-C2H2,zf-C2H2,zf-C2H2,zf-C2H2,zf-C2H2,zf-C2H2,zf-C2H2,zf-C2H2,zf-C2H2,zf-C2H2,zf-C2H2,zf-C2H2,zf-C2H2,zf-C2H2,zf-C2H2,zf-C2H2,zf-C2H2
Dcitr01g10230.1.1	Dcitr01g10230.1.1	zf-C2H2,zf-C2H2,zf-C2H2,zf-C2H2,zf-C2H2,zf-C2H2,zf-C2H2
Dcitr01g10250.1.1	Dcitr01g10250.1.1	zf-C2H2,zf-C2H2,zf-C2H2,zf-C2H2,zf-C2H2,zf-C2H2,zf-C2H2,zf-C2H2,zf-C2H2,zf-C2H2,zf-C2H2,zf-C2H2,zf-C2H2,zf-C2H2,zf-C2H2,zf-C2H2,zf-C2H2,zf-C2H2
Dcitr01g11170.1.1	Dcitr01g11170.1.1	zf-C2H2,zf-C2H2
Dcitr01g11220.1.1	Dcitr01g11220.1.1	zf-C2H2,zf-C2H2
Dcitr01g11220.1.2	Dcitr01g11220.1.2	zf-C2H2,zf-C2H2
Dcitr01g11470.1.1	Dcitr01g11470.1.1	THAP
Dcitr01g11480.1.1	Dcitr01g11480.1.1	THAP
Dcitr01g11610.1.1	Dcitr01g11610.1.1	HTH_psq
Dcitr01g11760.1.1	Dcitr01g11760.1.1	zf-C2H2,zf-C2H2,zf-C2H2,zf-C2H2,zf-C2H2,zf-C2H2,zf-C2H2
Dcitr01g12960.1.1	Dcitr01g12960.1.1	zf-C2H2,zf-C2H2,zf-C2H2,zf-C2H2,zf-C2H2,zf-C2H2,zf-C2H2,zf-C2H2,zf-C2H2,zf-C2H2,zf-C2H2
Dcitr01g13380.1.1	Dcitr01g13380.1.1	CSD
Dcitr01g13390.1.1	Dcitr01g13390.1.1	zf-C2H2,zf-C2H2,zf-C2H2
Dcitr01g13400.1.1	Dcitr01g13400.1.1	zf-C2H2,zf-C2H2
Dcitr01g13410.1.1	Dcitr01g13410.1.1	zf-C2H2,zf-C2H2
Dcitr01g13700.1.1	Dcitr01g13700.1.1	THAP
Dcitr01g13860.1.1	Dcitr01g13860.1.1	zf-C2H2,zf-C2H2,zf-C2H2,zf-C2H2,zf-C2H2,zf-C2H2,zf-C2H2,zf-C2H2
Dcitr01g13890.1.1	Dcitr01g13890.1.1	zf-C2H2,zf-C2H2,zf-C2H2,zf-C2H2,zf-C2H2,zf-C2H2,zf-C2H2,zf-C2H2
Dcitr01g15680.1.1	Dcitr01g15680.1.1	zf-C2H2,zf-C2H2,zf-C2H2,zf-C2H2,zf-C2H2,zf-C2H2,zf-C2H2,zf-C2H2,zf-C2H2,zf-C2H2,zf-C2H2,zf-C2H2
Dcitr01g15980.1.1	Dcitr01g15980.1.1	zf-C2H2,zf-C2H2,zf-C2H2,zf-C2H2,zf-C2H2,zf-C2H2,zf-C2H2
Dcitr01g16890.1.1	Dcitr01g16890.1.1	THAP
Dcitr01g17570.1.1	Dcitr01g17570.1.1	zf-C2H2,zf-C2H2,zf-C2H2,zf-C2H2,zf-C2H2,zf-C2H2,zf-C2H2,zf-C2H2,zf-C2H2,zf-C2H2
Dcitr01g17830.1.1	Dcitr01g17830.1.1	zf-C2H2,zf-C2H2,zf-C2H2,zf-C2H2,zf-C2H2,zf-C2H2,zf-C2H2
Dcitr01g17880.1.1	Dcitr01g17880.1.1	zf-C2H2,zf-C2H2,zf-C2H2,zf-C2H2,zf-C2H2
Dcitr01g18020.1.1	Dcitr01g18020.1.1	zf-C2H2,zf-C2H2,zf-C2H2
Dcitr01g18060.1.1	Dcitr01g18060.1.1	zf-C2H2,zf-C2H2,zf-C2H2,zf-C2H2,zf-C2H2,zf-C2H2,zf-C2H2,zf-C2H2
Dcitr01g18470.1.1	Dcitr01g18470.1.1	PAX
Dcitr01g18510.1.1	Dcitr01g18510.1.1	Homeobox
Dcitr01g18550.1.1	Dcitr01g18550.1.1	MADF_DNA_bdg
Dcitr01g18570.1.1	Dcitr01g18570.1.1	MADF_DNA_bdg
Dcitr01g19010.1.1	Dcitr01g19010.1.1	MADF_DNA_bdg
Dcitr01g19530.1.1	Dcitr01g19530.1.1	zf-C2H2,zf-C2H2
Dcitr01g19580.1.1	Dcitr01g19580.1.1	zf-C2H2,zf-C2H2,zf-C2H2,zf-C2H2,zf-C2H2,zf-C2H2
Dcitr01g19600.1.1	Dcitr01g19600.1.1	zf-C2H2,zf-C2H2,zf-C2H2,zf-C2H2,zf-C2H2,zf-C2H2
Dcitr01g19910.1.1	Dcitr01g19910.1.1	Homeobox
Dcitr01g19940.1.1	Dcitr01g19940.1.1	Homeobox
Dcitr01g20020.1.1	Dcitr01g20020.1.1	zf-C2H2,zf-C2H2,zf-C2H2,zf-C2H2,zf-C2H2,zf-C2H2
Dcitr01g20030.1.1	Dcitr01g20030.1.1	THAP
Dcitr01g20220.1.1	Dcitr01g20220.1.1	zf-C2H2,zf-C2H2
Dcitr01g20250.1.1	Dcitr01g20250.1.1	zf-C2H2,zf-C2H2
Dcitr01g21310.1.1	Dcitr01g21310.1.1	zf-C2H2,zf-C2H2,zf-C2H2,zf-C2H2,zf-C2H2,zf-C2H2,zf-C2H2,zf-C2H2,zf-C2H2
Dcitr01g21320.1.1	Dcitr01g21320.1.1	zf-C2H2,zf-C2H2
Dcitr01g21420.1.1	Dcitr01g21420.1.1	zf-C2H2,zf-C2H2,zf-C2H2,zf-C2H2,zf-C2H2,zf-C2H2,zf-C2H2,zf-C2H2,zf-C2H2
Dcitr01g21450.1.1	Dcitr01g21450.1.1	zf-C2H2,zf-C2H2,zf-C2H2,zf-C2H2,zf-C2H2,zf-C2H2,zf-C2H2,zf-C2H2,zf-C2H2,zf-C2H2,zf-C2H2,zf-C2H2,zf-C2H2,zf-C2H2
Dcitr01g21460.1.1	Dcitr01g21460.1.1	zf-C2H2,zf-C2H2,zf-C2H2,zf-C2H2,zf-C2H2,zf-C2H2,zf-C2H2,zf-C2H2,zf-C2H2,zf-C2H2
Dcitr01g21600.1.1	Dcitr01g21600.1.1	zf-C2H2,zf-C2H2,zf-C2H2,zf-C2H2,zf-C2H2,zf-C2H2,zf-C2H2,zf-C2H2,zf-C2H2,zf-C2H2,zf-C2H2,zf-C2H2,zf-C2H2,zf-C2H2,zf-C2H2,zf-C2H2
Dcitr01g21610.1.1	Dcitr01g21610.1.1	zf-C2H2,zf-C2H2,zf-C2H2,zf-C2H2,zf-C2H2,zf-C2H2,zf-C2H2,zf-C2H2,zf-C2H2,zf-C2H2
Dcitr01g21620.1.1	Dcitr01g21620.1.1	zf-C2H2,zf-C2H2,zf-C2H2,zf-C2H2,zf-C2H2,zf-C2H2,zf-C2H2,zf-C2H2,zf-C2H2,zf-C2H2,zf-C2H2,zf-C2H2,zf-C2H2,zf-C2H2,zf-C2H2,zf-C2H2
Dcitr01g21630.1.1	Dcitr01g21630.1.1	zf-C2H2,zf-C2H2,zf-C2H2,zf-C2H2,zf-C2H2,zf-C2H2,zf-C2H2,zf-C2H2,zf-C2H2,zf-C2H2
Dcitr01g21640.1.1	Dcitr01g21640.1.1	zf-C2H2,zf-C2H2,zf-C2H2,zf-C2H2,zf-C2H2,zf-C2H2,zf-C2H2,zf-C2H2,zf-C2H2
Dcitr01g21660.1.1	Dcitr01g21660.1.1	zf-C2H2,zf-C2H2,zf-C2H2,zf-C2H2,zf-C2H2,zf-C2H2,zf-C2H2
Dcitr01g21670.1.1	Dcitr01g21670.1.1	zf-C2H2,zf-C2H2,zf-C2H2,zf-C2H2,zf-C2H2,zf-C2H2,zf-C2H2,zf-C2H2
Dcitr01g21680.1.1	Dcitr01g21680.1.1	zf-C2H2,zf-C2H2,zf-C2H2,zf-C2H2,zf-C2H2,zf-C2H2,zf-C2H2,zf-C2H2,zf-C2H2
Dcitr01g21800.1.1	Dcitr01g21800.1.1	Myb_DNA-binding,Myb_DNA-binding
Dcitr01g21800.1.2	Dcitr01g21800.1.2	Myb_DNA-binding,Myb_DNA-binding
Dcitr01g22450.1.1	Dcitr01g22450.1.1	THAP
Dcitr02g01590.1.1	Dcitr02g01590.1.1	HMG_box
Dcitr02g02330.1.1	Dcitr02g02330.1.1	MADF_DNA_bdg
Dcitr02g04600.1.1	Dcitr02g04600.1.1	TBP,TBP
Dcitr02g04620.1.1	Dcitr02g04620.1.1	TBP,TBP
Dcitr02g05470.1.1	Dcitr02g05470.1.1	MADF_DNA_bdg
Dcitr02g05730.1.1	Dcitr02g05730.1.1	zf-C2HC
Dcitr02g05750.1.1	Dcitr02g05750.1.1	zf-C2H2,zf-C2H2,zf-C2H2
Dcitr02g05800.1.1	Dcitr02g05800.1.1	zf-C2HC
Dcitr02g05860.1.1	Dcitr02g05860.1.1	zf-C2H2,zf-C2H2,zf-C2H2
Dcitr02g07710.1.1	Dcitr02g07710.1.1	RHD_DNA_bind
Dcitr02g07710.1.2	Dcitr02g07710.1.2	RHD_DNA_bind
Dcitr02g08070.1.1	Dcitr02g08070.1.1	HMG_box
Dcitr02g09640.1.1	Dcitr02g09640.1.1	Pou,Pou
Dcitr02g09820.1.1	Dcitr02g09820.1.1	zf-C2H2,zf-C2H2
Dcitr02g09830.1.1	Dcitr02g09830.1.1	zf-C2H2,zf-C2H2,zf-C2H2
Dcitr02g09840.1.1	Dcitr02g09840.1.1	zf-C2H2,zf-C2H2
Dcitr02g09850.1.1	Dcitr02g09850.1.1	zf-C2H2,zf-C2H2,zf-C2H2,zf-C2H2,zf-C2H2,zf-C2H2,zf-C2H2,zf-C2H2,zf-C2H2,zf-C2H2
Dcitr02g10490.1.1	Dcitr02g10490.1.1	FAR1
Dcitr02g11690.1.1	Dcitr02g11690.1.1	mTERF
Dcitr02g11870.1.1	Dcitr02g11870.1.1	mTERF
Dcitr02g12180.1.1	Dcitr02g12180.1.1	CSD
Dcitr02g12190.1.1	Dcitr02g12190.1.1	CSD
Dcitr02g12210.1.1	Dcitr02g12210.1.1	CSD
Dcitr02g12840.1.1	Dcitr02g12840.1.1	MBD
Dcitr02g13690.1.1	Dcitr02g13690.1.1	MADF_DNA_bdg,MADF_DNA_bdg,MADF_DNA_bdg
Dcitr02g14350.1.1	Dcitr02g14350.1.1	zf-C2H2,zf-C2H2,zf-C2H2,zf-C2H2,zf-C2H2,zf-C2H2,zf-C2H2
Dcitr02g14530.1.1	Dcitr02g14530.1.1	THAP
Dcitr02g14800.1.1	Dcitr02g14800.1.1	MADF_DNA_bdg
Dcitr02g14810.1.1	Dcitr02g14810.1.1	MADF_DNA_bdg
Dcitr02g15040.1.1	Dcitr02g15040.1.1	bZIP_1
Dcitr02g16210.1.1	Dcitr02g16210.1.1	THAP
Dcitr02g17300.1.1	Dcitr02g17300.1.1	CG-1
Dcitr02g17310.1.1	Dcitr02g17310.1.1	CG-1
Dcitr02g17640.1.1	Dcitr02g17640.1.1	THAP,THAP
Dcitr02g17740.1.1	Dcitr02g17740.1.1	zf-C2H2,zf-C2H2,zf-C2H2,zf-C2H2,zf-C2H2,zf-C2H2,zf-C2H2,zf-C2H2,zf-C2H2,zf-C2H2,zf-C2H2,zf-C2H2,zf-C2H2,zf-C2H2,zf-C2H2
Dcitr02g19040.1.1	Dcitr02g19040.1.1	HLH
Dcitr02g19070.1.1	Dcitr02g19070.1.1	HLH
Dcitr02g19840.1.1	Dcitr02g19840.1.1	THAP
Dcitr02g19850.1.1	Dcitr02g19850.1.1	THAP
Dcitr03g01390.1.1	Dcitr03g01390.1.1	COE1_DBD
Dcitr03g01410.1.1	Dcitr03g01410.1.1	COE1_DBD
Dcitr03g01610.1.1	Dcitr03g01610.1.1	THAP
Dcitr03g01630.1.1	Dcitr03g01630.1.1	THAP
Dcitr03g01860.1.1	Dcitr03g01860.1.1	bZIP_1
Dcitr03g03110.1.1	Dcitr03g03110.1.1	zf-C2H2,zf-C2H2
Dcitr03g03520.1.1	Dcitr03g03520.1.1	P53
Dcitr03g03560.1.1	Dcitr03g03560.1.1	P53
Dcitr03g03580.1.1	Dcitr03g03580.1.1	P53
Dcitr03g03710.1.1	Dcitr03g03710.1.1	zf-C2H2,zf-C2H2,zf-C2H2
Dcitr03g03720.1.1	Dcitr03g03720.1.1	zf-C2H2,zf-C2H2,zf-C2H2,zf-C2H2,zf-C2H2,zf-C2H2,zf-C2H2,zf-C2H2
Dcitr03g03730.1.1	Dcitr03g03730.1.1	zf-C2H2,zf-C2H2,zf-C2H2,zf-C2H2,zf-C2H2,zf-C2H2,zf-C2H2,zf-C2H2,zf-C2H2,zf-C2H2,zf-C2H2,zf-C2H2,zf-C2H2
Dcitr03g03790.1.1	Dcitr03g03790.1.1	zf-C2H2,zf-C2H2,zf-C2H2
Dcitr03g03800.1.1	Dcitr03g03800.1.1	zf-C2H2,zf-C2H2,zf-C2H2,zf-C2H2,zf-C2H2
Dcitr03g03810.1.1	Dcitr03g03810.1.1	zf-C2H2,zf-C2H2,zf-C2H2,zf-C2H2,zf-C2H2,zf-C2H2,zf-C2H2
Dcitr03g03820.1.1	Dcitr03g03820.1.1	zf-C2H2,zf-C2H2,zf-C2H2,zf-C2H2,zf-C2H2,zf-C2H2,zf-C2H2,zf-C2H2,zf-C2H2,zf-C2H2,zf-C2H2,zf-C2H2,zf-C2H2,zf-C2H2,zf-C2H2,zf-C2H2,zf-C2H2,zf-C2H2,zf-C2H2,zf-C2H2,zf-C2H2,zf-C2H2,zf-C2H2
Dcitr03g03830.1.1	Dcitr03g03830.1.1	zf-C2H2,zf-C2H2,zf-C2H2,zf-C2H2,zf-C2H2,zf-C2H2,zf-C2H2
Dcitr03g03840.1.1	Dcitr03g03840.1.1	zf-C2H2,zf-C2H2,zf-C2H2,zf-C2H2
Dcitr03g03850.1.1	Dcitr03g03850.1.1	zf-C2H2,zf-C2H2,zf-C2H2,zf-C2H2,zf-C2H2,zf-C2H2,zf-C2H2,zf-C2H2,zf-C2H2,zf-C2H2,zf-C2H2,zf-C2H2,zf-C2H2,zf-C2H2,zf-C2H2,zf-C2H2,zf-C2H2,zf-C2H2,zf-C2H2,zf-C2H2,zf-C2H2,zf-C2H2,zf-C2H2
Dcitr03g03860.1.1	Dcitr03g03860.1.1	zf-C2H2,zf-C2H2,zf-C2H2,zf-C2H2
Dcitr03g03870.1.1	Dcitr03g03870.1.1	zf-C2H2,zf-C2H2,zf-C2H2,zf-C2H2,zf-C2H2,zf-C2H2,zf-C2H2,zf-C2H2
Dcitr03g03880.1.1	Dcitr03g03880.1.1	zf-C2H2,zf-C2H2,zf-C2H2,zf-C2H2,zf-C2H2,zf-C2H2,zf-C2H2,zf-C2H2,zf-C2H2
Dcitr03g03890.1.1	Dcitr03g03890.1.1	zf-C2H2,zf-C2H2,zf-C2H2,zf-C2H2,zf-C2H2,zf-C2H2,zf-C2H2,zf-C2H2,zf-C2H2,zf-C2H2,zf-C2H2,zf-C2H2,zf-C2H2
Dcitr03g03900.1.1	Dcitr03g03900.1.1	zf-C2H2,zf-C2H2,zf-C2H2,zf-C2H2,zf-C2H2,zf-C2H2,zf-C2H2,zf-C2H2,zf-C2H2,zf-C2H2
Dcitr03g03950.1.1	Dcitr03g03950.1.1	zf-C2H2,zf-C2H2
Dcitr03g03960.1.1	Dcitr03g03960.1.1	zf-C2H2,zf-C2H2,zf-C2H2,zf-C2H2,zf-C2H2,zf-C2H2,zf-C2H2,zf-C2H2,zf-C2H2,zf-C2H2
Dcitr03g03970.1.1	Dcitr03g03970.1.1	zf-C2H2,zf-C2H2,zf-C2H2,zf-C2H2,zf-C2H2,zf-C2H2,zf-C2H2,zf-C2H2,zf-C2H2,zf-C2H2
Dcitr03g04240.1.1	Dcitr03g04240.1.1	Ets
Dcitr03g04790.1.1	Dcitr03g04790.1.1	zf-C2H2,zf-C2H2,zf-BED,zf-C2H2,zf-C2H2,zf-C2H2,zf-C2H2
Dcitr03g04800.1.1	Dcitr03g04800.1.1	zf-C2H2,zf-C2H2,zf-C2H2,zf-C2H2
Dcitr03g04810.1.1	Dcitr03g04810.1.1	zf-C2H2,zf-C2H2,zf-C2H2,zf-C2H2
Dcitr03g05350.1.1	Dcitr03g05350.1.1	zf-C2H2,zf-C2H2
Dcitr03g07940.1.1	Dcitr03g07940.1.1	MADF_DNA_bdg
Dcitr03g08300.1.1	Dcitr03g08300.1.1	ARID,ARID
Dcitr03g08920.1.1	Dcitr03g08920.1.1	zf-C2H2,zf-C2H2,zf-C2H2,zf-C2H2
Dcitr03g08930.1.1	Dcitr03g08930.1.1	zf-C2H2,zf-C2H2,zf-C2H2,zf-C2H2,zf-C2H2,zf-C2H2
Dcitr03g09020.1.1	Dcitr03g09020.1.1	zf-C2H2,zf-C2H2,zf-C2H2,zf-C2H2,zf-C2H2,zf-C2H2,zf-C2H2,zf-C2H2,zf-C2H2
Dcitr03g09030.1.1	Dcitr03g09030.1.1	zf-C2H2,zf-C2H2,zf-C2H2,zf-C2H2,zf-C2H2,zf-C2H2,zf-C2H2,zf-C2H2,zf-C2H2
Dcitr03g09040.1.1	Dcitr03g09040.1.1	zf-C2H2,zf-C2H2,zf-C2H2
Dcitr03g09060.1.1	Dcitr03g09060.1.1	zf-C2H2,zf-C2H2,zf-C2H2,zf-C2H2
Dcitr03g09060.1.2	Dcitr03g09060.1.2	zf-C2H2,zf-C2H2,zf-C2H2,zf-C2H2
Dcitr03g09070.1.1	Dcitr03g09070.1.1	zf-C2H2,zf-C2H2,zf-C2H2,zf-C2H2,zf-C2H2,zf-C2H2,zf-C2H2,zf-C2H2
Dcitr03g09400.1.1	Dcitr03g09400.1.1	MH1
Dcitr03g09430.1.1	Dcitr03g09430.1.1	MH1
Dcitr03g09490.1.1	Dcitr03g09490.1.1	MH1
Dcitr03g09580.1.1	Dcitr03g09580.1.1	CENP-B_N
Dcitr03g09790.1.1	Dcitr03g09790.1.1	zf-C2H2,zf-C2H2,zf-C2H2,zf-C2H2
Dcitr03g11230.1.1	Dcitr03g11230.1.1	Myb_DNA-binding,GATA
Dcitr03g11290.1.1	Dcitr03g11290.1.1	Myb_DNA-binding,GATA
Dcitr03g12590.1.1	Dcitr03g12590.1.1	HMG_box
Dcitr03g12590.1.2	Dcitr03g12590.1.2	HMG_box
Dcitr03g12870.1.1	Dcitr03g12870.1.1	bZIP_1
Dcitr03g13980.1.1	Dcitr03g13980.1.1	zf-C2H2,zf-C2H2,zf-C2H2,zf-C2H2
Dcitr03g14010.1.1	Dcitr03g14010.1.1	MADF_DNA_bdg
Dcitr03g14330.1.1	Dcitr03g14330.1.1	zf-BED,zf-BED
Dcitr03g14520.1.1	Dcitr03g14520.1.1	HMG_box
Dcitr03g14660.1.1	Dcitr03g14660.1.1	HMG_box
Dcitr03g14710.1.1	Dcitr03g14710.1.1	ARID
Dcitr03g14780.1.1	Dcitr03g14780.1.1	ARID
Dcitr03g14780.1.2	Dcitr03g14780.1.2	ARID
Dcitr03g14800.1.1	Dcitr03g14800.1.1	zf-C4,zf-C4
Dcitr03g14840.1.1	Dcitr03g14840.1.1	THAP
Dcitr03g15100.1.1	Dcitr03g15100.1.1	HPD
Dcitr03g16080.1.1	Dcitr03g16080.1.1	HMG_box
Dcitr03g16230.1.1	Dcitr03g16230.1.1	STAT_bind
Dcitr03g16340.1.1	Dcitr03g16340.1.1	Myb_DNA-binding
Dcitr03g16340.1.2	Dcitr03g16340.1.2	Myb_DNA-binding
Dcitr03g16350.1.1	Dcitr03g16350.1.1	Myb_DNA-binding
Dcitr03g16350.1.2	Dcitr03g16350.1.2	Myb_DNA-binding
Dcitr03g16960.1.1	Dcitr03g16960.1.1	DM,DM
Dcitr03g16970.1.1	Dcitr03g16970.1.1	DM,DM
Dcitr03g16970.1.2	Dcitr03g16970.1.2	DM,DM
Dcitr03g17520.1.1	Dcitr03g17520.1.1	zf-C2H2,zf-C2H2
Dcitr03g17590.1.1	Dcitr03g17590.1.1	zf-C2H2,zf-C2H2
Dcitr03g18310.1.1	Dcitr03g18310.1.1	Myb_DNA-binding
Dcitr03g18310.1.2	Dcitr03g18310.1.2	Myb_DNA-binding
Dcitr03g18320.1.1	Dcitr03g18320.1.1	Myb_DNA-binding
Dcitr03g18630.1.1	Dcitr03g18630.1.1	zf-C2H2,zf-C2H2,zf-C2H2,zf-C2H2,zf-C2H2,zf-C2H2,zf-C2H2,zf-C2H2,zf-C2H2,zf-C2H2,zf-C2H2,zf-C2H2
Dcitr03g18830.1.1	Dcitr03g18830.1.1	zf-C2H2,zf-C2H2,zf-C2H2,zf-C2H2,zf-C2H2,zf-C2H2,zf-C2H2,zf-C2H2,zf-C2H2
Dcitr03g20610.1.1	Dcitr03g20610.1.1	bZIP_1
Dcitr03g20660.1.1	Dcitr03g20660.1.1	bZIP_1
Dcitr04g02080.1.1	Dcitr04g02080.1.1	THAP
Dcitr04g02380.1.1	Dcitr04g02380.1.1	zf-C2H2,zf-C2H2
Dcitr04g03200.1.1	Dcitr04g03200.1.1	zf-C2H2,zf-C2H2,zf-C2H2
Dcitr04g03440.1.1	Dcitr04g03440.1.1	GAGA_bind
Dcitr04g03440.1.2	Dcitr04g03440.1.2	GAGA_bind
Dcitr04g03440.1.3	Dcitr04g03440.1.3	GAGA_bind
Dcitr04g03900.1.1	Dcitr04g03900.1.1	zf-C2H2,zf-C2H2
Dcitr04g03900.1.2	Dcitr04g03900.1.2	zf-C2H2,zf-C2H2
Dcitr04g03900.1.3	Dcitr04g03900.1.3	zf-C2H2,zf-C2H2
Dcitr04g04170.1.1	Dcitr04g04170.1.1	zf-C2H2,zf-C2H2,zf-C2H2,zf-C2H2,zf-C2H2,zf-C2H2,zf-C2H2,zf-C2H2
Dcitr04g04210.1.1	Dcitr04g04210.1.1	zf-C2H2,zf-C2H2
Dcitr04g04280.1.1	Dcitr04g04280.1.1	zf-C2H2
Dcitr04g04790.1.1	Dcitr04g04790.1.1	Myb_DNA-binding
Dcitr04g05680.1.1	Dcitr04g05680.1.1	zf-C2H2,zf-C2H2
Dcitr04g05680.1.2	Dcitr04g05680.1.2	zf-C2H2,zf-C2H2
Dcitr04g05680.1.3	Dcitr04g05680.1.3	zf-C2H2,zf-C2H2
Dcitr04g06570.1.1	Dcitr04g06570.1.1	zf-C2H2,zf-C2H2,zf-C2H2,zf-C2H2,zf-C2H2,zf-C2H2,zf-C2H2,zf-C2H2,zf-C2H2,zf-C2H2,zf-C2H2,zf-C2H2
Dcitr04g07020.1.1	Dcitr04g07020.1.1	bZIP_1
Dcitr04g07050.1.1	Dcitr04g07050.1.1	bZIP_1
Dcitr04g07160.1.1	Dcitr04g07160.1.1	bZIP_1
Dcitr04g09040.1.1	Dcitr04g09040.1.1	mTERF,mTERF
Dcitr04g09130.1.1	Dcitr04g09130.1.1	zf-C2H2,zf-C2H2,zf-C2H2,zf-C2H2,zf-C2H2,zf-C2H2,zf-C2H2
Dcitr04g09610.1.1	Dcitr04g09610.1.1	HMG_box,HMG_box,HMG_box,HMG_box
Dcitr04g09690.1.1	Dcitr04g09690.1.1	HMG_box,HMG_box,HMG_box,HMG_box
Dcitr04g10500.1.1	Dcitr04g10500.1.1	HTH_psq
Dcitr04g10920.1.1	Dcitr04g10920.1.1	zf-C2H2,zf-C2H2,zf-C2H2,zf-C2H2,zf-C2H2,zf-C2H2,zf-C2H2,zf-C2H2
Dcitr04g11250.1.1	Dcitr04g11250.1.1	RHD_DNA_bind
Dcitr04g11270.1.1	Dcitr04g11270.1.1	RHD_DNA_bind
Dcitr04g11270.1.2	Dcitr04g11270.1.2	RHD_DNA_bind
Dcitr04g12010.1.1	Dcitr04g12010.1.1	zf-C2H2,zf-C2H2
Dcitr04g12120.1.1	Dcitr04g12120.1.1	zf-C2H2,zf-C2H2,zf-C2H2,zf-C2H2
Dcitr04g12130.1.1	Dcitr04g12130.1.1	zf-C2H2,zf-C2H2,zf-C2H2
Dcitr04g12140.1.1	Dcitr04g12140.1.1	zf-C2H2,zf-C2H2,zf-C2H2,zf-C2H2,zf-C2H2,zf-C2H2
Dcitr04g12150.1.1	Dcitr04g12150.1.1	zf-C2H2,zf-C2H2
Dcitr04g12160.1.1	Dcitr04g12160.1.1	zf-C2H2,zf-C2H2
Dcitr04g12180.1.1	Dcitr04g12180.1.1	zf-C2H2,zf-C2H2
Dcitr04g12280.1.1	Dcitr04g12280.1.1	zf-C2H2,zf-C2H2,zf-C2H2,zf-C2H2,zf-C2H2
Dcitr04g12320.1.1	Dcitr04g12320.1.1	zf-C2H2,zf-C2H2,zf-C2H2,zf-C2H2,zf-C2H2,zf-C2H2
Dcitr04g12490.1.1	Dcitr04g12490.1.1	Homeobox
Dcitr04g12580.1.1	Dcitr04g12580.1.1	TBP,TBP
Dcitr04g12780.1.1	Dcitr04g12780.1.1	Myb_DNA-binding,Myb_DNA-binding,Myb_DNA-binding,Myb_DNA-binding,Myb_DNA-binding
Dcitr04g12870.1.1	Dcitr04g12870.1.1	T-box
Dcitr04g12880.1.1	Dcitr04g12880.1.1	T-box
Dcitr04g12910.1.1	Dcitr04g12910.1.1	T-box
Dcitr04g13160.1.1	Dcitr04g13160.1.1	HLH
Dcitr04g13620.1.1	Dcitr04g13620.1.1	THAP
Dcitr04g14240.1.1	Dcitr04g14240.1.1	Homeobox
Dcitr04g14360.1.1	Dcitr04g14360.1.1	bZIP_1,bZIP_1
Dcitr04g14810.1.1	Dcitr04g14810.1.1	zf-C2H2,zf-C2H2,zf-C2H2,zf-C2H2,zf-C2H2,zf-C2H2
Dcitr04g15030.1.1	Dcitr04g15030.1.1	zf-C2H2,zf-C2H2,zf-C2H2,zf-C2H2,zf-C2H2,zf-C2H2
Dcitr04g15210.1.1	Dcitr04g15210.1.1	THAP
Dcitr04g15250.1.1	Dcitr04g15250.1.1	THAP
Dcitr04g15260.1.1	Dcitr04g15260.1.1	THAP
Dcitr04g16320.1.1	Dcitr04g16320.1.1	mTERF
Dcitr04g16910.1.1	Dcitr04g16910.1.1	THAP
Dcitr05g01420.1.1	Dcitr05g01420.1.1	zf-C2H2,zf-C2H2,zf-C2H2,zf-C2H2,zf-C2H2,zf-C2H2,zf-C2H2,zf-C2H2,zf-C2H2,zf-C2H2,zf-C2H2
Dcitr05g01440.1.1	Dcitr05g01440.1.1	zf-C2H2,zf-C2H2,zf-C2H2,zf-C2H2,zf-C2H2,zf-C2H2,zf-C2H2,zf-C2H2,zf-C2H2,zf-C2H2,zf-C2H2
Dcitr05g01470.1.1	Dcitr05g01470.1.1	zf-C2H2,zf-C2H2,zf-C2H2,zf-C2H2,zf-C2H2,zf-C2H2,zf-C2H2,zf-C2H2,zf-C2H2,zf-C2H2
Dcitr05g01480.1.1	Dcitr05g01480.1.1	zf-C2H2
Dcitr05g01500.1.1	Dcitr05g01500.1.1	zf-C2H2,zf-C2H2,zf-C2H2,zf-C2H2,zf-C2H2,zf-C2H2,zf-C2H2,zf-C2H2
Dcitr05g01530.1.1	Dcitr05g01530.1.1	zf-C2H2,zf-C2H2,zf-C2H2,zf-C2H2,zf-C2H2,zf-C2H2,zf-C2H2,zf-C2H2,zf-C2H2,zf-C2H2,zf-C2H2
Dcitr05g01610.1.1	Dcitr05g01610.1.1	MADF_DNA_bdg
Dcitr05g02010.1.1	Dcitr05g02010.1.1	zf-C2H2,zf-C2H2,zf-C2H2,zf-C2H2,zf-C2H2
Dcitr05g02660.1.1	Dcitr05g02660.1.1	HTH_psq,HTH_psq,HTH_psq,HTH_psq
Dcitr05g03930.1.1	Dcitr05g03930.1.1	zf-C2H2,zf-C2H2,zf-C2H2,zf-C2H2,zf-C2H2,zf-C2H2,zf-C2H2
Dcitr05g03960.1.1	Dcitr05g03960.1.1	zf-C2H2,zf-C2H2,zf-C2H2,zf-C2H2,zf-C2H2,zf-C2H2,zf-C2H2,zf-C2H2
Dcitr05g03970.1.1	Dcitr05g03970.1.1	zf-C2H2,zf-C2H2,zf-C2H2,zf-C2H2,zf-C2H2,zf-C2H2,zf-C2H2
Dcitr05g04610.1.1	Dcitr05g04610.1.1	FLYWCH
Dcitr05g04620.1.1	Dcitr05g04620.1.1	FLYWCH
Dcitr05g05400.1.1	Dcitr05g05400.1.1	Myb_DNA-binding,Myb_DNA-binding
Dcitr05g05660.1.1	Dcitr05g05660.1.1	Myb_DNA-binding,Myb_DNA-binding
Dcitr05g06040.1.1	Dcitr05g06040.1.1	HTH_psq
Dcitr05g06140.1.1	Dcitr05g06140.1.1	SAND
Dcitr05g06210.1.1	Dcitr05g06210.1.1	Myb_DNA-binding
Dcitr05g06210.1.2	Dcitr05g06210.1.2	Myb_DNA-binding
Dcitr05g06260.1.1	Dcitr05g06260.1.1	Myb_DNA-binding
Dcitr05g06350.1.1	Dcitr05g06350.1.1	SAND
Dcitr05g07120.1.1	Dcitr05g07120.1.1	zf-C2H2,zf-C2H2,zf-C2H2,zf-C2H2,zf-C2H2
Dcitr05g07810.1.1	Dcitr05g07810.1.1	Homeobox,Homeobox
Dcitr05g08350.1.1	Dcitr05g08350.1.1	zf-C2H2,zf-C2H2,zf-C2H2,zf-C2H2
Dcitr05g08470.1.1	Dcitr05g08470.1.1	zf-C2H2,zf-C2H2,zf-C2H2,zf-C2H2
Dcitr05g08470.1.2	Dcitr05g08470.1.2	zf-C2H2,zf-C2H2,zf-C2H2,zf-C2H2
Dcitr05g08730.1.1	Dcitr05g08730.1.1	MADF_DNA_bdg
Dcitr05g08750.1.1	Dcitr05g08750.1.1	MADF_DNA_bdg,MADF_DNA_bdg
Dcitr05g09050.1.1	Dcitr05g09050.1.1	zf-C2H2,zf-C2H2,zf-C2H2,zf-C2H2
Dcitr05g09080.1.1	Dcitr05g09080.1.1	zf-C2H2,zf-C2H2,zf-C2H2,zf-C2H2
Dcitr05g09530.1.1	Dcitr05g09530.1.1	zf-NF-X1,zf-NF-X1,zf-NF-X1,zf-NF-X1,zf-NF-X1,zf-NF-X1,zf-NF-X1,zf-NF-X1,zf-NF-X1
Dcitr05g09530.1.2	Dcitr05g09530.1.2	zf-NF-X1,zf-NF-X1,zf-NF-X1,zf-NF-X1,zf-NF-X1,zf-NF-X1,zf-NF-X1,zf-NF-X1,zf-NF-X1,zf-NF-X1,zf-NF-X1
Dcitr05g09530.1.3	Dcitr05g09530.1.3	zf-NF-X1,zf-NF-X1,zf-NF-X1,zf-NF-X1,zf-NF-X1,zf-NF-X1,zf-NF-X1,zf-NF-X1,zf-NF-X1,zf-NF-X1,zf-NF-X1
Dcitr05g09550.1.1	Dcitr05g09550.1.1	ARID
Dcitr05g09950.1.1	Dcitr05g09950.1.1	HTH_psq
Dcitr05g11620.1.1	Dcitr05g11620.1.1	zf-C2H2
Dcitr05g11630.1.1	Dcitr05g11630.1.1	zf-C2H2
Dcitr05g11830.1.1	Dcitr05g11830.1.1	zf-BED,zf-BED,zf-BED
Dcitr05g12100.1.1	Dcitr05g12100.1.1	MADF_DNA_bdg
Dcitr05g12160.1.1	Dcitr05g12160.1.1	zf-C4
Dcitr05g12260.1.1	Dcitr05g12260.1.1	MADF_DNA_bdg
Dcitr05g13450.1.1	Dcitr05g13450.1.1	Myb_DNA-binding,Myb_DNA-binding
Dcitr05g13570.1.1	Dcitr05g13570.1.1	THAP,MBD
Dcitr05g13570.1.2	Dcitr05g13570.1.2	THAP,MBD
Dcitr05g13570.1.3	Dcitr05g13570.1.3	THAP,MBD
Dcitr05g13580.1.1	Dcitr05g13580.1.1	zf-C2H2,zf-C2H2,zf-C2H2,zf-C2H2,zf-C2H2,zf-C2H2,zf-C2H2
Dcitr05g13600.1.1	Dcitr05g13600.1.1	zf-C2H2,zf-C2H2,zf-C2H2,zf-C2H2,zf-C2H2,zf-C2H2,zf-C2H2,zf-C2H2,zf-C2H2
Dcitr05g14480.1.1	Dcitr05g14480.1.1	Myb_DNA-binding
Dcitr05g14730.1.1	Dcitr05g14730.1.1	CSD,CSD,CSD,CSD,CSD,CSD
Dcitr05g14750.1.1	Dcitr05g14750.1.1	CSD,CSD,CSD
Dcitr05g15440.1.1	Dcitr05g15440.1.1	HLH
Dcitr05g15690.1.1	Dcitr05g15690.1.1	zf-C2H2,zf-C2H2,zf-C2H2,zf-C2H2,zf-C2H2,zf-C2H2,zf-C2H2,zf-C2H2,zf-C2H2,zf-C2H2,zf-C2H2,zf-C2H2,zf-C2H2,zf-C2H2
Dcitr05g15690.1.2	Dcitr05g15690.1.2	zf-C2H2,zf-C2H2,zf-C2H2,zf-C2H2,zf-C2H2,zf-C2H2,zf-C2H2,zf-C2H2,zf-C2H2,zf-C2H2,zf-C2H2,zf-C2H2,zf-C2H2,zf-C2H2
Dcitr05g15740.1.1	Dcitr05g15740.1.1	zf-C2H2,zf-C2H2,zf-C2H2
Dcitr05g15740.1.2	Dcitr05g15740.1.2	zf-C2H2,zf-C2H2,zf-C2H2
Dcitr05g15880.1.1	Dcitr05g15880.1.1	zf-C2H2,zf-C2H2,zf-C2H2,zf-C2H2,zf-C2H2,zf-C2H2,zf-C2H2,zf-C2H2,zf-C2H2,zf-C2H2,zf-C2H2,zf-C2H2,zf-C2H2,zf-C2H2,zf-C2H2,zf-C2H2,zf-C2H2,zf-C2H2,zf-C2H2,zf-C2H2,zf-C2H2,zf-C2H2,zf-C2H2,zf-C2H2,zf-C2H2,zf-C2H2,zf-C2H2,zf-C2H2,zf-C2H2,zf-C2H2,zf-C2H2,zf-C2H2,zf-C2H2
Dcitr05g15880.1.2	Dcitr05g15880.1.2	zf-C2H2,zf-C2H2,zf-C2H2,zf-C2H2,zf-C2H2,zf-C2H2,zf-C2H2,zf-C2H2,zf-C2H2,zf-C2H2,zf-C2H2,zf-C2H2,zf-C2H2,zf-C2H2,zf-C2H2,zf-C2H2,zf-C2H2,zf-C2H2,zf-C2H2,zf-C2H2,zf-C2H2,zf-C2H2,zf-C2H2,zf-C2H2,zf-C2H2,zf-C2H2,zf-C2H2,zf-C2H2,zf-C2H2
Dcitr05g16100.1.1	Dcitr05g16100.1.1	Pou
Dcitr05g16550.1.1	Dcitr05g16550.1.1	THAP
Dcitr05g16590.1.1	Dcitr05g16590.1.1	bZIP_1
Dcitr05g16760.1.1	Dcitr05g16760.1.1	zf-C2H2,zf-C2H2
Dcitr05g16770.1.1	Dcitr05g16770.1.1	zf-C2H2
Dcitr05g16830.1.1	Dcitr05g16830.1.1	zf-C2H2,zf-C2H2,zf-C2H2,zf-C2H2
Dcitr06g02400.1.1	Dcitr06g02400.1.1	Myb_DNA-binding
Dcitr06g04080.1.1	Dcitr06g04080.1.1	zf-C2H2,zf-C2H2
Dcitr06g04090.1.1	Dcitr06g04090.1.1	CENP-B_N
Dcitr06g04090.1.2	Dcitr06g04090.1.2	CENP-B_N
Dcitr06g04090.1.3	Dcitr06g04090.1.3	CENP-B_N
Dcitr06g04090.1.4	Dcitr06g04090.1.4	CENP-B_N
Dcitr06g04090.1.5	Dcitr06g04090.1.5	CENP-B_N
Dcitr06g04100.1.1	Dcitr06g04100.1.1	CENP-B_N
Dcitr06g04300.1.1	Dcitr06g04300.1.1	zf-C2H2,zf-C2H2,zf-C2H2
Dcitr06g05060.1.1	Dcitr06g05060.1.1	HMG_box
Dcitr06g05170.1.1	Dcitr06g05170.1.1	zf-C2H2,zf-C2H2,zf-C2H2,zf-C2H2,zf-C2H2,zf-C2H2,zf-C2H2,zf-C2H2
Dcitr06g05170.1.2	Dcitr06g05170.1.2	zf-C2H2,zf-C2H2,zf-C2H2,zf-C2H2,zf-C2H2,zf-C2H2,zf-C2H2,zf-C2H2
Dcitr06g05170.1.3	Dcitr06g05170.1.3	zf-C2H2,zf-C2H2,zf-C2H2,zf-C2H2,zf-C2H2,zf-C2H2,zf-C2H2,zf-C2H2
Dcitr06g05250.1.1	Dcitr06g05250.1.1	zf-C2H2,zf-C2H2,zf-C2H2,zf-C2H2,zf-C2H2,zf-C2H2,zf-C2H2,zf-C2H2
Dcitr06g05410.1.1	Dcitr06g05410.1.1	ARID,RFX_DNA_binding
Dcitr06g05520.1.1	Dcitr06g05520.1.1	HMG_box
Dcitr06g05620.1.1	Dcitr06g05620.1.1	HMG_box
Dcitr06g05740.1.1	Dcitr06g05740.1.1	TEA
Dcitr06g06620.1.1	Dcitr06g06620.1.1	Ets
Dcitr06g06680.1.1	Dcitr06g06680.1.1	Ets
Dcitr06g08360.1.1	Dcitr06g08360.1.1	zf-BED
Dcitr06g08360.1.2	Dcitr06g08360.1.2	zf-BED
Dcitr06g08360.1.3	Dcitr06g08360.1.3	zf-BED
Dcitr06g08360.1.4	Dcitr06g08360.1.4	zf-BED
Dcitr06g08360.1.5	Dcitr06g08360.1.5	zf-BED
Dcitr06g08560.1.1	Dcitr06g08560.1.1	MADF_DNA_bdg
Dcitr06g09600.1.1	Dcitr06g09600.1.1	HTH_psq
Dcitr06g10400.1.1	Dcitr06g10400.1.1	zf-C2H2,zf-C2H2,zf-C2H2,zf-C2H2,zf-C2H2,zf-C2H2
Dcitr06g10430.1.1	Dcitr06g10430.1.1	zf-C2H2,zf-C2H2,zf-C2H2,zf-C2H2,zf-C2H2,zf-C2H2,zf-C2H2,zf-C2H2
Dcitr06g10470.1.1	Dcitr06g10470.1.1	zf-C2H2,zf-C2H2,zf-C2H2,zf-C2H2,zf-C2H2
Dcitr06g11380.1.1	Dcitr06g11380.1.1	Forkhead
Dcitr06g11400.1.1	Dcitr06g11400.1.1	Forkhead
Dcitr06g11430.1.1	Dcitr06g11430.1.1	Forkhead
Dcitr06g11430.1.2	Dcitr06g11430.1.2	Forkhead
Dcitr06g11630.1.1	Dcitr06g11630.1.1	zf-BED
Dcitr06g11660.1.1	Dcitr06g11660.1.1	zf-BED
Dcitr06g12410.1.1	Dcitr06g12410.1.1	zf-C2H2,zf-C2H2,zf-C2H2,zf-C2H2,zf-C2H2,zf-C2H2,zf-C2H2,zf-C2H2
Dcitr06g12420.1.1	Dcitr06g12420.1.1	zf-C2H2,zf-C2H2,zf-C2H2,zf-C2H2,zf-C2H2,zf-C2H2,zf-C2H2,zf-C2H2
Dcitr06g12980.1.1	Dcitr06g12980.1.1	HTH_psq
Dcitr06g13230.1.1	Dcitr06g13230.1.1	Myb_DNA-binding
Dcitr06g13230.1.2	Dcitr06g13230.1.2	Myb_DNA-binding
Dcitr06g13590.1.1	Dcitr06g13590.1.1	zf-C2H2,zf-C2H2,zf-C2H2,zf-C2H2,zf-C2H2,zf-C2H2
Dcitr06g13750.1.1	Dcitr06g13750.1.1	THAP
Dcitr06g14230.1.1	Dcitr06g14230.1.1	Forkhead
Dcitr06g14520.1.1	Dcitr06g14520.1.1	HMG_box,HMG_box,HMG_box
Dcitr06g14800.1.1	Dcitr06g14800.1.1	THAP
Dcitr06g14830.1.1	Dcitr06g14830.1.1	THAP
Dcitr06g15560.1.2	Dcitr06g15560.1.2	bZIP_1,bZIP_1
Dcitr06g15640.1.1	Dcitr06g15640.1.1	HMG_box
Dcitr06g15640.1.2	Dcitr06g15640.1.2	HMG_box
Dcitr07g01530.1.1	Dcitr07g01530.1.1	MADF_DNA_bdg
Dcitr07g01540.1.1	Dcitr07g01540.1.1	MADF_DNA_bdg
Dcitr07g02750.1.1	Dcitr07g02750.1.1	HMG_box
Dcitr07g03340.1.1	Dcitr07g03340.1.1	zf-C2H2,zf-C2H2,zf-C2H2,zf-C2H2,zf-C2H2,zf-C2H2,zf-C2H2,zf-C2H2,zf-C2H2,zf-C2H2,zf-C2H2,zf-C2H2,zf-C2H2,zf-C2H2,zf-C2H2
Dcitr07g03650.1.1	Dcitr07g03650.1.1	Homeobox
Dcitr07g04730.1.1	Dcitr07g04730.1.1	MH1
Dcitr07g05380.1.1	Dcitr07g05380.1.1	zf-C2H2,zf-C2H2,zf-C2H2,zf-C2H2,zf-C2H2,zf-C2H2,zf-C2H2,zf-C2H2,zf-C2H2,zf-C2H2
Dcitr07g05380.1.2	Dcitr07g05380.1.2	zf-C2H2,zf-C2H2,zf-C2H2,zf-C2H2,zf-C2H2,zf-C2H2,zf-C2H2
Dcitr07g05380.1.3	Dcitr07g05380.1.3	zf-C2H2,zf-C2H2,zf-C2H2,zf-C2H2,zf-C2H2,zf-C2H2,zf-C2H2,zf-C2H2
Dcitr07g05380.1.4	Dcitr07g05380.1.4	zf-C2H2,zf-C2H2,zf-C2H2,zf-C2H2,zf-C2H2,zf-C2H2,zf-C2H2
Dcitr07g05740.1.1	Dcitr07g05740.1.1	zf-C2H2,zf-C2H2,zf-C2H2,zf-C2H2,zf-C2H2
Dcitr07g06230.1.1	Dcitr07g06230.1.1	zf-C2H2,zf-C2H2,zf-C2H2
Dcitr07g06250.1.1	Dcitr07g06250.1.1	zf-C2H2,zf-C2H2,zf-C2H2,zf-C2H2,zf-C2H2,zf-C2H2
Dcitr07g07880.1.1	Dcitr07g07880.1.1	CSD
Dcitr07g08160.1.1	Dcitr07g08160.1.1	GATA,GATA
Dcitr07g08890.1.1	Dcitr07g08890.1.1	zf-C2H2,zf-BED,zf-C2H2,zf-C2H2,zf-C2H2,zf-C2H2
Dcitr07g08990.1.1	Dcitr07g08990.1.1	THAP
Dcitr07g09420.1.1	Dcitr07g09420.1.1	bZIP_1
Dcitr07g09420.1.2	Dcitr07g09420.1.2	bZIP_1
Dcitr07g09420.1.3	Dcitr07g09420.1.3	bZIP_1
Dcitr07g09440.1.1	Dcitr07g09440.1.1	zf-C2H2,zf-C2H2,zf-C2H2,zf-C2H2,zf-C2H2,Homeobox,zf-C2H2,zf-C2H2,zf-C2H2
Dcitr07g09560.1.1	Dcitr07g09560.1.1	zf-C2H2,zf-C2H2
Dcitr07g09590.1.1	Dcitr07g09590.1.1	zf-C2H2,zf-C2H2
Dcitr07g09640.1.1	Dcitr07g09640.1.1	zf-C2H2,zf-C2H2
Dcitr07g09700.1.1	Dcitr07g09700.1.1	zf-C2H2,zf-C2H2,zf-C2H2,zf-C2H2,zf-C2H2,zf-C2H2,zf-C2H2,zf-C2H2,zf-C2H2,zf-C2H2,zf-C2H2,zf-C2H2,zf-C2H2,zf-C2H2,zf-C2H2,zf-C2H2
Dcitr07g10480.1.1	Dcitr07g10480.1.1	Homeobox
Dcitr07g10940.1.1	Dcitr07g10940.1.1	ARID
Dcitr07g11130.1.1	Dcitr07g11130.1.1	zf-C2H2,zf-C2H2,zf-C2H2
Dcitr07g11870.1.1	Dcitr07g11870.1.1	THAP
Dcitr07g11990.1.1	Dcitr07g11990.1.1	bZIP_1
Dcitr07g12180.1.1	Dcitr07g12180.1.1	zf-C2H2,zf-C2H2
Dcitr07g12190.1.1	Dcitr07g12190.1.1	zf-C2H2
Dcitr07g12440.1.1	Dcitr07g12440.1.1	zf-C2H2
Dcitr08g01180.1.1	Dcitr08g01180.1.1	zf-C2H2,zf-C2H2
Dcitr08g01230.1.1	Dcitr08g01230.1.1	zf-C2H2,zf-C2H2,zf-C2H2,zf-C2H2,zf-C2H2
Dcitr08g01510.1.1	Dcitr08g01510.1.1	MBD,MBD
Dcitr08g01530.1.1	Dcitr08g01530.1.1	MBD,MBD
Dcitr08g02360.1.1	Dcitr08g02360.1.1	HMG_box
Dcitr08g02380.1.1	Dcitr08g02380.1.1	HMG_box
Dcitr08g02540.1.1	Dcitr08g02540.1.1	zf-C2H2,zf-C2H2,zf-C2H2
Dcitr08g02560.1.1	Dcitr08g02560.1.1	zf-C2H2,zf-C2H2,zf-C2H2
Dcitr08g02680.1.1	Dcitr08g02680.1.1	zf-C2H2,zf-C2H2,zf-C2H2
Dcitr08g02780.1.1	Dcitr08g02780.1.1	zf-C2H2,zf-C2H2,zf-C2H2,zf-C2H2,zf-C2H2,zf-C2H2,zf-C2H2,zf-C2H2
Dcitr08g04060.1.1	Dcitr08g04060.1.1	zf-C4,zf-C4
Dcitr08g04440.1.1	Dcitr08g04440.1.1	NDT80_PhoG
Dcitr08g04450.1.1	Dcitr08g04450.1.1	zf-C2H2,zf-C2H2
Dcitr08g04490.1.1	Dcitr08g04490.1.1	zf-C2H2,zf-C2H2
Dcitr08g04490.1.2	Dcitr08g04490.1.2	zf-C2H2,zf-C2H2
Dcitr08g04500.1.1	Dcitr08g04500.1.1	NDT80_PhoG
Dcitr08g05610.1.1	Dcitr08g05610.1.1	zf-CXXC
Dcitr08g05860.1.1	Dcitr08g05860.1.1	THAP
Dcitr08g07830.1.1	Dcitr08g07830.1.1	bZIP_1
Dcitr08g07840.1.1	Dcitr08g07840.1.1	bZIP_1
Dcitr08g08290.1.1	Dcitr08g08290.1.1	bZIP_1
Dcitr08g08350.1.1	Dcitr08g08350.1.1	zf-C2H2,zf-C2H2,zf-C2H2,zf-C2H2,zf-C2H2,zf-C2H2,zf-C2H2
Dcitr08g08640.1.1	Dcitr08g08640.1.1	zf-C2H2,zf-C2H2,zf-C2H2,zf-C2H2,zf-C2H2,zf-C2H2
Dcitr08g08650.1.1	Dcitr08g08650.1.1	zf-C2H2
Dcitr08g08730.1.1	Dcitr08g08730.1.1	zf-C2H2,zf-C2H2
Dcitr08g08950.1.1	Dcitr08g08950.1.1	SRF-TF,SRF-TF
Dcitr08g09130.1.1	Dcitr08g09130.1.1	Myb_DNA-binding
Dcitr08g09130.1.2	Dcitr08g09130.1.2	Myb_DNA-binding
Dcitr08g09180.1.1	Dcitr08g09180.1.1	CUT
Dcitr08g09210.1.1	Dcitr08g09210.1.1	Homeobox
Dcitr08g09530.1.1	Dcitr08g09530.1.1	zf-C2H2,zf-C2H2
Dcitr08g09670.1.1	Dcitr08g09670.1.1	zf-C2H2,zf-C2H2
Dcitr08g09680.1.1	Dcitr08g09680.1.1	zf-C2H2,zf-C2H2
Dcitr08g10610.1.1	Dcitr08g10610.1.1	zf-CXXC
Dcitr08g10610.1.2	Dcitr08g10610.1.2	zf-CXXC
Dcitr08g11110.1.1	Dcitr08g11110.1.1	zf-C2H2,zf-C2H2,zf-C2H2,zf-C2H2,zf-C2H2,zf-C2H2,zf-C2H2,zf-C2H2
Dcitr08g11130.1.1	Dcitr08g11130.1.1	zf-C2H2,zf-C2H2
Dcitr08g11140.1.1	Dcitr08g11140.1.1	zf-C2H2,zf-C2H2,zf-C2H2,zf-C2H2,zf-C2H2
Dcitr09g01550.1.1	Dcitr09g01550.1.1	zf-C2H2,zf-C2H2
Dcitr09g01560.1.1	Dcitr09g01560.1.1	zf-C2H2,zf-C2H2
Dcitr09g01780.1.1	Dcitr09g01780.1.1	zf-C2H2,zf-C2H2
Dcitr09g01780.1.2	Dcitr09g01780.1.2	zf-C2H2,zf-C2H2
Dcitr09g01790.1.1	Dcitr09g01790.1.1	zf-C2H2,zf-C2H2
Dcitr09g02130.1.1	Dcitr09g02130.1.1	THAP
Dcitr09g03130.1.1	Dcitr09g03130.1.1	Homeobox
Dcitr09g03730.1.1	Dcitr09g03730.1.1	zf-C2H2,zf-C2H2
Dcitr09g04830.1.1	Dcitr09g04830.1.1	GATA
Dcitr09g06350.1.1	Dcitr09g06350.1.1	zf-C2H2,zf-C2H2,zf-C2H2,zf-C2H2,zf-C2H2
Dcitr09g06380.1.1	Dcitr09g06380.1.1	zf-C2H2,zf-C2H2,zf-C2H2,zf-C2H2,zf-C2H2,zf-C2H2,zf-C2H2,zf-C2H2
Dcitr09g06450.1.1	Dcitr09g06450.1.1	HTH_psq,HTH_psq
Dcitr09g06870.1.1	Dcitr09g06870.1.1	GAGA_bind
Dcitr09g07800.1.1	Dcitr09g07800.1.1	THAP
Dcitr09g07980.1.2	Dcitr09g07980.1.2	zf-C2H2,zf-C2H2,zf-C2H2
Dcitr09g08200.1.1	Dcitr09g08200.1.1	zf-C2H2,zf-C2H2,zf-C2H2,zf-C2H2,zf-C2H2
Dcitr09g08240.1.1	Dcitr09g08240.1.1	zf-C2H2,zf-C2H2,zf-C2H2
Dcitr09g08240.1.2	Dcitr09g08240.1.2	zf-C2H2,zf-C2H2,zf-C2H2,zf-C2H2
Dcitr09g08240.1.3	Dcitr09g08240.1.3	zf-C2H2,zf-C2H2,zf-C2H2
Dcitr09g08750.1.1	Dcitr09g08750.1.1	zf-C2H2,zf-C2H2
Dcitr09g08750.1.2	Dcitr09g08750.1.2	zf-C2H2,zf-C2H2
Dcitr09g08750.1.3	Dcitr09g08750.1.3	zf-C2H2,zf-C2H2
Dcitr09g08780.1.1	Dcitr09g08780.1.1	zf-C2H2,zf-C2H2,zf-C2H2,zf-C2H2
Dcitr10g01050.1.1	Dcitr10g01050.1.1	zf-C2H2,zf-C2H2
Dcitr10g01120.1.1	Dcitr10g01120.1.1	zf-C2H2,zf-C2H2
Dcitr10g01130.1.1	Dcitr10g01130.1.1	zf-C2H2,zf-C2H2
Dcitr10g01140.1.1	Dcitr10g01140.1.1	zf-C2H2,zf-C2H2
Dcitr10g01150.1.1	Dcitr10g01150.1.1	zf-C2H2,zf-C2H2
Dcitr10g01170.1.1	Dcitr10g01170.1.1	zf-C2H2,zf-C2H2,zf-C2H2
Dcitr10g01640.1.1	Dcitr10g01640.1.1	Homeobox
Dcitr10g02700.1.1	Dcitr10g02700.1.1	zf-C2H2,zf-C2H2,zf-C2H2
Dcitr10g02710.1.1	Dcitr10g02710.1.1	zf-C2H2,zf-C2H2,zf-C2H2,zf-C2H2
Dcitr10g02720.1.1	Dcitr10g02720.1.1	zf-C2H2,zf-C2H2,zf-C2H2,zf-C2H2,zf-C2H2,zf-C2H2,zf-C2H2,zf-C2H2
Dcitr10g02730.1.1	Dcitr10g02730.1.1	zf-C2H2,zf-C2H2,zf-C2H2,zf-C2H2,zf-C2H2
Dcitr10g02750.1.1	Dcitr10g02750.1.1	zf-C2H2,zf-C2H2,zf-C2H2,zf-C2H2
Dcitr10g02770.1.1	Dcitr10g02770.1.1	zf-C2H2,zf-C2H2
Dcitr10g02780.1.1	Dcitr10g02780.1.1	zf-BED
Dcitr10g02790.1.1	Dcitr10g02790.1.1	zf-C2H2,zf-C2H2,zf-C2H2
Dcitr10g02800.1.1	Dcitr10g02800.1.1	zf-C2H2,zf-C2H2
Dcitr10g02830.1.1	Dcitr10g02830.1.1	MBD
Dcitr10g02840.1.1	Dcitr10g02840.1.1	MBD
Dcitr10g02890.1.1	Dcitr10g02890.1.1	zf-C2H2,zf-C2H2,zf-C2H2
Dcitr10g03200.1.1	Dcitr10g03200.1.1	zf-C2HC
Dcitr10g03210.1.1	Dcitr10g03210.1.1	zf-C2HC
Dcitr10g03590.1.1	Dcitr10g03590.1.1	zf-C2H2,zf-C2H2
Dcitr10g03700.1.1	Dcitr10g03700.1.1	zf-C2H2,zf-C2H2,zf-C2H2,zf-C2H2,zf-C2H2,zf-C2H2,zf-C2H2
Dcitr10g03710.1.1	Dcitr10g03710.1.1	zf-C2H2,zf-C2H2,zf-C2H2,zf-C2H2,zf-C2H2
Dcitr10g03720.1.1	Dcitr10g03720.1.1	Homeobox,zf-C2H2,zf-C2H2,Homeobox,zf-C2H2,Homeobox,zf-C2H2
Dcitr10g03720.1.2	Dcitr10g03720.1.2	Homeobox,zf-C2H2,zf-C2H2,Homeobox,zf-C2H2,Homeobox,zf-C2H2
Dcitr10g03790.1.1	Dcitr10g03790.1.1	Myb_DNA-binding
Dcitr10g04570.1.1	Dcitr10g04570.1.1	HMG_box
Dcitr10g04580.1.1	Dcitr10g04580.1.1	HMG_box
Dcitr10g04600.1.1	Dcitr10g04600.1.1	MADF_DNA_bdg
Dcitr10g04600.1.2	Dcitr10g04600.1.2	MADF_DNA_bdg
Dcitr10g05190.1.1	Dcitr10g05190.1.1	bZIP_1
Dcitr10g05230.1.1	Dcitr10g05230.1.1	bZIP_1
Dcitr10g05490.1.1	Dcitr10g05490.1.1	zf-C2H2,zf-C2H2
Dcitr10g05500.1.1	Dcitr10g05500.1.1	zf-C2H2,zf-C2H2
Dcitr10g05520.1.2	Dcitr10g05520.1.2	zf-BED
Dcitr10g05530.1.1	Dcitr10g05530.1.1	zf-C2H2,zf-C2H2,zf-C2H2,zf-C2H2,zf-C2H2
Dcitr10g05610.1.1	Dcitr10g05610.1.1	zf-C2H2,zf-C2H2
Dcitr10g05740.1.1	Dcitr10g05740.1.1	HTH_psq,HTH_psq,HTH_psq,HTH_psq
Dcitr10g05740.1.2	Dcitr10g05740.1.2	HTH_psq,HTH_psq,HTH_psq,HTH_psq
Dcitr10g05740.1.3	Dcitr10g05740.1.3	HTH_psq,HTH_psq,HTH_psq,HTH_psq
Dcitr10g05770.1.1	Dcitr10g05770.1.1	HTH_psq,HTH_psq
Dcitr10g06060.1.1	Dcitr10g06060.1.1	zf-C2H2,zf-C2H2
Dcitr10g06070.1.1	Dcitr10g06070.1.1	zf-C2H2,zf-C2H2
Dcitr10g06070.1.2	Dcitr10g06070.1.2	zf-C2H2,zf-C2H2
Dcitr10g06080.1.1	Dcitr10g06080.1.1	zf-C2H2,zf-C2H2
Dcitr10g06080.1.2	Dcitr10g06080.1.2	zf-C2H2,zf-C2H2
Dcitr10g06090.1.1	Dcitr10g06090.1.1	zf-C2H2,zf-C2H2
Dcitr10g06110.1.1	Dcitr10g06110.1.1	zf-C2H2,zf-C2H2
Dcitr10g06550.1.1	Dcitr10g06550.1.1	HMG_box
Dcitr10g06960.1.1	Dcitr10g06960.1.1	THAP
Dcitr10g06960.1.2	Dcitr10g06960.1.2	THAP
Dcitr10g06960.1.3	Dcitr10g06960.1.3	THAP
Dcitr10g07370.1.1	Dcitr10g07370.1.1	MADF_DNA_bdg
Dcitr10g07380.1.1	Dcitr10g07380.1.1	MADF_DNA_bdg
Dcitr10g07690.1.1	Dcitr10g07690.1.1	THAP
Dcitr10g07970.1.1	Dcitr10g07970.1.1	zf-C2H2,zf-C2H2,zf-C2H2,zf-C2H2,zf-C2H2,zf-C2H2
Dcitr10g08020.1.1	Dcitr10g08020.1.1	zf-C2H2,zf-C2H2,zf-C2H2,zf-C2H2,zf-C2H2,zf-C2H2,zf-C2H2,zf-C2H2
Dcitr10g08020.1.2	Dcitr10g08020.1.2	zf-C2H2,zf-C2H2,zf-C2H2,zf-C2H2,zf-C2H2,zf-C2H2,zf-C2H2,zf-C2H2
Dcitr10g08070.1.1	Dcitr10g08070.1.1	zf-C2H2,zf-C2H2,zf-C2H2,zf-C2H2,zf-C2H2,zf-C2H2,zf-C2H2,zf-C2H2
Dcitr10g08520.1.1	Dcitr10g08520.1.1	zf-C2H2,zf-C2H2,zf-C2H2,zf-C2H2,zf-C2H2,zf-C2H2,zf-C2H2,zf-C2H2,zf-C2H2,zf-C2H2,zf-C2H2,zf-C2H2,zf-C2H2,zf-C2H2,zf-C2H2,zf-C2H2,zf-C2H2,zf-C2H2,zf-C2H2
Dcitr10g08520.1.2	Dcitr10g08520.1.2	zf-C2H2,zf-C2H2,zf-C2H2,zf-C2H2,zf-C2H2,zf-C2H2,zf-C2H2,zf-C2H2,zf-C2H2,zf-C2H2,zf-C2H2,zf-C2H2,zf-C2H2,zf-C2H2,zf-C2H2,zf-C2H2,zf-C2H2,zf-C2H2,zf-C2H2
Dcitr10g08530.1.1	Dcitr10g08530.1.1	MADF_DNA_bdg
Dcitr10g08580.1.1	Dcitr10g08580.1.1	MADF_DNA_bdg
Dcitr10g08820.1.1	Dcitr10g08820.1.1	CSD
Dcitr10g08880.1.1	Dcitr10g08880.1.1	CSD
Dcitr10g09690.1.1	Dcitr10g09690.1.1	THAP
Dcitr10g09720.1.1	Dcitr10g09720.1.1	zf-C2H2,zf-C2H2,zf-C2H2,zf-C2H2,zf-C2H2
Dcitr10g09740.1.1	Dcitr10g09740.1.1	zf-C2H2,zf-C2H2,zf-C2H2,zf-C2H2,zf-C2H2
Dcitr10g10580.1.1	Dcitr10g10580.1.1	zf-C2H2
Dcitr10g10610.1.1	Dcitr10g10610.1.1	zf-C2H2,zf-C2H2
Dcitr10g10630.1.1	Dcitr10g10630.1.1	zf-C2H2,zf-C2H2,zf-C2H2,zf-C2H2
Dcitr10g10830.1.1	Dcitr10g10830.1.1	MADF_DNA_bdg
Dcitr10g10870.1.1	Dcitr10g10870.1.1	bZIP_1
Dcitr11g01260.1.1	Dcitr11g01260.1.1	zf-C2H2,zf-C2H2
Dcitr11g01280.1.1	Dcitr11g01280.1.1	zf-C2H2,zf-C2H2,zf-C2H2,zf-C2H2,zf-C2H2,zf-C2H2
Dcitr11g01640.1.1	Dcitr11g01640.1.1	bZIP_1
Dcitr11g01640.1.2	Dcitr11g01640.1.2	bZIP_1
Dcitr11g01660.1.1	Dcitr11g01660.1.1	bZIP_1,bZIP_1
Dcitr11g01920.1.1	Dcitr11g01920.1.1	T-box
Dcitr11g01930.1.1	Dcitr11g01930.1.1	T-box,T-box
Dcitr11g01940.1.1	Dcitr11g01940.1.1	T-box
Dcitr11g02950.1.1	Dcitr11g02950.1.1	CUT,CUT,CUT,Homeobox,CUT,CUT,Homeobox
Dcitr11g03570.1.1	Dcitr11g03570.1.1	zf-C2H2,zf-C2H2
Dcitr11g03610.1.1	Dcitr11g03610.1.1	zf-C2H2,zf-C2H2
Dcitr11g03930.1.1	Dcitr11g03930.1.1	HMG_box
Dcitr11g03970.1.1	Dcitr11g03970.1.1	HMG_box
Dcitr11g05090.1.1	Dcitr11g05090.1.1	zf-C2H2,zf-C2H2,zf-C2H2,zf-C2H2,zf-C2H2,zf-C2H2,zf-C2H2
Dcitr11g05660.1.1	Dcitr11g05660.1.1	Myb_DNA-binding,Myb_DNA-binding
Dcitr11g05660.1.2	Dcitr11g05660.1.2	Myb_DNA-binding,Myb_DNA-binding
Dcitr11g05660.1.3	Dcitr11g05660.1.3	Myb_DNA-binding,Myb_DNA-binding
Dcitr11g05700.1.1	Dcitr11g05700.1.1	MADF_DNA_bdg
Dcitr11g06100.1.1	Dcitr11g06100.1.1	zf-CXXC
Dcitr11g06360.1.1	Dcitr11g06360.1.1	zf-CXXC
Dcitr11g06790.1.1	Dcitr11g06790.1.1	zf-C2H2,zf-C2H2,zf-C2H2,zf-C2H2,zf-C2H2,zf-C2H2,zf-C2H2,zf-C2H2,zf-C2H2,zf-C2H2,zf-C2H2,zf-C2H2
Dcitr11g06790.1.2	Dcitr11g06790.1.2	zf-C2H2,zf-C2H2,zf-C2H2,zf-C2H2,zf-C2H2,zf-C2H2,zf-C2H2,zf-C2H2,zf-C2H2,zf-C2H2,zf-C2H2,zf-C2H2
Dcitr11g07090.1.1	Dcitr11g07090.1.1	MBD
Dcitr11g07530.1.1	Dcitr11g07530.1.1	HTH_psq
Dcitr11g07680.1.1	Dcitr11g07680.1.1	zf-CXXC
Dcitr11g10110.1.1	Dcitr11g10110.1.1	MADF_DNA_bdg
Dcitr11g10130.1.1	Dcitr11g10130.1.1	zf-C2H2
Dcitr11g10160.1.1	Dcitr11g10160.1.1	THAP
Dcitr11g10230.1.1	Dcitr11g10230.1.1	MADF_DNA_bdg
Dcitr11g10260.1.1	Dcitr11g10260.1.1	MADF_DNA_bdg
Dcitr12g01310.1.1	Dcitr12g01310.1.1	THAP
Dcitr12g01870.1.1	Dcitr12g01870.1.1	zf-C2HC,zf-C2HC
Dcitr12g01880.1.1	Dcitr12g01880.1.1	zf-C2HC,zf-C2HC,zf-C2HC,zf-C2HC
Dcitr12g02130.1.1	Dcitr12g02130.1.1	zf-C2H2,zf-C2H2,zf-C2H2,zf-C2H2,zf-C2H2
Dcitr12g02180.1.1	Dcitr12g02180.1.1	zf-C2H2,zf-C2H2
Dcitr12g02200.1.1	Dcitr12g02200.1.1	zf-C2H2,zf-C2H2,zf-C2H2,zf-C2H2,zf-C2H2,zf-C2H2,zf-C2H2
Dcitr12g03020.1.1	Dcitr12g03020.1.1	zf-C2H2,zf-C2H2,zf-C2H2,zf-C2H2,zf-C2H2,zf-C2H2,zf-C2H2,zf-C2H2,zf-C2H2
Dcitr12g03030.1.1	Dcitr12g03030.1.1	zf-C2H2,zf-C2H2,zf-C2H2,zf-C2H2,zf-C2H2,zf-C2H2,zf-C2H2,zf-C2H2,zf-C2H2,zf-C2H2,zf-C2H2,zf-C2H2,zf-C2H2,zf-C2H2,zf-C2H2,zf-C2H2
Dcitr12g03030.1.2	Dcitr12g03030.1.2	zf-C2H2,zf-C2H2,zf-C2H2,zf-C2H2,zf-C2H2,zf-C2H2,zf-C2H2,zf-C2H2,zf-C2H2,zf-C2H2,zf-C2H2,zf-C2H2,zf-C2H2,zf-C2H2,zf-C2H2,zf-C2H2
Dcitr12g03100.1.1	Dcitr12g03100.1.1	zf-C2H2,zf-C2H2,zf-C2H2,zf-C2H2,zf-C2H2,zf-C2H2,zf-C2H2,zf-C2H2,zf-C2H2,zf-C2H2,zf-C2H2,zf-C2H2,zf-C2H2,zf-C2H2,zf-C2H2,zf-C2H2,zf-C2H2,zf-C2H2,zf-C2H2,zf-C2H2,zf-C2H2,zf-C2H2,zf-C2H2,zf-C2H2,zf-C2H2,zf-C2H2,zf-C2H2,zf-C2H2,zf-C2H2,zf-C2H2
Dcitr12g03110.1.1	Dcitr12g03110.1.1	zf-C2H2,zf-C2H2,zf-C2H2,zf-C2H2,zf-C2H2,zf-C2H2,zf-C2H2,zf-C2H2,zf-C2H2,zf-C2H2,zf-C2H2,zf-C2H2,zf-C2H2,zf-C2H2,zf-C2H2,zf-C2H2,zf-C2H2
Dcitr12g03120.1.1	Dcitr12g03120.1.1	zf-C2H2,zf-C2H2,zf-C2H2,zf-C2H2,zf-C2H2,zf-C2H2,zf-C2H2,zf-C2H2,zf-C2H2,zf-C2H2,zf-C2H2,zf-C2H2,zf-C2H2,zf-C2H2,zf-C2H2,zf-C2H2,zf-C2H2
Dcitr12g03120.1.2	Dcitr12g03120.1.2	zf-C2H2,zf-C2H2,zf-C2H2,zf-C2H2,zf-C2H2,zf-C2H2,zf-C2H2,zf-C2H2,zf-C2H2,zf-C2H2,zf-C2H2,zf-C2H2,zf-C2H2,zf-C2H2,zf-C2H2,zf-C2H2,zf-C2H2
Dcitr12g03120.1.3	Dcitr12g03120.1.3	zf-C2H2,zf-C2H2,zf-C2H2,zf-C2H2,zf-C2H2,zf-C2H2,zf-C2H2,zf-C2H2,zf-C2H2,zf-C2H2,zf-C2H2,zf-C2H2,zf-C2H2,zf-C2H2,zf-C2H2,zf-C2H2,zf-C2H2
Dcitr12g03770.1.1	Dcitr12g03770.1.1	zf-C2H2
Dcitr12g03960.1.1	Dcitr12g03960.1.1	THAP
Dcitr12g03980.1.1	Dcitr12g03980.1.1	Forkhead
Dcitr12g04290.1.1	Dcitr12g04290.1.1	E2F_TDP
Dcitr12g04760.1.1	Dcitr12g04760.1.1	zf-C2H2,zf-C2H2,zf-C2H2,zf-C2H2,zf-C2H2,zf-C2H2,zf-C2H2,zf-C2H2,zf-C2H2,zf-C2H2,zf-C2H2,zf-C2H2,zf-C2H2,zf-C2H2
Dcitr12g04780.1.1	Dcitr12g04780.1.1	zf-C2H2,zf-C2H2,zf-C2H2,zf-C2H2,zf-C2H2,zf-C2H2,zf-C2H2,zf-C2H2,zf-C2H2,zf-C2H2,zf-C2H2
Dcitr12g05130.1.1	Dcitr12g05130.1.1	MBD
Dcitr12g05570.1.1	Dcitr12g05570.1.1	bZIP_1
Dcitr12g05570.1.2	Dcitr12g05570.1.2	bZIP_1
Dcitr12g07180.1.1	Dcitr12g07180.1.1	zf-C2H2,zf-C2H2,zf-C2H2,zf-C2H2,zf-C2H2,zf-C2H2,zf-C2H2
Dcitr12g07600.1.1	Dcitr12g07600.1.1	MADF_DNA_bdg,MADF_DNA_bdg
Dcitr12g07700.1.1	Dcitr12g07700.1.1	zf-C2H2,zf-C2H2,zf-C2H2,zf-C2H2,zf-C2H2,zf-C2H2,zf-C2H2,zf-C2H2,zf-C2H2,zf-C2H2,zf-C2H2,zf-C2H2,zf-C2H2
Dcitr12g07940.1.1	Dcitr12g07940.1.1	GRAS,GRAS,GRAS
Dcitr12g08410.1.1	Dcitr12g08410.1.1	zf-C2H2,zf-C2H2,zf-C2H2,zf-C2H2
Dcitr12g08870.1.1	Dcitr12g08870.1.1	bZIP_1,bZIP_1
Dcitr12g09340.1.1	Dcitr12g09340.1.1	THAP
Dcitr12g09350.1.1	Dcitr12g09350.1.1	THAP
Dcitr12g09430.1.1	Dcitr12g09430.1.1	zf-C2H2,zf-C2H2,zf-C2H2,zf-C2H2,zf-C2H2,zf-C2H2
Dcitr12g09440.1.1	Dcitr12g09440.1.1	zf-C2H2,zf-C2H2,zf-C2H2
Dcitr12g09460.1.1	Dcitr12g09460.1.1	zf-C2H2,zf-C2H2,zf-C2H2
Dcitr12g09940.1.1	Dcitr12g09940.1.1	zf-C2H2,zf-C2H2,zf-C2H2,zf-C2H2,zf-C2H2,zf-C2H2,zf-C2H2,zf-C2H2,zf-C2H2
Dcitr13g01250.1.1	Dcitr13g01250.1.1	zf-C2H2,zf-C2H2,zf-C2H2,zf-C2H2,zf-C2H2,zf-C2H2,zf-C2H2,zf-C2H2,zf-C2H2
Dcitr13g02130.1.1	Dcitr13g02130.1.1	Homeobox
Dcitr13g02170.1.1	Dcitr13g02170.1.1	MADF_DNA_bdg
Dcitr13g02220.1.1	Dcitr13g02220.1.1	MADF_DNA_bdg
Dcitr13g02810.1.1	Dcitr13g02810.1.1	zf-C2H2,zf-C2H2,zf-C2H2,zf-C2H2,zf-C2H2,zf-C2H2,zf-C2H2,zf-C2H2,zf-C2H2,zf-C2H2,zf-C2H2,zf-C2H2,zf-C2H2,zf-C2H2
Dcitr13g02820.1.1	Dcitr13g02820.1.1	zf-C2H2,zf-C2H2,zf-C2H2
Dcitr13g02820.1.2	Dcitr13g02820.1.2	zf-C2H2,zf-C2H2,zf-C2H2
Dcitr13g03130.1.1	Dcitr13g03130.1.1	zf-C2H2,zf-C2H2,zf-C2H2,zf-C2H2,zf-C2H2,zf-C2H2,zf-C2H2,zf-C2H2,zf-C2H2,zf-C2H2,zf-C2H2,zf-C2H2,zf-C2H2,zf-C2H2,zf-C2H2,zf-C2H2,zf-C2H2,zf-C2H2,zf-C2H2,zf-C2H2,zf-C2H2,zf-C2H2
Dcitr13g03210.1.1	Dcitr13g03210.1.1	PAX
Dcitr13g03400.1.1	Dcitr13g03400.1.1	zf-C2H2,zf-C2H2,zf-C2H2,zf-C2H2,zf-C2H2,zf-C2H2,zf-C2H2,zf-C2H2,zf-C2H2,zf-C2H2,zf-C2H2,zf-C2H2,zf-C2H2,zf-C2H2,zf-C2H2,zf-C2H2,zf-C2H2,zf-C2H2,zf-C2H2,zf-C2H2,zf-C2H2,zf-C2H2
Dcitr13g03530.1.1	Dcitr13g03530.1.1	zf-C2H2,zf-C2H2,zf-C2H2,zf-C2H2,zf-C2H2,zf-C2H2,zf-C2H2
Dcitr13g03610.1.1	Dcitr13g03610.1.1	zf-C2H2,zf-C2H2,zf-C2H2,zf-C2H2,zf-C2H2,zf-C2H2,zf-C2H2
Dcitr13g04610.1.1	Dcitr13g04610.1.1	zf-C2H2
Dcitr13g04620.1.1	Dcitr13g04620.1.1	zf-BED,zf-C2H2,zf-C2H2,zf-BED,zf-C2H2
Dcitr13g04640.1.1	Dcitr13g04640.1.1	zf-C2H2,zf-C2H2,zf-C2H2,zf-C2H2,zf-C2H2
Dcitr13g05470.1.1	Dcitr13g05470.1.1	zf-C2H2,zf-C2H2
Dcitr13g05480.1.1	Dcitr13g05480.1.1	zf-C2H2
Dcitr13g05480.1.2	Dcitr13g05480.1.2	zf-C2H2
Dcitr13g05500.1.1	Dcitr13g05500.1.1	zf-C2H2,zf-C2H2,zf-C2H2,zf-C2H2,zf-C2H2,zf-C2H2
Dcitr13g05840.1.1	Dcitr13g05840.1.1	zf-C2H2,zf-C2H2,zf-C2H2,zf-C2H2,zf-C2H2,zf-C2H2
Dcitr13g05870.1.1	Dcitr13g05870.1.1	zf-C2H2,zf-C2H2,zf-C2H2,zf-C2H2,zf-C2H2,zf-C2H2
Dcitr13g06060.1.1	Dcitr13g06060.1.1	zf-C2H2,zf-C2H2,zf-C2H2,zf-C2H2,zf-C2H2,zf-C2H2
Dcitr13g06310.1.1	Dcitr13g06310.1.1	zf-C2H2,zf-C2H2,zf-C2H2,zf-C2H2,zf-C2H2,zf-C2H2,zf-C2H2,zf-C2H2,zf-C2H2,zf-C2H2,zf-C2H2,zf-C2H2,zf-C2H2,zf-C2H2,zf-C2H2
Dcitr13g06320.1.1	Dcitr13g06320.1.1	zf-C2H2,zf-C2H2
Dcitr13g06380.1.1	Dcitr13g06380.1.1	HMG_box
