# Supplementary material for: Diaci v3.0: chromosome-level assembly, de novo transcriptome, and manual annotation of Diaphorina citri, insect vector of Huanglongbing
Source: Gigascience. 2024 Dec 20;13:giae109. doi: 10.1093/gigascience/giae109 (PMC11659978; doi:10.1093/gigascience/giae109)
Supplement: giae109_Supplemental_Files [file giae109_supplemental_files.zip › Supplemental File 2_2000bpHomerSummary.xlsx]

## Sheet: enrichment
motif name	consensus	2000fixed_Citrus_midgut_-	2000fixed_Citrus_midgut_+	2000fixed_Clas_-	2000fixed_Clas_+	2000fixed_Cmed_-	2000fixed_Cmed_+	2000fixed_Cmed_gut_-	2000fixed_Cmed_gut_+	2000fixed_Cmed_high_inf	2000fixed_Cmed_low_inf	2000fixed_Cmed_whole_-	2000fixed_Csin_-	2000fixed_Csin_high_inf	max	sd
Dcitr08g01900.1.1:zf-C2H2,zf-C2H2,zf-C2H2,zf-C2H2,zf-C2H2	GTGAACGYYDHHVCTACAC	0	0	0	0	0	11	0	0	3	5	6	0	0	11	3.45
Dcitr01g07290.1.1:Runt	WAACCGCAAAACCGCAA	0	0	0	0	0	0	0	0	0	0	0	2	7	7	1.97
Dcitr01g07260.1.1:Runt	WAACCGCAAAACCGCAA	0	0	0	0	0	0	0	0	0	0	0	2	7	7	1.97
Dcitr01g07250.1.1:Runt	WAACCGCAAAACCGCAA	0	0	0	0	0	0	0	0	0	0	0	2	7	7	1.97
Dcitr01g11160.1.1:zf-C2H2,zf-C2H2,zf-C2H2,zf-C2H2,zf-C2H2	TGCGTAACACGGTAGCR	0	0	0	0	0	0	0	0	1	2	0	4	7	7	2.14
Dcitr01g11160.1.2:zf-C2H2,zf-C2H2,zf-C2H2,zf-C2H2,zf-C2H2	TGCGTAACACGGTAGCR	0	0	0	0	0	0	0	0	1	2	0	4	7	7	2.14
Dcitr01g11160.1.3:zf-C2H2,zf-C2H2,zf-C2H2,zf-C2H2,zf-C2H2	TGCGTAACACGGTAGCR	0	0	0	0	0	0	0	0	1	2	0	4	7	7	2.14
Dcitr01g07310.1.1:Runt	WAACCGCAAAACCGCAA	0	0	0	0	0	0	0	0	0	0	0	2	7	7	1.97
Dcitr01g20160.1.1:zf-C2H2,zf-C2H2,zf-C2H2,zf-C2H2	TGCTACCGGTAGCA	0	0	0	0	0	4	0	0	1	2	4	0	0	4	1.52
Dcitr01g06800.1.1:HLH	NKCACGTGMNNNTCACGTGMN	1.67	3.67	0	0	0	1.33	0	0	1.33	1	1.33	0.67	0	3.67	1.07
Dcitr01g20150.1.1:zf-C2H2,zf-C2H2,zf-C2H2,zf-C2H2,zf-C2H2	YGCGTAASNCCGGTAGC	1.17	1.83	0	3.5	0	0.57	0.67	0.83	0.83	0.5	0.57	0.67	2.5	3.5	1
Dcitr01g20190.1.1:zf-C2H2,zf-C2H2,zf-C2H2,zf-C2H2,zf-C2H2	YGCGTAASNCCGGTAGC	1.17	1.83	0	3.5	0	0.57	0.67	0.83	0.83	0.5	0.57	0.67	2.5	3.5	1
Dcitr01g18440.1.1:HLH	DTGGCACGTGCCAW	0.91	1	1	1.91	3.27	2.17	1.09	1.64	1	1.18	1.55	1	1.36	3.27	0.67
Dcitr01g18450.1.1:HLH	DTGGCACGTGCCAW	0.91	1	1	1.91	3.27	2.17	1.09	1.64	1	1.18	1.55	1	1.36	3.27	0.67
Dcitr01g03300.1.1:HLH	DTGGCACGTGCCAW	0.91	1	1	1.91	3.27	2.17	1.09	1.64	1	1.18	1.55	1	1.36	3.27	0.67
Dcitr01g03350.1.1:HLH	DTGGCACGTGCCAW	0.91	1	1	1.91	3.27	2.17	1.09	1.64	1	1.18	1.55	1	1.36	3.27	0.67
Dcitr01g18490.1.2:HLH	DTGGCACGTGCCAW	0.91	1	1	1.91	3.27	2.17	1.09	1.64	1	1.18	1.55	1	1.36	3.27	0.67
Dcitr08g06930.1.1:T-box	WTTCACACCTAGGTGTGAAW	0.5	1.5	2.75	0	0	1	0	0	1.25	1.75	0.5	1.75	0	2.75	0.9
Dcitr00g01470.1.1:HMG_box	RAACAATWNCAKTGTTY	2.5	1.57	1.83	0	2	0.67	2	1.5	0.67	0.5	0.33	0	0	2.5	0.89
Dcitr00g01100.1.1:HMG_box	RAACAATWNCAKTGTTY	2.5	1.57	1.83	0	2	0.67	2	1.5	0.67	0.5	0.33	0	0	2.5	0.89
Dcitr08g07600.1.1:HLH	GGGBMGCAGCTGCGTCCC	0	0	0	0	0	0	2	2.5	0	0	1	2	0	2.5	0.95
Dcitr10g05590.1.1:zf-C2H2,zf-C2H2,zf-C2H2	ACTGGGCGTGGCSK	1.69	0.46	0	0	0.86	1	2.15	2.46	0.85	0.93	0.87	0.85	0.47	2.46	0.74
Dcitr07g01910.1.1:HLH	SACCATATGGTS	0.99	0.65	1.13	2.3	1.17	0.91	1.23	1.45	1.1	1.15	0.7	0.98	1.03	2.3	0.41
Dcitr12g07980.1.1:HLH	SACCATATGGTS	0.99	0.65	1.13	2.3	1.17	0.91	1.23	1.45	1.1	1.15	0.7	0.98	1.03	2.3	0.41
Dcitr07g01870.1.1:HLH	SACCATATGGTS	0.99	0.65	1.13	2.3	1.17	0.91	1.23	1.45	1.1	1.15	0.7	0.98	1.03	2.3	0.41
Dcitr01g18430.1.1:HLH	TGGCACGTGCCA	0.6	0.85	0.52	2	2.29	2.14	0.95	1.52	1.05	1.19	1.33	0.65	1.38	2.29	0.59
Dcitr05g08120.1.1:zf-C2H2,zf-C2H2,zf-C2H2,zf-C2H2	GCTYCGTGGGGGGTM	0.45	0	0	0	0	1.25	0.73	0.82	1.33	1	2.08	0.5	0	2.08	0.66
Dcitr05g08020.1.1:zf-C2H2,zf-C2H2,zf-C2H2,zf-C2H2	GCTYCGTGGGGGGTM	0.45	0	0	0	0	1.25	0.73	0.82	1.33	1	2.08	0.5	0	2.08	0.66
Dcitr03g12850.1.3:bZIP_1	ATGACGTCATGATGAC	0.67	0	0	0	0	2	1.33	1.25	1.5	1.75	1	1	0	2	0.74
Dcitr03g12850.1.1:bZIP_1	ATGACGTCATGATGAC	0.67	0	0	0	0	2	1.33	1.25	1.5	1.75	1	1	0	2	0.74
Dcitr04g12890.1.1:T-box	TTCACACYTAGGTGTGAA	0	0	0	0	0	0	0	0	0	0	0	2	0	2	0.55
Dcitr04g12920.1.1:T-box	TTCACACYTAGGTGTGAA	0	0	0	0	0	0	0	0	0	0	0	2	0	2	0.55
Dcitr09g04790.1.1:GATA,GATA	RMGATAACRNYGTTATCKY	0	0	0	0	0	0	0	0	1.5	1.5	0	2	0	2	0.74
Dcitr09g04820.1.1:GATA,GATA	RMGATAACRNYGTTATCKY	0	0	0	0	0	0	0	0	1.5	1.5	0	2	0	2	0.74
Dcitr06g10490.1.1:bZIP_1	TGCCACGTGGCA	1.22	1.89	0	1.31	0	1.35	1.11	1.28	0.71	1	1	0.53	1.81	1.89	0.59
Dcitr06g10510.1.1:bZIP_1	TGCCACGTGGCA	1.22	1.89	0	1.31	0	1.35	1.11	1.28	0.71	1	1	0.53	1.81	1.89	0.59
Dcitr06g10520.1.1:bZIP_1	TGCCACGTGGCA	1.22	1.89	0	1.31	0	1.35	1.11	1.28	0.71	1	1	0.53	1.81	1.89	0.59
Dcitr01g03860.1.1:HLH	TKTWRTBKBBKYRMCATCTGG	1.08	1.26	1.29	1.5	1.26	1.06	0.83	0.79	0.95	1.05	1.19	0.88	1.85	1.85	0.29
Dcitr02g15120.1.1:Forkhead	TATGTAAATATTTACATA	0.96	1.22	1.33	0.88	1	0.62	1	0.75	0.79	1.09	0.88	0.92	1.83	1.83	0.31
Dcitr02g15120.1.3:Forkhead	TATGTAAATATTTACATA	0.96	1.22	1.33	0.88	1	0.62	1	0.75	0.79	1.09	0.88	0.92	1.83	1.83	0.31
Dcitr02g15120.1.2:Forkhead	TATGTAAATATTTACATA	0.96	1.22	1.33	0.88	1	0.62	1	0.75	0.79	1.09	0.88	0.92	1.83	1.83	0.31
Dcitr08g03370.1.1:Ets	HGAAYCCGGAAGTGNKG	0.52	0.66	0.87	0.82	1.11	1.08	0.74	0.54	1.24	1.07	1.21	0.99	1.78	1.78	0.34
Dcitr04g03190.1.1:zf-C2H2,zf-C2H2,zf-C2H2	DGKGGGCGGGGCYWA	0.85	0.83	1.18	1.29	1.77	1.08	1.05	0.88	1.04	1.02	1.1	1.02	1.13	1.77	0.24
Dcitr05g11790.1.1:zf-C2H2,zf-C2H2,zf-C2H2,zf-C2H2	GTGCGTGGGCGKA	1.56	1.75	0.69	0	0.75	0.88	0.75	0.88	1	1.06	0.65	1.12	0.41	1.75	0.45
Dcitr08g03870.1.1:HMG_box	MACAATGNWATTGTT	1.26	1.7	1.37	0.76	0.98	0.54	1.31	1.15	0.83	0.82	0.75	0.97	1.06	1.7	0.31
Dcitr08g03870.1.2:HMG_box	MACAATGNWATTGTT	1.26	1.7	1.37	0.76	0.98	0.54	1.31	1.15	0.83	0.82	0.75	0.97	1.06	1.7	0.31
Dcitr06g08280.1.1:HMG_box	NAACAATGTTATTGTTN	1.44	1.66	1.51	0.95	0.82	0.36	1.21	1.16	0.77	0.67	0.81	0.66	0.66	1.66	0.39
Dcitr04g05290.1.2:zf-C2H2,zf-C2H2,zf-C2H2,zf-C2H2	AATAAATCACTGCA	0.58	0.65	1.65	0.88	1.44	0.46	0.96	0.56	1.08	0.92	0.79	1.12	0.62	1.65	0.35
Dcitr04g05290.1.1:zf-C2H2,zf-C2H2,zf-C2H2,zf-C2H2	AATAAATCACTGCA	0.58	0.65	1.65	0.88	1.44	0.46	0.96	0.56	1.08	0.92	0.79	1.12	0.62	1.65	0.35
Dcitr03g13030.1.1:HLH	AAAACAGCTGTTTT	1.21	0.39	0.76	0.81	0.43	0.68	1.52	1.64	0.9	0.96	0.75	1.24	0.58	1.64	0.39
Dcitr03g12990.1.1:HLH	AAAACAGCTGTTTT	1.21	0.39	0.76	0.81	0.43	0.68	1.52	1.64	0.9	0.96	0.75	1.24	0.58	1.64	0.39
Dcitr05g06410.1.1:zf-C2H2,zf-C2H2,zf-C2H2,zf-C2H2,zf-C2H2	RHGCAACAGGTGG	0.88	1.05	1.06	0.9	1.61	0.99	0.82	0.81	0.92	0.91	1	0.94	0.86	1.61	0.2
Dcitr05g06480.1.1:zf-C2H2,zf-C2H2,zf-C2H2,zf-C2H2,zf-C2H2	RHGCAACAGGTGG	0.88	1.05	1.06	0.9	1.61	0.99	0.82	0.81	0.92	0.91	1	0.94	0.86	1.61	0.2
Dcitr05g06390.1.1:zf-C2H2,zf-C2H2,zf-C2H2,zf-C2H2,zf-C2H2	RHGCAACAGGTGG	0.88	1.05	1.06	0.9	1.61	0.99	0.82	0.81	0.92	0.91	1	0.94	0.86	1.61	0.2
Dcitr02g06890.1.1:HLH	MTGKCGCGTGCCNB	0.77	1.07	1.12	1.6	1.39	1	0.89	0.78	0.97	0.95	1.05	0.94	1.06	1.6	0.23
Dcitr02g06880.1.1:HLH	MTGKCGCGTGCCNB	0.77	1.07	1.12	1.6	1.39	1	0.89	0.78	0.97	0.95	1.05	0.94	1.06	1.6	0.23
Dcitr03g01400.1.2:COE1_DBD	BWATTCCCWWGGGAATWV	1	1.1	1.1	0	1.2	0.44	0.4	0.5	1.22	1.11	1.44	1.6	0	1.6	0.53
Dcitr03g01400.1.1:COE1_DBD	BWATTCCCWWGGGAATWV	1	1.1	1.1	0	1.2	0.44	0.4	0.5	1.22	1.11	1.44	1.6	0	1.6	0.53
Dcitr09g03940.1.1:Homeobox	GYTAATTRRSSYYAATTARC	1.16	1.04	0.78	1.53	1.53	1.18	1.24	1.42	1.02	0.94	1.13	0.95	1.22	1.53	0.23
Dcitr09g03950.1.1:Homeobox	GYTAATTRRSSYYAATTARC	1.16	1.04	0.78	1.53	1.53	1.18	1.24	1.42	1.02	0.94	1.13	0.95	1.22	1.53	0.23
Dcitr12g07820.1.2:zf-C4	AWNTAGGTCASTAGGTCA	0.71	0	0.52	0	1.2	1.37	1.14	0.86	1.05	1.1	1.32	1	1.53	1.53	0.48
Dcitr12g07770.1.2:zf-C4	AWNTAGGTCASTAGGTCA	0.71	0	0.52	0	1.2	1.37	1.14	0.86	1.05	1.1	1.32	1	1.53	1.53	0.48
Dcitr12g07820.1.1:zf-C4	AWNTAGGTCASTAGGTCA	0.71	0	0.52	0	1.2	1.37	1.14	0.86	1.05	1.1	1.32	1	1.53	1.53	0.48
Dcitr12g07770.1.1:zf-C4	AWNTAGGTCASTAGGTCA	0.71	0	0.52	0	1.2	1.37	1.14	0.86	1.05	1.1	1.32	1	1.53	1.53	0.48
Dcitr04g11590.1.2:LAG1-DNAbind	ABTGTGGGAAMCK	1.03	0.98	1.18	1.51	1.42	1.02	0.97	1.01	1	0.96	1	0.98	1.09	1.51	0.18
Dcitr04g11590.1.1:LAG1-DNAbind	ABTGTGGGAAMCK	1.03	0.98	1.18	1.51	1.42	1.02	0.97	1.01	1	0.96	1	0.98	1.09	1.51	0.18
Dcitr07g05020.1.1:Homeobox	MCDARSCCATTAAVYCYNC	0.72	0.88	0.69	1.18	1	0.84	0.73	0.96	0.96	0.98	0.91	1.18	1.5	1.5	0.22
Dcitr07g05010.1.1:Homeobox	MCDARSCCATTAAVYCYNC	0.72	0.88	0.69	1.18	1	0.84	0.73	0.96	0.96	0.98	0.91	1.18	1.5	1.5	0.22
Dcitr09g07980.1.1:zf-C2H2,zf-C2H2,zf-C2H2,zf-C2H2,zf-C2H2	KCACAGCRGGKGGTV	0.82	0.5	1.21	1.45	1.5	1.03	1.09	1.02	1.06	1.02	1.14	1.06	0.76	1.5	0.26
Dcitr00g11740.1.1:GATA	HGATAAGGNCCTTATCD	1.15	1.42	0.85	0	1	1.36	0.33	0.75	1.17	1	1.18	0.54	0.64	1.42	0.41
Dcitr13g04970.1.1:bZIP_1	GATGACGTCATC	1.12	1.14	1.07	1.4	1.06	1.08	1.04	1.14	0.96	0.98	0.98	0.88	0.86	1.4	0.14
Dcitr13g04960.1.1:bZIP_1	GATGACGTCATC	1.12	1.14	1.07	1.4	1.06	1.08	1.04	1.14	0.96	0.98	0.98	0.88	0.86	1.4	0.14
Dcitr13g04930.1.1:bZIP_1	GATGACGTCATC	1.12	1.14	1.07	1.4	1.06	1.08	1.04	1.14	0.96	0.98	0.98	0.88	0.86	1.4	0.14
Dcitr03g08560.1.1:PAX	RTCATGCGTGACG	0.69	0.7	1.08	1.19	1.33	1.38	0.79	0.77	1.04	1.06	1.24	0.9	0.99	1.38	0.23
Dcitr03g08480.1.1:PAX	RTCATGCGTGACG	0.69	0.7	1.08	1.19	1.33	1.38	0.79	0.77	1.04	1.06	1.24	0.9	0.99	1.38	0.23
Dcitr06g12480.1.1:Ets	AAACCGGAAGTA	0.68	0.51	1.26	1.34	1.18	1.1	0.71	0.61	1.07	1.12	1.05	1.11	0.97	1.34	0.26
Dcitr06g12470.1.1:Ets	AAACCGGAAGTA	0.68	0.51	1.26	1.34	1.18	1.1	0.71	0.61	1.07	1.12	1.05	1.11	0.97	1.34	0.26
Dcitr06g12560.1.1:Ets	AAACCGGAAGTA	0.68	0.51	1.26	1.34	1.18	1.1	0.71	0.61	1.07	1.12	1.05	1.11	0.97	1.34	0.26
Dcitr10g06410.1.1:HLH	GTSYCACGTGCAC	0.92	0.98	1.14	1.13	1.33	0.96	0.8	0.71	0.96	0.99	1	1.06	1.21	1.33	0.17
Dcitr03g11160.1.2:zf-C2H2,zf-C2H2,zf-C2H2	KKGCGTGGGCGKDN	0.97	0.96	1.01	1.33	1	1.08	0.98	0.99	0.99	1.06	1.06	0.98	1.09	1.33	0.1
Dcitr03g11160.1.1:zf-C2H2,zf-C2H2,zf-C2H2	KKGCGTGGGCGKDN	0.97	0.96	1.01	1.33	1	1.08	0.98	0.99	0.99	1.06	1.06	0.98	1.09	1.33	0.1
Dcitr03g11180.1.1:zf-C2H2,zf-C2H2,zf-C2H2	KKGCGTGGGCGKDN	0.97	0.96	1.01	1.33	1	1.08	0.98	0.99	0.99	1.06	1.06	0.98	1.09	1.33	0.1
Dcitr01g01060.1.1:Homeobox,Homeobox	TAATTATGCTAATTA	0.97	0.92	0.75	0.94	0.69	1.31	0.99	1.05	1.08	1.16	1.17	1	1.17	1.31	0.17
Dcitr04g07670.1.1:HLH	GATCACGTGVYC	1.01	0.87	1.06	1.3	1.12	0.93	1.13	1.13	0.96	0.86	1.04	0.97	1.06	1.3	0.12
Dcitr05g16130.1.1:Pou,Homeobox	ATGCATAATTRAT	0.96	0.9	1.04	1.29	1.16	1.12	1.02	1	1.02	1.01	1.02	0.97	1.16	1.29	0.1
Dcitr05g02780.1.1:bZIP_1	GTTACGTAAC	1.03	1.01	1.12	1.28	1.03	0.97	1.01	1.03	0.96	0.98	1.01	0.95	1.06	1.28	0.09
Dcitr04g11770.1.1:zf-C2H2,zf-C2H2	VNNVMVNNNYGATTAATMNVMHNN	0.99	1.05	1.26	0.99	1.24	0.93	0.94	0.79	0.98	1.04	0.87	1.06	1.02	1.26	0.13
Dcitr02g14330.1.1:zf-C4	RGTCCAAAGTCCAC	1.05	0.84	1.24	0.69	0.83	1.09	1.09	1.13	1.1	1.14	1.09	1.1	1.2	1.24	0.16
Dcitr04g11170.1.1:zf-C2H2,zf-C2H2,zf-C2H2	MTCACGCCCMCC	0.99	0.94	1.01	1.22	1.07	1.22	1.03	0.98	1.02	1.07	1.11	0.95	0.92	1.22	0.1
Dcitr05g05580.1.1:HLH	GACACGTGC	0.83	0.88	0.93	0.72	1.22	1.02	0.93	0.9	1.02	1.05	1.04	1.09	1	1.22	0.13
Dcitr05g05480.1.1:HLH	GACACGTGC	0.83	0.88	0.93	0.72	1.22	1.02	0.93	0.9	1.02	1.05	1.04	1.09	1	1.22	0.13
Dcitr00g03920.1.1:zf-C2H2,zf-C2H2,zf-C2H2,zf-C2H2,zf-C2H2,zf-C2H2,zf-C2H2,zf-C2H2,zf-C2H2,zf-C2H2,zf-C2H2,zf-C2H2,zf-C2H2,zf-C2H2,zf-C2H2,zf-C2H2,zf-C2H2,zf-C2H2	GGGGRGGGGGGGGGT	1.06	1.21	1.07	1.07	1.13	1.02	0.97	1.03	1.01	1.02	0.96	1.01	0.7	1.21	0.12
Dcitr05g16440.1.3:HLH	GTCACGTGAC	0.93	0.86	0.74	1.21	0.29	0.93	0.7	0.77	1.16	0.93	1.21	1.01	1.07	1.21	0.25
Dcitr11g03820.1.1:Forkhead	CGAAGRACCK	0.81	0.79	0.85	0.7	1.12	1.14	0.96	0.87	1.03	1.14	1.16	1.04	1.19	1.19	0.16
Dcitr11g03830.1.1:Forkhead	CGAAGRACCK	0.81	0.79	0.85	0.7	1.12	1.14	0.96	0.87	1.03	1.14	1.16	1.04	1.19	1.19	0.16
Dcitr11g03810.1.1:Forkhead	CGAAGRACCK	0.81	0.79	0.85	0.7	1.12	1.14	0.96	0.87	1.03	1.14	1.16	1.04	1.19	1.19	0.16
Dcitr09g04570.1.1:Homeobox	YAATTGNNNNNNNWNCAATTA	0.98	1.04	1.11	1.06	1.03	1.19	0.93	0.98	1.02	1.03	1.14	0.98	0.95	1.19	0.08
Dcitr09g04580.1.1:Homeobox	YAATTGNNNNNNNWNCAATTA	0.98	1.04	1.11	1.06	1.03	1.19	0.93	0.98	1.02	1.03	1.14	0.98	0.95	1.19	0.08
Dcitr03g02650.1.1:zf-C4	TCAAGGTCAH	1	0.98	1.03	1.19	1.05	0.99	1.01	1	0.98	0.97	0.99	0.93	1.13	1.19	0.07
Dcitr03g02660.1.1:zf-C4	TCAAGGTCAH	1	0.98	1.03	1.19	1.05	0.99	1.01	1	0.98	0.97	0.99	0.93	1.13	1.19	0.07
Dcitr06g14850.1.1:CBFB_NFYA	HCTGATTGGYTAVT	1.02	1.06	0.99	1.18	1.12	0.96	1.01	1.05	1	1.03	0.93	1.1	1.09	1.18	0.07
Dcitr08g08940.1.1:SRF-TF	RCCATATATGGY	1.09	1.05	1.06	1.05	1.17	0.92	1.07	1.09	0.94	0.97	0.93	0.95	1	1.17	0.08
Dcitr08g07670.1.1:TF_AP-2	HGCCTBAGGGCA	1.06	1.12	0.77	1.05	0.86	1	1.02	1.06	0.98	1	0.99	0.99	1.16	1.16	0.1
Dcitr03g20280.1.1:MH1	GTSGGGCAGMCANCT	1.13	1.15	0.95	1.04	0.82	0.92	1.03	0.98	0.95	0.88	1.04	1	0.98	1.15	0.09
Dcitr03g20170.1.1:MH1	GTSGGGCAGMCANCT	1.13	1.15	0.95	1.04	0.82	0.92	1.03	0.98	0.95	0.88	1.04	1	0.98	1.15	0.09
Dcitr03g20170.1.2:MH1	GTSGGGCAGMCANCT	1.13	1.15	0.95	1.04	0.82	0.92	1.03	0.98	0.95	0.88	1.04	1	0.98	1.15	0.09
Dcitr03g20170.1.3:MH1	GTSGGGCAGMCANCT	1.13	1.15	0.95	1.04	0.82	0.92	1.03	0.98	0.95	0.88	1.04	1	0.98	1.15	0.09
Dcitr03g20270.1.1:MH1	GTSGGGCAGMCANCT	1.13	1.15	0.95	1.04	0.82	0.92	1.03	0.98	0.95	0.88	1.04	1	0.98	1.15	0.09
Dcitr03g20260.1.1:MH1	GTSGGGCAGMCANCT	1.13	1.15	0.95	1.04	0.82	0.92	1.03	0.98	0.95	0.88	1.04	1	0.98	1.15	0.09
Dcitr12g04530.1.1:HLH	RMCACGTGGT	0.98	1.06	1.02	1.14	1.15	0.94	1.04	1.01	0.93	0.92	1.01	0.99	1.02	1.15	0.07
Dcitr09g01230.1.2:E2F_TDP	AAATKSGCGCCAA	1.09	1.1	0.91	0.81	1.15	0.91	1.09	1.11	1.03	0.98	0.92	1	0.72	1.15	0.13
Dcitr09g01230.1.1:E2F_TDP	AAATKSGCGCCAA	1.09	1.1	0.91	0.81	1.15	0.91	1.09	1.11	1.03	0.98	0.92	1	0.72	1.15	0.13
Dcitr01g18520.1.1:PAX,Homeobox	TAATCAATTA	1	0.97	1.02	1.14	1.06	0.94	1.01	0.99	1	0.99	0.97	1.04	1.05	1.14	0.05
Dcitr01g18500.1.1:PAX,Homeobox	TAATCAATTA	1	0.97	1.02	1.14	1.06	0.94	1.01	0.99	1	0.99	0.97	1.04	1.05	1.14	0.05
Dcitr01g18460.1.1:PAX,Homeobox	TAATCAATTA	1	0.97	1.02	1.14	1.06	0.94	1.01	0.99	1	0.99	0.97	1.04	1.05	1.14	0.05
Dcitr12g04260.1.1:E2F_TDP	WAATGGCGCCAAAA	0.98	0.8	1.14	0.95	0.88	0.96	1.1	1.13	1.01	0.98	0.92	1.01	1.05	1.14	0.1
Dcitr12g04220.1.1:E2F_TDP	WAATGGCGCCAAAA	0.98	0.8	1.14	0.95	0.88	0.96	1.1	1.13	1.01	0.98	0.92	1.01	1.05	1.14	0.1
Dcitr07g12410.1.1:zf-C2H2,zf-C2H2,zf-C2H2,zf-C2H2,zf-C2H2	NGGTGGTCGC	0.91	0.94	0.93	1.1	1.14	0.96	0.97	0.98	1	0.98	1.01	1.03	0.9	1.14	0.07
Dcitr08g05530.1.1:HLH	GTCACGCA	0.92	1.04	1.04	1.12	1.14	1.07	0.96	0.92	1.02	1.01	1.08	0.94	1.1	1.14	0.08
Dcitr12g04710.1.1:zf-C2H2,zf-C2H2,zf-C2H2,zf-C2H2	HCAAAATGGCCGCC	1.07	0.94	1.14	0.77	1.14	0.97	1.09	1.04	1.02	1.08	0.93	1.12	0.75	1.14	0.13
Dcitr01g07300.1.1:Runt	WAACCGCAA	0.99	0.91	1.03	1.1	1.14	1.04	1.08	1.04	0.99	0.97	1.02	0.98	1.07	1.14	0.06
Dcitr13g05420.1.1:Homeobox	WTAATTTAATTAW	0.96	1	0.72	1.02	0.86	1.03	0.9	0.91	1.01	0.96	1.14	1.01	0.79	1.14	0.11
Dcitr04g02450.1.2:zf-C4	GGGGTCACG	0.96	1.01	1.1	1.14	0.89	1	0.93	0.91	1.02	1.01	0.97	1.03	1.05	1.14	0.07
Dcitr04g02450.1.1:zf-C4	GGGGTCACG	0.96	1.01	1.1	1.14	0.89	1	0.93	0.91	1.02	1.01	0.97	1.03	1.05	1.14	0.07
Dcitr06g06890.1.1:Myb_DNA-binding,Myb_DNA-binding	GATTTAACATAA	0.94	1.01	0.92	1.13	1.1	1.08	0.89	0.9	1.04	1.04	1.07	1	0.91	1.13	0.08
Dcitr06g06860.1.1:Myb_DNA-binding,Myb_DNA-binding	GATTTAACATAA	0.94	1.01	0.92	1.13	1.1	1.08	0.89	0.9	1.04	1.04	1.07	1	0.91	1.13	0.08
Dcitr06g06900.1.1:Myb_DNA-binding,Myb_DNA-binding	GATTTAACATAA	0.94	1.01	0.92	1.13	1.1	1.08	0.89	0.9	1.04	1.04	1.07	1	0.91	1.13	0.08
Dcitr08g09110.1.1:Homeobox	NTAATBNVATTAN	0.98	1	0.95	1.13	1	1.01	0.98	0.99	1	1	1.02	1	1.06	1.13	0.04
Dcitr01g16200.1.1:HLH	GACACGTGC	0.91	1.01	1.03	1.13	1.01	1.02	0.92	0.89	1.01	0.97	1.05	1.02	1.03	1.13	0.06
Dcitr06g04620.1.4:Homeobox	VSRTTTACGACG	0.98	0.96	1.12	0.87	0.94	0.96	0.96	0.94	0.96	1.02	0.98	1.02	0.94	1.12	0.06
Dcitr06g04620.1.5:Homeobox	VSRTTTACGACG	0.98	0.96	1.12	0.87	0.94	0.96	0.96	0.94	0.96	1.02	0.98	1.02	0.94	1.12	0.06
Dcitr06g04620.1.6:Homeobox	VSRTTTACGACG	0.98	0.96	1.12	0.87	0.94	0.96	0.96	0.94	0.96	1.02	0.98	1.02	0.94	1.12	0.06
Dcitr06g04620.1.7:Homeobox	VSRTTTACGACG	0.98	0.96	1.12	0.87	0.94	0.96	0.96	0.94	0.96	1.02	0.98	1.02	0.94	1.12	0.06
Dcitr06g04620.1.8:Homeobox	VSRTTTACGACG	0.98	0.96	1.12	0.87	0.94	0.96	0.96	0.94	0.96	1.02	0.98	1.02	0.94	1.12	0.06
Dcitr06g04700.1.1:Homeobox	VSRTTTACGACG	0.98	0.96	1.12	0.87	0.94	0.96	0.96	0.94	0.96	1.02	0.98	1.02	0.94	1.12	0.06
Dcitr06g04620.1.3:Homeobox	VSRTTTACGACG	0.98	0.96	1.12	0.87	0.94	0.96	0.96	0.94	0.96	1.02	0.98	1.02	0.94	1.12	0.06
Dcitr02g19510.1.1:Ets	CCGGAAGT	0.95	1.03	1	1	0.9	0.97	0.9	0.89	1.01	1.01	0.98	1.05	1.12	1.12	0.07
Dcitr08g10890.1.1:HLH	GGTCACGTAC	1.1	1.11	1.07	0.92	0.9	1.05	0.85	0.85	1.07	1.05	0.94	0.91	0.95	1.11	0.09
Dcitr08g10840.1.1:HLH	GGTCACGTAC	1.1	1.11	1.07	0.92	0.9	1.05	0.85	0.85	1.07	1.05	0.94	0.91	0.95	1.11	0.09
Dcitr08g02190.1.1:HLH	GGTCACGTAC	1.1	1.11	1.07	0.92	0.9	1.05	0.85	0.85	1.07	1.05	0.94	0.91	0.95	1.11	0.09
Dcitr02g01370.1.1:HLH	AACAGCTGAT	1.09	1	1.11	0.73	0.94	0.79	1.11	1.05	1.01	0.94	0.89	0.98	0.8	1.11	0.12
Dcitr02g01350.1.1:HLH	AACAGCTGAT	1.09	1	1.11	0.73	0.94	0.79	1.11	1.05	1.01	0.94	0.89	0.98	0.8	1.11	0.12
Dcitr04g05430.1.1:E2F_TDP	SSGCGGGAAVN	1.05	1.1	0.97	0.98	1.1	1.02	1.02	1.05	1.02	0.99	0.95	0.98	0.87	1.1	0.06
Dcitr08g07610.1.2:Forkhead	MACGTCAACAH	0.98	0.96	1	1.1	0.98	1	0.97	0.97	1.01	1	1.01	1	0.97	1.1	0.04
Dcitr08g07610.1.1:Forkhead	MACGTCAACAH	0.98	0.96	1	1.1	0.98	1	0.97	0.97	1.01	1	1.01	1	0.97	1.1	0.04
Dcitr06g08020.1.1:Homeobox	TAATBNVATTA	0.97	0.96	0.97	1.1	1	1	0.99	0.99	1	1	1.01	1	1.07	1.1	0.04
Dcitr06g09440.1.1:Homeobox	TAATBNVATTA	0.97	0.96	0.97	1.1	1	1	0.99	0.99	1	1	1.01	1	1.07	1.1	0.04
Dcitr08g08180.1.3:Homeobox	GCTAATTAC	0.98	0.99	1.02	1.09	1.02	1.01	0.96	0.94	1	1	1.03	1	1.09	1.09	0.04
Dcitr08g08180.1.2:Homeobox	GCTAATTAC	0.98	0.99	1.02	1.09	1.02	1.01	0.96	0.94	1	1	1.03	1	1.09	1.09	0.04
Dcitr08g08180.1.1:Homeobox	GCTAATTAC	0.98	0.99	1.02	1.09	1.02	1.01	0.96	0.94	1	1	1.03	1	1.09	1.09	0.04
Dcitr08g05290.1.1:zf-C2H2,zf-C2H2,zf-C2H2	NGGGCGKGGYB	1.02	0.97	1.09	1.09	0.97	1.05	0.97	0.97	1	1	1.05	0.96	1.01	1.09	0.05
Dcitr08g05320.1.1:zf-C2H2,zf-C2H2,zf-C2H2	NGGGCGKGGYB	1.02	0.97	1.09	1.09	0.97	1.05	0.97	0.97	1	1	1.05	0.96	1.01	1.09	0.05
Dcitr08g05300.1.1:zf-C2H2,zf-C2H2,zf-C2H2	NGGGCGKGGYB	1.02	0.97	1.09	1.09	0.97	1.05	0.97	0.97	1	1	1.05	0.96	1.01	1.09	0.05
Dcitr07g03660.1.1:Homeobox	TAATTWAATTA	0.97	0.94	0.77	0.99	0.97	0.94	0.97	0.98	1.01	0.92	1.09	0.98	0.72	1.09	0.1
Dcitr07g03670.1.1:Homeobox	TAATTWAATTA	0.97	0.94	0.77	0.99	0.97	0.94	0.97	0.98	1.01	0.92	1.09	0.98	0.72	1.09	0.1
Dcitr11g06560.1.1:zf-C2H2,zf-C2H2	TGAWGGTGG	0.96	0.95	0.94	1.09	1.04	0.95	0.97	0.98	0.99	1	0.96	1.04	1.03	1.09	0.04
Dcitr05g08450.1.1:Ets	GACCGGAAGTS	0.96	1.08	0.99	0.89	0.97	1	0.91	0.87	1.01	1	0.87	1.02	0.85	1.08	0.07
Dcitr05g08370.1.1:Ets	GACCGGAAGTS	0.96	1.08	0.99	0.89	0.97	1	0.91	0.87	1.01	1	0.87	1.02	0.85	1.08	0.07
Dcitr08g09200.1.1:CUT,Homeobox	DTTATTGATTTTT	1	1	0.98	0.99	0.82	0.97	0.96	0.97	1.01	1.02	0.98	1.01	1.08	1.08	0.06
Dcitr08g09200.1.2:CUT,Homeobox	DTTATTGATTTTT	1	1	0.98	0.99	0.82	0.97	0.96	0.97	1.01	1.02	0.98	1.01	1.08	1.08	0.06
Dcitr05g01130.1.1:zf-C4	AAGGTCAH	0.98	0.98	1.02	1.08	1.05	0.97	1	0.99	0.99	0.97	0.98	0.99	1.06	1.08	0.04
Dcitr05g01100.1.1:zf-C4	AAGGTCAH	0.98	0.98	1.02	1.08	1.05	0.97	1	0.99	0.99	0.97	0.98	0.99	1.06	1.08	0.04
Dcitr11g08260.1.1:zf-C4	AAGGTCA	1	0.99	1.03	1.07	1.05	0.98	1	1	0.99	0.97	0.99	0.98	1.08	1.08	0.03
Dcitr11g04580.1.1:HLH	NNCACGTGN	0.98	1	1.01	1.05	1.08	1.01	1	0.99	1	0.99	1.01	0.99	1.01	1.08	0.03
Dcitr11g04230.1.1:HLH	NNCACGTGN	0.98	1	1.01	1.05	1.08	1.01	1	0.99	1	0.99	1.01	0.99	1.01	1.08	0.03
Dcitr02g07880.1.1:HLH	GGTCACGTAY	1.02	0.99	1.07	0.83	1.03	0.95	0.92	0.87	1.07	1.06	0.92	0.96	0.91	1.07	0.08
Dcitr08g01790.1.1:zf-C4	AAGGTCA	1.01	1.02	1.01	1.07	1.02	0.98	1.01	1.01	0.99	0.97	0.99	0.98	1.04	1.07	0.03
Dcitr05g11060.1.1:zf-C2H2,zf-C2H2,zf-C2H2,zf-C2H2,zf-C2H2	YAACAGGTGGTT	1.04	1.05	0.72	0.92	0.88	1.01	1.03	1.07	0.95	1	1	0.99	0.83	1.07	0.1
Dcitr01g10600.1.1:zf-C2H2,zf-C2H2,zf-C2H2	BTACTTTCWCYNKBB	1.02	1.07	0.93	0.98	0.84	1.03	0.96	0.99	1.01	1.02	0.98	1.02	0.98	1.07	0.06
Dcitr01g16840.1.1:zf-C4	TGAGGTCAATNN	1	1.01	1.02	0.99	1.01	1	0.99	0.98	0.99	0.98	1.01	0.98	1.07	1.07	0.02
Dcitr01g16840.1.2:zf-C4	TGAGGTCAATNN	1	1.01	1.02	0.99	1.01	1	0.99	0.98	0.99	0.98	1.01	0.98	1.07	1.07	0.02
Dcitr00g13380.1.1:zf-C2H2,zf-C2H2,zf-C2H2,zf-C2H2,zf-C2H2,zf-C2H2	TCWRTAGGCTKA	1.03	1.04	1	1.03	0.99	1.07	1.01	1.02	1.01	0.99	0.98	1	0.96	1.07	0.03
Dcitr02g19530.1.1:zf-C4	RAGGTCAT	1	1.01	1	1.04	1.02	0.95	1	0.99	0.99	0.97	0.97	1.01	1.07	1.07	0.03
Dcitr04g05060.1.1:zf-C4	YAAAGGTCA	0.99	0.99	1.06	1.04	0.99	1.01	0.98	0.98	1	1	1	0.99	1.02	1.06	0.02
Dcitr03g10740.1.1:Forkhead	AAACAATAAYATT	0.99	1.06	0.99	0.98	0.99	1.02	0.93	0.95	1	1.04	1	1.03	1	1.06	0.03
Dcitr03g10740.1.2:Forkhead	AAACAATAAYATT	0.99	1.06	0.99	0.98	0.99	1.02	0.93	0.95	1	1.04	1	1.03	1	1.06	0.03
Dcitr08g02290.1.1:HLH	GWCAGCTGHC	1.04	1.06	1.02	0.98	1.01	0.92	1.02	1	0.99	0.96	0.94	0.99	0.9	1.06	0.05
Dcitr03g20560.1.2:HLH	NCVCACGT	0.99	1.01	0.98	1.06	1	1.03	0.97	0.98	1	1	1.02	0.98	1.01	1.06	0.02
Dcitr03g20560.1.1:HLH	NCVCACGT	0.99	1.01	0.98	1.06	1	1.03	0.97	0.98	1	1	1.02	0.98	1.01	1.06	0.02
Dcitr03g20320.1.1:HLH	NCVCACGT	0.99	1.01	0.98	1.06	1	1.03	0.97	0.98	1	1	1.02	0.98	1.01	1.06	0.02
Dcitr03g20310.1.1:HLH	NCVCACGT	0.99	1.01	0.98	1.06	1	1.03	0.97	0.98	1	1	1.02	0.98	1.01	1.06	0.02
Dcitr03g03190.1.1:HLH	NCCACGTGB	0.98	0.99	0.99	1.06	1.02	1.01	0.99	0.98	1	1	1	1	1.02	1.06	0.02
Dcitr08g03520.1.1:HLH	MACATATGGN	1.01	0.99	0.98	1.05	1	1.02	1.01	1.03	1	1.01	1.01	1.01	1.04	1.05	0.02
Dcitr13g01090.1.1:Myb_DNA-binding,Myb_DNA-binding,Myb_DNA-binding	GSCAGTTRRB	0.99	1.02	1.05	1.01	1.02	1	0.98	0.96	1	1.01	1	1.01	1.03	1.05	0.02
Dcitr13g01080.1.1:Myb_DNA-binding,Myb_DNA-binding,Myb_DNA-binding	GSCAGTTRRB	0.99	1.02	1.05	1.01	1.02	1	0.98	0.96	1	1.01	1	1.01	1.03	1.05	0.02
Dcitr06g09590.1.1:HLH	ATCACGYGA	1	1	0.97	1.05	1.01	1	0.99	0.99	1	1.01	0.99	1.02	1.02	1.05	0.02
Dcitr06g09680.1.1:HLH	ATCACGYGA	1	1	0.97	1.05	1.01	1	0.99	0.99	1	1.01	0.99	1.02	1.02	1.05	0.02
Dcitr05g08590.1.2:Forkhead	WAAAATAAATATWNKG	1.03	1	0.97	1.02	1.05	1	1.05	1.04	1	1.01	0.98	1	1.02	1.05	0.03
Dcitr05g08590.1.1:Forkhead	WAAAATAAATATWNKG	1.03	1	0.97	1.02	1.05	1	1.05	1.04	1	1.01	0.98	1	1.02	1.05	0.03
Dcitr05g10020.1.2:Homeobox	NYTAATTARN	0.99	0.98	1.01	1.03	1	1	0.99	0.97	1	1	1.01	1.01	1.05	1.05	0.02
Dcitr05g10020.1.1:Homeobox	NYTAATTARN	0.99	0.98	1.01	1.03	1	1	0.99	0.97	1	1	1.01	1.01	1.05	1.05	0.02
Dcitr09g03170.1.1:Homeobox	VCTAATTASS	0.99	0.99	0.98	1.02	0.94	1.01	0.96	0.96	1	1.01	1.01	1.01	1.05	1.05	0.03
Dcitr08g02450.1.2:zf-C4	SAGGTCAN	1	1.02	1.01	1.05	1.01	0.99	1	1	1	0.98	0.99	0.99	1.03	1.05	0.02
Dcitr08g02450.1.3:zf-C4	SAGGTCAN	1	1.02	1.01	1.05	1.01	0.99	1	1	1	0.98	0.99	0.99	1.03	1.05	0.02
Dcitr08g02450.1.1:zf-C4	SAGGTCAN	1	1.02	1.01	1.05	1.01	0.99	1	1	1	0.98	0.99	0.99	1.03	1.05	0.02
Dcitr08g02450.1.4:zf-C4	SAGGTCAN	1	1.02	1.01	1.05	1.01	0.99	1	1	1	0.98	0.99	0.99	1.03	1.05	0.02
Dcitr13g05240.1.1:SRF-TF	YTAWWWWTAR	0.99	1	1.05	1.04	1.02	1.02	1.01	0.99	1	1	1.02	0.98	1	1.05	0.02
Dcitr08g02020.1.2:zf-C2H2,zf-C2H2,zf-C2H2,zf-C2H2,zf-C2H2	AAGTGAAAGTGAW	1.01	0.99	0.94	0.93	1.03	0.98	1.04	1.05	0.98	0.97	0.97	1.03	0.99	1.05	0.04
Dcitr08g02020.1.1:zf-C2H2,zf-C2H2,zf-C2H2,zf-C2H2,zf-C2H2	AAGTGAAAGTGAW	1.01	0.99	0.94	0.93	1.03	0.98	1.04	1.05	0.98	0.97	0.97	1.03	0.99	1.05	0.04
Dcitr08g09510.1.1:HLH	GCAGGTG	1.05	1.04	0.99	0.89	0.97	0.95	0.97	0.98	0.99	1	0.96	1	0.96	1.05	0.04
Dcitr08g09860.1.1:HLH,HLH	YGTCAGCTGG	0.99	1.01	1.02	0.82	1.05	0.99	1	0.98	1.01	1.01	0.98	0.99	0.9	1.05	0.06
Dcitr07g04920.1.1:Homeobox	GTCGTTAA	0.99	1.01	1	1.04	0.99	1.01	0.98	0.98	1	1	1.02	0.99	1.03	1.04	0.02
Dcitr04g04810.1.1:Homeobox	ACAAYTCCC	0.98	1.04	0.96	0.94	0.97	1.02	0.95	0.95	1.02	1.03	1.02	1.03	1.02	1.04	0.04
Dcitr05g09240.1.1:HTH_psq	ATATATATWATWAT	1.01	1.04	0.98	0.98	1.02	1.01	0.99	0.98	1	1	1.02	0.97	0.97	1.04	0.02
Dcitr04g16960.1.1:Homeobox	SGGATTAD	0.99	1	1.01	0.97	1.04	0.97	1.01	0.99	0.99	1	1	1.02	1.04	1.04	0.02
Dcitr08g09770.1.1:Homeobox	SCAATTAGC	0.99	1	1	1.04	1	1.03	0.98	0.99	1	1.01	1	1	1.02	1.04	0.02
Dcitr04g13800.1.1:zf-C2H2,zf-C2H2,zf-C2H2,zf-C2H2,zf-C2H2	ACAGGTG	1.04	1.03	0.97	0.94	0.98	0.98	1.02	1.03	0.99	1	0.98	0.99	0.96	1.04	0.03
Dcitr02g10010.1.1:Homeobox	CACTTAA	0.99	1	1	1.04	1.02	0.99	1	0.99	1	1.01	1	1.01	0.99	1.04	0.01
Dcitr02g10010.1.2:Homeobox	CACTTAA	0.99	1	1	1.04	1.02	0.99	1	0.99	1	1.01	1	1.01	0.99	1.04	0.01
Dcitr01g13840.1.1:HLH	GKCAGRTGK	1.01	1.04	1.02	0.96	0.97	0.98	0.98	0.97	1	1	0.98	1	0.98	1.04	0.02
Dcitr01g13820.1.1:HLH	GKCAGRTGK	1.01	1.04	1.02	0.96	0.97	0.98	0.98	0.97	1	1	0.98	1	0.98	1.04	0.02
Dcitr09g01600.1.1:Homeobox	CCAATTA	0.99	0.99	1.01	1.03	1.02	1.02	0.99	0.98	1	1.01	1.01	1	1.04	1.04	0.02
Dcitr09g01590.1.1:Homeobox	CCAATTA	0.99	0.99	1.01	1.03	1.02	1.02	0.99	0.98	1	1.01	1.01	1	1.04	1.04	0.02
Dcitr08g03450.1.1:bZIP_1	RTKDCGCAAT	0.99	1	1	1.04	1	1.01	0.99	0.98	1	1.01	1.01	1.01	1.03	1.04	0.01
Dcitr04g10900.1.1:HLH	ARCATATGGY	1.01	1.04	1	1.01	1	1.02	0.99	1.03	0.99	0.99	1.02	1	0.97	1.04	0.02
Dcitr05g14650.1.1:Forkhead	YAWATAAACAAHB	0.99	0.97	0.95	1.02	1	1.03	1.01	1.02	1.01	1.03	1.03	1	1.01	1.03	0.03
Dcitr07g04960.1.1:Homeobox	GTCGTTAN	0.99	1	0.99	1.03	0.97	1.01	0.97	0.97	1.01	1.01	1.01	1	1.02	1.03	0.02
Dcitr12g08950.1.1:CSD	YGTWCCATC	1	1.03	0.99	0.96	0.97	1.03	0.97	0.97	1	1.01	1.01	0.99	0.96	1.03	0.03
Dcitr08g12040.1.1:Homeobox	CCGTTTAG	0.99	1	1.02	1.03	0.97	1.02	0.98	0.99	1	1	1.01	1	0.99	1.03	0.02
Dcitr08g11750.1.1:Homeobox	CCGTTTAG	0.99	1	1.02	1.03	0.97	1.02	0.98	0.99	1	1	1.01	1	0.99	1.03	0.02
Dcitr06g01910.1.1:HLH	AACACCTGCR	1.01	1.03	0.86	0.99	1.03	0.99	0.96	0.99	0.99	1.02	1	1	0.87	1.03	0.06
Dcitr06g01910.1.2:HLH	AACACCTGCR	1.01	1.03	0.86	0.99	1.03	0.99	0.96	0.99	0.99	1.02	1	1	0.87	1.03	0.06
Dcitr06g01880.1.1:HLH	AACACCTGCR	1.01	1.03	0.86	0.99	1.03	0.99	0.96	0.99	0.99	1.02	1	1	0.87	1.03	0.06
Dcitr01g16050.1.1:RFX_DNA_binding	CNTRGCAACV	1	1	0.99	1.03	0.98	0.99	0.98	0.99	1.01	1.01	0.99	1	1	1.03	0.01
Dcitr01g15940.1.1:RFX_DNA_binding	CNTRGCAACV	1	1	0.99	1.03	0.98	0.99	0.98	0.99	1.01	1.01	0.99	1	1	1.03	0.01
Dcitr01g01100.1.1:Homeobox	TAATSYAATTA	0.97	0.98	0.97	1.01	1.01	1	0.99	0.99	1	1	1.02	1	1.03	1.03	0.02
Dcitr02g06840.1.1:MH1	GMGACGVN	0.99	1	1	1.03	1.01	1	0.99	0.99	1	1	1	1	1.01	1.03	0.01
Dcitr08g02330.1.1:Homeobox	RCGTATCRHN	1.01	1.03	1	0.97	1	0.98	1	1.01	0.99	1	1	1.01	1.01	1.03	0.01
Dcitr08g02340.1.1:Homeobox	RCGTATCRHN	1.01	1.03	1	0.97	1	0.98	1	1.01	0.99	1	1	1.01	1.01	1.03	0.01
Dcitr05g09250.1.2:HLH	ACACCTGCA	1.01	1.03	0.99	0.93	1.02	0.98	0.99	1	0.99	1	0.97	1	0.92	1.03	0.03
Dcitr05g09250.1.1:HLH	ACACCTGCA	1.01	1.03	0.99	0.93	1.02	0.98	0.99	1	0.99	1	0.97	1	0.92	1.03	0.03
Dcitr05g09260.1.1:HLH	ACACCTGCA	1.01	1.03	0.99	0.93	1.02	0.98	0.99	1	0.99	1	0.97	1	0.92	1.03	0.03
Dcitr05g12150.1.1:zf-C4	AGGTCA	1	1.01	1.01	1	1	0.99	1	0.99	1	0.99	1	0.99	1.03	1.03	0.01
Dcitr02g03770.1.1:Forkhead	VYTAYRTAAACA	1.01	1.03	0.98	0.96	0.94	0.98	1	1	1	1.02	1	1.01	0.97	1.03	0.03
Dcitr07g11290.1.2:Homeobox	GTCATTAC	1	1	1.02	1.03	1.01	1.01	0.99	0.99	1	1	1	1	1.02	1.03	0.01
Dcitr07g11290.1.1:Homeobox	GTCATTAC	1	1	1.02	1.03	1.01	1.01	0.99	0.99	1	1	1	1	1.02	1.03	0.01
Dcitr09g04770.1.1:GATA,GATA	SWGATAASG	1	1.03	1	1.01	1	1.01	0.98	0.98	1	1.01	1.01	0.99	1.01	1.03	0.01
Dcitr04g03230.1.1:GCM	ATGCGGGY	1.03	1.02	1.03	0.95	1	0.96	1.02	1	0.99	1	0.97	1.02	1.01	1.03	0.02
Dcitr06g15680.1.1:HMG_box	RNANATCAAARSDAND	1.01	1.02	1	1.03	0.99	1.01	0.98	0.97	1	1	0.99	1	1.02	1.03	0.02
Dcitr07g11300.1.2:Homeobox	CTAATTAA	0.99	0.99	1.01	1	1.01	1.01	0.99	0.98	1	1.01	1.02	1	1.03	1.03	0.01
Dcitr07g11300.1.1:Homeobox	CTAATTAA	0.99	0.99	1.01	1	1.01	1.01	0.99	0.98	1	1.01	1.02	1	1.03	1.03	0.01
Dcitr06g09420.1.1:PAX	CANTSAWGCG	0.98	0.98	1	1	0.99	1.03	0.97	0.97	1	1.02	1.01	1.01	1	1.03	0.02
Dcitr01g02310.1.1:HLH	RCCACCTGK	1.02	1.02	0.98	0.92	1.01	0.98	0.99	0.99	1	1.02	1	1	0.95	1.02	0.03
Dcitr07g09510.1.1:Homeobox	CTAATTA	0.99	0.99	1.01	1.02	1.01	1.01	0.98	0.98	1	1.01	1.01	1	1.02	1.02	0.01
Dcitr07g09460.1.2:Homeobox	CTAATTA	0.99	0.99	1.01	1.02	1.01	1.01	0.98	0.98	1	1.01	1.01	1	1.02	1.02	0.01
Dcitr07g09460.1.1:Homeobox	CTAATTA	0.99	0.99	1.01	1.02	1.01	1.01	0.98	0.98	1	1.01	1.01	1	1.02	1.02	0.01
Dcitr11g07230.1.1:T-box	KNAGGTGTGAAW	0.98	0.98	0.85	0.95	0.97	1.02	1	1.01	1.01	1.02	1.01	1.01	0.99	1.02	0.05
Dcitr08g03480.1.2:Homeobox	CCAATTA	0.99	1	1.01	1.02	1.01	1	1	0.99	1	1	1	1	1.01	1.02	0.01
Dcitr08g03480.1.1:Homeobox	CCAATTA	0.99	1	1.01	1.02	1.01	1	1	0.99	1	1	1	1	1.01	1.02	0.01
Dcitr08g03190.1.1:Homeobox	SYAATTAS	0.99	1	1.01	1.02	1.01	1.01	0.99	0.98	1	1.01	1	1	1.02	1.02	0.01
Dcitr03g04000.1.1:Homeobox	CTGTCA	1	1	1.01	1.02	1.01	1	0.99	1	1	1	1	1	1.02	1.02	0.01
Dcitr09g09340.1.1:Homeobox	STCGTTAD	1	1	0.99	1.02	0.98	1.01	0.98	0.98	1	1	1.01	1	1.02	1.02	0.01
Dcitr09g04800.1.1:GATA,GATA	VWGATAAGR	1	1.01	1.01	1	1.02	1.01	0.99	0.99	1	1.01	1	1	0.99	1.02	0.01
Dcitr01g12080.1.1:zf-C2H2,zf-C2H2,zf-C2H2,zf-C2H2,zf-C2H2	VANRCAAAAAAAABN	1.01	1.02	1.01	0.97	1	1.01	1	1	1.01	1.01	1.01	1.01	0.97	1.02	0.01
Dcitr02g08120.1.1:Forkhead	GTAAACAA	1.01	1	1	1.01	0.96	0.98	0.99	1	1	1	0.99	1	1.02	1.02	0.01
Dcitr08g12590.1.1:zf-C2H2,zf-C2H2,zf-C2H2	TAACRGTW	1	0.99	1.02	1.01	0.97	1.01	0.98	0.99	1	1	1.02	1	1.01	1.02	0.01
Dcitr13g05990.1.1:CP2	ACTGGTTT	0.99	1	1.01	1	1	1	0.97	0.96	0.99	1	0.99	1.01	1.02	1.02	0.02
Dcitr02g01540.1.2:Pou	ATGYTAATTA	1	1	1.01	1.01	1	1	1	1	1	1	1	1	1.02	1.02	0.01
Dcitr02g01540.1.1:Pou	ATGYTAATTA	1	1	1.01	1.01	1	1	1	1	1	1	1	1	1.02	1.02	0.01
Dcitr02g01540.1.3:Pou	ATGYTAATTA	1	1	1.01	1.01	1	1	1	1	1	1	1	1	1.02	1.02	0.01
Dcitr13g06550.1.1:zf-C4	GAGATCAA	0.98	0.98	0.99	0.98	0.99	1	0.97	0.97	1	1	1	1.02	1.01	1.02	0.02
Dcitr09g06330.1.1:Homeobox	CTAATTAY	0.99	1	0.99	1.01	1	1.01	0.98	0.98	1	1.01	1.01	1	1.02	1.02	0.01
Dcitr10g01020.1.1:HLH	AACATATGK	1.01	1	0.99	1.01	0.91	0.97	0.97	0.99	1.01	1.01	1	1	1.02	1.02	0.03
Dcitr10g01370.1.1:HLH	AACATATGK	1.01	1	0.99	1.01	0.91	0.97	0.97	0.99	1.01	1.01	1	1	1.02	1.02	0.03
Dcitr03g11830.1.1:Homeobox	GTMATTAA	1	1.01	1.01	1.01	1	1.01	0.99	0.99	1	1	1.01	1	1.01	1.01	0.01
Dcitr02g06160.1.1:DM	TGTAWCWWWT	0.99	0.99	1.01	1.01	1.01	1	1	0.99	1	1	1.01	1	1	1.01	0.01
Dcitr02g06180.1.1:DM	TGTAWCWWWT	0.99	0.99	1.01	1.01	1.01	1	1	0.99	1	1	1.01	1	1	1.01	0.01
Dcitr08g11170.1.1:Homeobox	CACTTNA	1	1.01	1.01	1.01	1.01	1	1	1	1	1	1	1	1.01	1.01	0.01
Dcitr08g10720.1.1:Homeobox	CACTTNA	1	1.01	1.01	1.01	1.01	1	1	1	1	1	1	1	1.01	1.01	0.01
Dcitr08g11200.1.1:Homeobox	CACTTNA	1	1.01	1.01	1.01	1.01	1	1	1	1	1	1	1	1.01	1.01	0.01
Dcitr08g11200.1.2:Homeobox	CACTTNA	1	1.01	1.01	1.01	1.01	1	1	1	1	1	1	1	1.01	1.01	0.01
Dcitr02g01550.1.1:Pou,Homeobox	NTAATTATRN	1	1	1	1.01	1	1	0.99	1	1	1	1	1	1.01	1.01	0.01
Dcitr08g04700.1.1:Homeobox	ATTAATTA	0.99	0.99	1	1	1.01	1.01	0.99	0.99	1	1.01	1.01	1	1.01	1.01	0.01
Dcitr08g04110.1.1:Forkhead	GTAAACAA	1	1	1.01	1.01	0.98	0.99	1.01	1.01	1	1.01	0.99	1	0.99	1.01	0.01
Dcitr08g04110.1.2:Forkhead	GTAAACAA	1	1	1.01	1.01	0.98	0.99	1.01	1.01	1	1.01	0.99	1	0.99	1.01	0.01
Dcitr06g14220.1.1:Forkhead	TCRTAAACA	1	1	1.01	0.99	0.97	1	0.99	0.99	1	1	1	1.01	1	1.01	0.01
Dcitr06g14220.1.2:Forkhead	TCRTAAACA	1	1	1.01	0.99	0.97	1	0.99	0.99	1	1	1	1.01	1	1.01	0.01
Dcitr05g09900.1.1:Homeobox	YTAATTANNN	1	1	1.01	1.01	1	1	0.99	0.99	1	1	1	1	1.01	1.01	0.01
Dcitr05g09920.1.1:Homeobox	YTAATTANNN	1	1	1.01	1.01	1	1	0.99	0.99	1	1	1	1	1.01	1.01	0.01
Dcitr05g09930.1.1:Homeobox	YTAATTANNN	1	1	1.01	1.01	1	1	0.99	0.99	1	1	1	1	1.01	1.01	0.01
Dcitr09g09390.1.1:Homeobox	BCTTRTTA	1	1	1	1.01	1	1	1	1	1	1	1	1	1.01	1.01	0
Dcitr01g03700.1.1:Homeobox	NTTTGACA	1	1	1.01	1.01	0.99	1	0.99	0.99	1	1	1.01	1	0.99	1.01	0.01
Dcitr08g10400.1.1:Homeobox	NTTTGACA	1	1	1.01	1.01	0.99	1	0.99	0.99	1	1	1.01	1	0.99	1.01	0.01
Dcitr08g10350.1.1:Homeobox	NTTTGACA	1	1	1.01	1.01	0.99	1	0.99	0.99	1	1	1.01	1	0.99	1.01	0.01
Dcitr01g03720.1.1:Homeobox	NTTTGACA	1	1	1.01	1.01	0.99	1	0.99	0.99	1	1	1.01	1	0.99	1.01	0.01
Dcitr06g05750.1.1:TEA	GVTATTTTT	1	1.01	1	1.01	1.01	1.01	0.99	0.99	1	1.01	1	1	0.99	1.01	0.01
Dcitr11g09640.1.1:Homeobox	SCAATTAS	1	1	1.01	1	1.01	1	0.99	0.99	1	1	1	1	1.01	1.01	0.01
Dcitr11g09630.1.1:Homeobox	SCAATTAS	1	1	1.01	1	1.01	1	0.99	0.99	1	1	1	1	1.01	1.01	0.01
Dcitr01g03650.1.1:HLH	GTRACAGCTG	1.01	0.99	0.96	0.99	0.99	0.99	1	1.01	1.01	1.01	1.01	0.96	0.85	1.01	0.04
Dcitr07g05150.1.2:Homeobox	CATAAAA	0.99	1	0.99	1.01	1	1.01	0.99	1	1	1	1	1	1	1.01	0.01
Dcitr07g05150.1.1:Homeobox	CATAAAA	0.99	1	0.99	1.01	1	1.01	0.99	1	1	1	1	1	1	1.01	0.01
Dcitr07g12950.1.1:Forkhead	AWGTAAACANV	1.01	1	1.01	0.99	0.97	0.98	1	1	1	1	0.99	1	1	1.01	0.01
Dcitr07g12950.1.2:Forkhead	AWGTAAACANV	1.01	1	1.01	0.99	0.97	0.98	1	1	1	1	0.99	1	1	1.01	0.01
Dcitr08g12430.1.1:Pou,Homeobox	TGMAYAA	1	1	1	1.01	0.99	1	0.99	1	1	1	1	1	1	1.01	0
Dcitr08g12420.1.1:Pou,Homeobox	TGMAYAA	1	1	1	1.01	0.99	1	0.99	1	1	1	1	1	1	1.01	0
Dcitr02g16980.1.1:Homeobox	YYAATTAR	1	1	1.01	1	1	1	0.99	0.99	1	1	1	1	1.01	1.01	0.01
Dcitr02g16980.1.2:Homeobox	YYAATTAR	1	1	1.01	1	1	1	0.99	0.99	1	1	1	1	1.01	1.01	0.01
Dcitr01g14400.1.2:Homeobox	CTAATTAN	1	1	1	1	1	1	1	1	1	1	1	1	1.01	1.01	0
Dcitr01g14400.1.1:Homeobox	CTAATTAN	1	1	1	1	1	1	1	1	1	1	1	1	1.01	1.01	0
Dcitr01g14060.1.1:Homeobox	CTAATTAN	1	1	1	1	1	1	1	1	1	1	1	1	1.01	1.01	0
Dcitr01g14400.1.3:Homeobox	CTAATTAN	1	1	1	1	1	1	1	1	1	1	1	1	1.01	1.01	0
Dcitr07g04890.1.1:Homeobox	GYMATTAV	1	1	1	1	1	1	0.99	0.99	1	1	1	1	1.01	1.01	0
Dcitr07g04880.1.1:Homeobox	GYMATTAV	1	1	1	1	1	1	0.99	0.99	1	1	1	1	1.01	1.01	0
Dcitr07g04860.1.1:Homeobox	GYMATTAV	1	1	1	1	1	1	0.99	0.99	1	1	1	1	1.01	1.01	0
Dcitr07g04850.1.1:Homeobox	GYMATTAV	1	1	1	1	1	1	0.99	0.99	1	1	1	1	1.01	1.01	0
Dcitr08g08720.1.1:bZIP_1	TKDYGCAAYN	1	1	1	1	1	1	1	1	1	1	1	1	1	1	0
Dcitr08g12510.1.1:Forkhead	NNGACRCNNN	1	1	1	1	1	1	1	1	1	1	1	1	1	1	0
Dcitr10g03800.1.1:zf-C4	NAGRTCANN	1	1	1	1	1	1	1	1	1	1	1	1	1	1	0
Dcitr10g03830.1.1:zf-C4	NAGRTCANN	1	1	1	1	1	1	1	1	1	1	1	1	1	1	0
Dcitr10g03860.1.1:zf-C4	NAGRTCANN	1	1	1	1	1	1	1	1	1	1	1	1	1	1	0
Dcitr00g07820.1.1:TCR,TCR	DTTTRAAWHN	1	1	1	1	1	1	1	1	1	1	1	1	1	1	0
Dcitr01g12170.1.1:TCR,TCR	DTTTRAAWHN	1	1	1	1	1	1	1	1	1	1	1	1	1	1	0
Dcitr01g12170.1.2:TCR,TCR	DTTTRAAWHN	1	1	1	1	1	1	1	1	1	1	1	1	1	1	0
Dcitr01g01070.1.2:Homeobox	NGGATTANN	1	1	1	1	1	1	1	1	1	1	1	1	1	1	0
Dcitr01g01070.1.1:Homeobox	NGGATTANN	1	1	1	1	1	1	1	1	1	1	1	1	1	1	0
Dcitr07g05110.1.1:Homeobox	WWWWATTTMC	1	1	1	1	1	1	1	1	1	1	1	1	1	1	0
Dcitr13g02120.1.1:Homeobox	RBYVATTANN	1	1	1	1	1	1	1	1	1	1	1	1	1	1	0
Dcitr02g11570.1.1:TBP,TBP	GTATAAA	1	1	1	1	1	1	1	1	1	1	1	1	1	1	0
Dcitr05g07840.1.1:Homeobox	YAATWAW	1	1	1	1	1	1	1	1	1	1	1	1	1	1	0
Dcitr05g07830.1.1:Homeobox	YAATWAW	1	1	1	1	1	1	1	1	1	1	1	1	1	1	0
Dcitr00g09350.1.1:Forkhead	RTAAACANN	1	1	1	1	1	1	1	1	1	1	1	1	1	1	0
Dcitr00g01540.1.1:Forkhead	RTAAACANN	1	1	1	1	1	1	1	1	1	1	1	1	1	1	0
Dcitr01g09360.1.1:PAX,Homeobox	RYAATTT	1	1	1	1	1	1	1	1	1	1	1	1	1	1	0
Dcitr08g10180.1.1:Homeobox	NNYMATTAR	1	1	1	1	1	1	1	1	1	1	1	1	1	1	0
Dcitr08g10260.1.1:Homeobox	NNYMATTAR	1	1	1	1	1	1	1	1	1	1	1	1	1	1	0
Dcitr08g10250.1.1:Homeobox	NNYMATTAR	1	1	1	1	1	1	1	1	1	1	1	1	1	1	0
Dcitr02g17420.1.1:ARID	NDATYAAA	1	1	1	1	1	1	1	1	1	1	1	1	1	1	0
Dcitr04g14190.1.1:Homeobox	NYAATYWNNN	1	1	1	1	1	1	1	1	1	1	1	1	1	1	0
Dcitr05g12500.1.1:Homeobox	TGTTW	1	1	1	1	1	1	1	1	1	1	1	1	1	1	0
Dcitr05g12460.1.1:Homeobox	TGTTW	1	1	1	1	1	1	1	1	1	1	1	1	1	1	0
Dcitr05g09940.1.1:Homeobox	AHAATDCH	1	1	1	1	1	1	1	1	1	1	1	1	1	1	0
Dcitr00g03280.1.2:AT_hook,AT_hook,AT_hook	NNNNRHWDD	1	1	1	1	1	1	1	1	1	1	1	1	1	1	0
Dcitr00g03280.1.1:AT_hook,AT_hook,AT_hook	NNNNRHWDD	1	1	1	1	1	1	1	1	1	1	1	1	1	1	0
Dcitr09g08920.1.1:zf-C2H2,zf-C2H2,zf-C2H2,zf-C2H2,zf-C2H2	ATTACCATACAAGTGCAV	0	0	0	0	0	0	0	0	0	0	0	0	0	0	0

## Sheet: -log(p-value)
motif name	consensus	2000fixed_Citrus_midgut_-	2000fixed_Citrus_midgut_+	2000fixed_Clas_-	2000fixed_Clas_+	2000fixed_Cmed_-	2000fixed_Cmed_+	2000fixed_Cmed_gut_-	2000fixed_Cmed_gut_+	2000fixed_Cmed_high_inf	2000fixed_Cmed_low_inf	2000fixed_Cmed_whole_-	2000fixed_Csin_-	2000fixed_Csin_high_inf	max	sd
Dcitr08g08180.1.3:Homeobox	GCTAATTAC	0.06	0.18	0.62	1.8	0.52	0.55	0	0	0.41	0.26	1.56	0.24	3.82	3.82	1.07
Dcitr08g08180.1.2:Homeobox	GCTAATTAC	0.06	0.18	0.62	1.8	0.52	0.55	0	0	0.41	0.26	1.56	0.24	3.82	3.82	1.07
Dcitr08g08180.1.1:Homeobox	GCTAATTAC	0.06	0.18	0.62	1.8	0.52	0.55	0	0	0.41	0.26	1.56	0.24	3.82	3.82	1.07
Dcitr07g11290.1.1:Homeobox	GTCATTAC	0.08	0.41	1.4	1.82	0.56	0.9	0.03	0.02	0.17	0.4	0.6	0.33	3.19	3.19	0.9
Dcitr07g11290.1.2:Homeobox	GTCATTAC	0.08	0.41	1.4	1.82	0.56	0.9	0.03	0.02	0.17	0.4	0.6	0.33	3.19	3.19	0.9
Dcitr05g10020.1.1:Homeobox	NYTAATTARN	0.08	0.04	0.59	0.9	0.37	0.26	0.05	0.01	0.36	0.54	0.95	0.94	3.03	3.03	0.8
Dcitr05g10020.1.2:Homeobox	NYTAATTARN	0.08	0.04	0.59	0.9	0.37	0.26	0.05	0.01	0.36	0.54	0.95	0.94	3.03	3.03	0.8
Dcitr11g08260.1.1:zf-C4	AAGGTCA	0.26	0.22	0.7	1.24	1.28	0.04	0.25	0.25	0.06	0.01	0.18	0.05	3.01	3.01	0.85
Dcitr02g01540.1.3:Pou	ATGYTAATTA	0.22	0.27	1	0.83	0.22	0.1	0.11	0.08	0.12	0.47	0.37	0.43	2.82	2.82	0.74
Dcitr02g01540.1.2:Pou	ATGYTAATTA	0.22	0.27	1	0.83	0.22	0.1	0.11	0.08	0.12	0.47	0.37	0.43	2.82	2.82	0.74
Dcitr02g01540.1.1:Pou	ATGYTAATTA	0.22	0.27	1	0.83	0.22	0.1	0.11	0.08	0.12	0.47	0.37	0.43	2.82	2.82	0.74
Dcitr09g04770.1.1:GATA,GATA	SWGATAASG	0.31	2.43	0.38	0.48	0.27	1.2	0	0.01	0.2	0.68	0.66	0.08	0.51	2.43	0.65
Dcitr08g03870.1.2:HMG_box	MACAATGNWATTGTT	1.15	2.41	0.81	0.11	0.24	0	1.09	0.58	0.03	0.04	0.02	0.22	0.35	2.41	0.69
Dcitr08g03870.1.1:HMG_box	MACAATGNWATTGTT	1.15	2.41	0.81	0.11	0.24	0	1.09	0.58	0.03	0.04	0.02	0.22	0.35	2.41	0.69
Dcitr09g01600.1.1:Homeobox	CCAATTA	0.07	0.15	0.48	0.97	0.69	1.83	0.05	0.03	0.19	1.23	0.71	0.15	2.4	2.4	0.75
Dcitr09g01590.1.1:Homeobox	CCAATTA	0.07	0.15	0.48	0.97	0.69	1.83	0.05	0.03	0.19	1.23	0.71	0.15	2.4	2.4	0.75
Dcitr13g01090.1.1:Myb_DNA-binding,Myb_DNA-binding,Myb_DNA-binding	GSCAGTTRRB	0.12	0.95	2.37	0.4	0.83	0.43	0.05	0	0.4	0.78	0.22	0.67	1.36	2.37	0.65
Dcitr13g01080.1.1:Myb_DNA-binding,Myb_DNA-binding,Myb_DNA-binding	GSCAGTTRRB	0.12	0.95	2.37	0.4	0.83	0.43	0.05	0	0.4	0.78	0.22	0.67	1.36	2.37	0.65
Dcitr05g09900.1.1:Homeobox	YTAATTANNN	0.01	0.05	0.86	0.72	0.56	0.68	0.01	0	0.33	0.64	1.39	0.32	2.34	2.34	0.66
Dcitr05g09920.1.1:Homeobox	YTAATTANNN	0.01	0.05	0.86	0.72	0.56	0.68	0.01	0	0.33	0.64	1.39	0.32	2.34	2.34	0.66
Dcitr05g09930.1.1:Homeobox	YTAATTANNN	0.01	0.05	0.86	0.72	0.56	0.68	0.01	0	0.33	0.64	1.39	0.32	2.34	2.34	0.66
Dcitr08g09770.1.1:Homeobox	SCAATTAGC	0.04	0.24	0.32	1.2	0.29	2.32	0.04	0.13	0.35	1.4	0.35	0.28	0.87	2.32	0.67
Dcitr03g02650.1.1:zf-C4	TCAAGGTCAH	0.34	0.17	0.5	1.76	0.62	0.19	0.37	0.3	0.12	0.07	0.23	0	2.27	2.27	0.69
Dcitr03g02660.1.1:zf-C4	TCAAGGTCAH	0.34	0.17	0.5	1.76	0.62	0.19	0.37	0.3	0.12	0.07	0.23	0	2.27	2.27	0.69
Dcitr02g06840.1.1:MH1	GMGACGVN	0.06	0.21	0.26	2.08	0.54	0.28	0.02	0.06	0.24	0.32	0.65	0.48	1.29	2.08	0.58
Dcitr04g11590.1.2:LAG1-DNAbind	ABTGTGGGAAMCK	0.43	0.24	0.85	1.81	2.07	0.38	0.2	0.32	0.28	0.13	0.29	0.22	0.59	2.07	0.63
Dcitr04g11590.1.1:LAG1-DNAbind	ABTGTGGGAAMCK	0.43	0.24	0.85	1.81	2.07	0.38	0.2	0.32	0.28	0.13	0.29	0.22	0.59	2.07	0.63
Dcitr08g09110.1.1:Homeobox	NTAATBNVATTAN	0.05	0.3	0.04	2.06	0.32	0.55	0.12	0.17	0.29	0.24	0.66	0.27	1.39	2.06	0.59
Dcitr02g01550.1.1:Pou,Homeobox	NTAATTATRN	0.15	0.38	0.08	1.68	0.29	0.85	0.01	0.04	0.13	0.46	0.59	0.16	2.06	2.06	0.65
Dcitr04g11170.1.1:zf-C2H2,zf-C2H2,zf-C2H2	MTCACGCCCMCC	0.27	0.13	0.3	0.81	0.47	2.05	0.41	0.23	0.43	0.8	1.26	0.12	0.12	2.05	0.56
Dcitr11g04230.1.1:HLH	NNCACGTGN	0.07	0.36	0.38	0.91	2.04	0.43	0.22	0.13	0.21	0.11	0.61	0.09	0.5	2.04	0.53
Dcitr11g04580.1.1:HLH	NNCACGTGN	0.07	0.36	0.38	0.91	2.04	0.43	0.22	0.13	0.21	0.11	0.61	0.09	0.5	2.04	0.53
Dcitr03g04000.1.1:Homeobox	CTGTCA	0.09	0.17	0.66	1.25	1.15	0.58	0.06	0.12	0.28	0.4	0.66	0.3	2.03	2.03	0.58
Dcitr04g13800.1.1:zf-C2H2,zf-C2H2,zf-C2H2,zf-C2H2,zf-C2H2	ACAGGTG	2.03	1	0.08	0.04	0.12	0.11	0.65	1	0.09	0.3	0.07	0.15	0.03	2.03	0.59
Dcitr05g01100.1.1:zf-C4	AAGGTCAH	0.05	0.1	0.58	1.33	1.19	0.02	0.26	0.14	0.06	0	0.06	0.12	2	2	0.64
Dcitr05g01130.1.1:zf-C4	AAGGTCAH	0.05	0.1	0.58	1.33	1.19	0.02	0.26	0.14	0.06	0	0.06	0.12	2	2	0.64
Dcitr07g04920.1.1:Homeobox	GTCGTTAA	0.14	0.48	0.34	1.18	0.13	0.7	0.02	0.06	0.22	0.4	2	0.03	1.51	2	0.63
Dcitr06g09440.1.1:Homeobox	TAATBNVATTA	0.03	0.03	0.11	1.67	0.31	0.33	0.14	0.13	0.4	0.21	0.71	0.29	1.94	1.94	0.62
Dcitr06g08020.1.1:Homeobox	TAATBNVATTA	0.03	0.03	0.11	1.67	0.31	0.33	0.14	0.13	0.4	0.21	0.71	0.29	1.94	1.94	0.62
Dcitr08g11750.1.1:Homeobox	CCGTTTAG	0.05	0.2	0.69	1	0.03	1.94	0.03	0.06	0.36	0.43	1.13	0.26	0.18	1.94	0.57
Dcitr08g12040.1.1:Homeobox	CCGTTTAG	0.05	0.2	0.69	1	0.03	1.94	0.03	0.06	0.36	0.43	1.13	0.26	0.18	1.94	0.57
Dcitr12g07980.1.1:HLH	SACCATATGGTS	0.27	0.02	0.41	1.94	0.44	0.16	0.8	1.48	0.62	0.77	0.01	0.25	0.31	1.94	0.57
Dcitr07g01910.1.1:HLH	SACCATATGGTS	0.27	0.02	0.41	1.94	0.44	0.16	0.8	1.48	0.62	0.77	0.01	0.25	0.31	1.94	0.57
Dcitr07g01870.1.1:HLH	SACCATATGGTS	0.27	0.02	0.41	1.94	0.44	0.16	0.8	1.48	0.62	0.77	0.01	0.25	0.31	1.94	0.57
Dcitr03g08480.1.1:PAX	RTCATGCGTGACG	0	0.02	0.39	0.46	0.85	1.9	0.04	0.03	0.45	0.52	1.47	0.09	0.26	1.9	0.59
Dcitr03g08560.1.1:PAX	RTCATGCGTGACG	0	0.02	0.39	0.46	0.85	1.9	0.04	0.03	0.45	0.52	1.47	0.09	0.26	1.9	0.59
Dcitr07g09460.1.1:Homeobox	CTAATTA	0.05	0.08	0.73	0.86	0.85	1.08	0.01	0	0.49	0.88	1.89	0.21	1.82	1.89	0.64
Dcitr07g09460.1.2:Homeobox	CTAATTA	0.05	0.08	0.73	0.86	0.85	1.08	0.01	0	0.49	0.88	1.89	0.21	1.82	1.89	0.64
Dcitr07g09510.1.1:Homeobox	CTAATTA	0.05	0.08	0.73	0.86	0.85	1.08	0.01	0	0.49	0.88	1.89	0.21	1.82	1.89	0.64
Dcitr08g03480.1.1:Homeobox	CCAATTA	0.02	0.08	0.68	1.88	0.8	0.66	0.07	0.05	0.23	0.52	0.77	0.27	1.19	1.88	0.54
Dcitr08g03480.1.2:Homeobox	CCAATTA	0.02	0.08	0.68	1.88	0.8	0.66	0.07	0.05	0.23	0.52	0.77	0.27	1.19	1.88	0.54
Dcitr08g03190.1.1:Homeobox	SYAATTAS	0.09	0.36	0.62	0.75	0.72	0.84	0.02	0.01	0.08	1.1	0.68	0.5	1.88	1.88	0.52
Dcitr05g16130.1.1:Pou,Homeobox	ATGCATAATTRAT	0.08	0.03	0.46	1.87	1.26	1.73	0.41	0.3	0.54	0.4	0.47	0.1	1.68	1.87	0.67
Dcitr09g04580.1.1:Homeobox	YAATTGNNNNNNNWNCAATTA	0.2	0.44	0.66	0.39	0.35	1.86	0.09	0.2	0.42	0.54	1.78	0.18	0.16	1.86	0.58
Dcitr09g04570.1.1:Homeobox	YAATTGNNNNNNNWNCAATTA	0.2	0.44	0.66	0.39	0.35	1.86	0.09	0.2	0.42	0.54	1.78	0.18	0.16	1.86	0.58
Dcitr07g11300.1.1:Homeobox	CTAATTAA	0.03	0.16	0.63	0.21	0.72	0.91	0.03	0.01	0.23	0.78	1.85	0.53	1.66	1.85	0.6
Dcitr07g11300.1.2:Homeobox	CTAATTAA	0.03	0.16	0.63	0.21	0.72	0.91	0.03	0.01	0.23	0.78	1.85	0.53	1.66	1.85	0.6
Dcitr08g01900.1.1:zf-C2H2,zf-C2H2,zf-C2H2,zf-C2H2,zf-C2H2	GTGAACGYYDHHVCTACAC	0	0	0	0	0	1.82	0	0	0.68	1.04	1.25	0	0	1.82	0.62
Dcitr08g01790.1.1:zf-C4	AAGGTCA	0.52	0.84	0.46	1.81	0.62	0.05	0.75	0.62	0.02	0	0.07	0.02	1.52	1.81	0.58
Dcitr03g20560.1.2:HLH	NCVCACGT	0.08	0.66	0.07	1.74	0.23	1.8	0	0.02	0.42	0.4	1.56	0.01	0.72	1.8	0.67
Dcitr03g20310.1.1:HLH	NCVCACGT	0.08	0.66	0.07	1.74	0.23	1.8	0	0.02	0.42	0.4	1.56	0.01	0.72	1.8	0.67
Dcitr03g20560.1.1:HLH	NCVCACGT	0.08	0.66	0.07	1.74	0.23	1.8	0	0.02	0.42	0.4	1.56	0.01	0.72	1.8	0.67
Dcitr03g20320.1.1:HLH	NCVCACGT	0.08	0.66	0.07	1.74	0.23	1.8	0	0.02	0.42	0.4	1.56	0.01	0.72	1.8	0.67
Dcitr08g03370.1.1:Ets	HGAAYCCGGAAGTGNKG	0	0.04	0.16	0.15	0.35	0.4	0.05	0.01	1.2	0.4	0.83	0.28	1.78	1.78	0.53
Dcitr04g05430.1.1:E2F_TDP	SSGCGGGAAVN	1.24	1.77	0.15	0.2	1.11	0.46	0.46	0.83	0.66	0.17	0.03	0.14	0	1.77	0.54
Dcitr01g12080.1.1:zf-C2H2,zf-C2H2,zf-C2H2,zf-C2H2,zf-C2H2	VANRCAAAAAAAABN	0.66	1.35	0.44	0.04	0.2	0.78	0.19	0.17	1.76	0.85	0.8	0.71	0.01	1.76	0.52
Dcitr13g04930.1.1:bZIP_1	GATGACGTCATC	1.41	1.1	0.5	1.74	0.45	0.75	0.47	1.26	0.1	0.21	0.21	0.01	0.04	1.74	0.57
Dcitr13g04970.1.1:bZIP_1	GATGACGTCATC	1.41	1.1	0.5	1.74	0.45	0.75	0.47	1.26	0.1	0.21	0.21	0.01	0.04	1.74	0.57
Dcitr13g04960.1.1:bZIP_1	GATGACGTCATC	1.41	1.1	0.5	1.74	0.45	0.75	0.47	1.26	0.1	0.21	0.21	0.01	0.04	1.74	0.57
Dcitr04g03190.1.1:zf-C2H2,zf-C2H2,zf-C2H2	DGKGGGCGGGGCYWA	0.07	0.1	0.49	0.55	1.74	0.44	0.38	0.13	0.43	0.36	0.6	0.32	0.49	1.74	0.42
Dcitr00g03920.1.1:zf-C2H2,zf-C2H2,zf-C2H2,zf-C2H2,zf-C2H2,zf-C2H2,zf-C2H2,zf-C2H2,zf-C2H2,zf-C2H2,zf-C2H2,zf-C2H2,zf-C2H2,zf-C2H2,zf-C2H2,zf-C2H2,zf-C2H2,zf-C2H2	GGGGRGGGGGGGGGT	0.66	1.71	0.49	0.43	0.7	0.4	0.19	0.42	0.36	0.41	0.13	0.37	0	1.71	0.42
Dcitr01g18430.1.1:HLH	TGGCACGTGCCA	0.05	0.17	0.07	0.59	0.98	1.69	0.23	0.72	0.33	0.53	0.66	0.04	0.48	1.69	0.46
Dcitr05g14650.1.1:Forkhead	YAWATAAACAAHB	0.11	0.06	0.02	0.46	0.33	1.16	0.52	0.65	0.54	1.36	1.67	0.28	0.49	1.67	0.51
Dcitr03g11830.1.1:Homeobox	GTMATTAA	0.12	0.75	0.69	1.11	0.22	0.98	0	0	0.53	0.26	1.4	0.03	1.63	1.63	0.55
Dcitr10g03800.1.1:zf-C4	NAGRTCANN	0.08	0.08	0.29	0.31	0.21	0.1	0.03	0.04	0.22	0.65	0.13	0.89	1.62	1.62	0.46
Dcitr10g03860.1.1:zf-C4	NAGRTCANN	0.08	0.08	0.29	0.31	0.21	0.1	0.03	0.04	0.22	0.65	0.13	0.89	1.62	1.62	0.46
Dcitr10g03830.1.1:zf-C4	NAGRTCANN	0.08	0.08	0.29	0.31	0.21	0.1	0.03	0.04	0.22	0.65	0.13	0.89	1.62	1.62	0.46
Dcitr05g12150.1.1:zf-C4	AGGTCA	0.22	0.61	0.54	0.25	0.34	0.13	0.21	0.16	0.36	0.1	0.19	0.11	1.61	1.61	0.4
Dcitr02g19530.1.1:zf-C4	RAGGTCAT	0.29	0.46	0.32	0.58	0.46	0.01	0.25	0.15	0.09	0.01	0.02	0.63	1.61	1.61	0.43
Dcitr07g04960.1.1:Homeobox	GTCGTTAN	0.02	0.34	0.13	1.32	0.01	0.97	0	0	0.78	0.99	1.58	0.23	1.61	1.61	0.62
Dcitr09g03170.1.1:Homeobox	VCTAATTASS	0.12	0.19	0.11	0.52	0.02	0.5	0.01	0.01	0.2	0.5	0.5	0.72	1.6	1.6	0.44
Dcitr08g12590.1.1:zf-C2H2,zf-C2H2,zf-C2H2	TAACRGTW	0.2	0.1	0.81	0.54	0.02	0.54	0.02	0.06	0.47	0.27	1.55	0.17	0.57	1.55	0.42
Dcitr08g02340.1.1:Homeobox	RCGTATCRHN	0.92	1.54	0.3	0.08	0.27	0.03	0.33	0.47	0.02	0.29	0.19	1.12	0.59	1.54	0.46
Dcitr07g04850.1.1:Homeobox	GYMATTAV	0.13	0.22	0.32	0.29	0.14	1.23	0.01	0.01	0.52	1.03	1.54	0.06	1.5	1.54	0.58
Dcitr07g04880.1.1:Homeobox	GYMATTAV	0.13	0.22	0.32	0.29	0.14	1.23	0.01	0.01	0.52	1.03	1.54	0.06	1.5	1.54	0.58
Dcitr07g04860.1.1:Homeobox	GYMATTAV	0.13	0.22	0.32	0.29	0.14	1.23	0.01	0.01	0.52	1.03	1.54	0.06	1.5	1.54	0.58
Dcitr08g02330.1.1:Homeobox	RCGTATCRHN	0.92	1.54	0.3	0.08	0.27	0.03	0.33	0.47	0.02	0.29	0.19	1.12	0.59	1.54	0.46
Dcitr07g04890.1.1:Homeobox	GYMATTAV	0.13	0.22	0.32	0.29	0.14	1.23	0.01	0.01	0.52	1.03	1.54	0.06	1.5	1.54	0.58
Dcitr01g03860.1.1:HLH	TKTWRTBKBBKYRMCATCTGG	0.43	0.57	0.52	0.56	0.46	0.34	0.11	0.1	0.19	0.35	0.61	0.13	1.53	1.53	0.37
Dcitr01g16840.1.2:zf-C4	TGAGGTCAATNN	0.32	0.48	0.5	0.22	0.33	0.25	0.19	0.14	0.16	0.09	0.59	0.1	1.52	1.52	0.38
Dcitr01g16840.1.1:zf-C4	TGAGGTCAATNN	0.32	0.48	0.5	0.22	0.33	0.25	0.19	0.14	0.16	0.09	0.59	0.1	1.52	1.52	0.38
Dcitr05g08120.1.1:zf-C2H2,zf-C2H2,zf-C2H2,zf-C2H2	GCTYCGTGGGGGGTM	0.04	0	0	0	0	0.37	0.13	0.17	0.66	0.29	1.49	0.04	0	1.49	0.42
Dcitr05g08020.1.1:zf-C2H2,zf-C2H2,zf-C2H2,zf-C2H2	GCTYCGTGGGGGGTM	0.04	0	0	0	0	0.37	0.13	0.17	0.66	0.29	1.49	0.04	0	1.49	0.42
Dcitr03g03190.1.1:HLH	NCCACGTGB	0.04	0.14	0.17	1.47	0.76	0.57	0.08	0.06	0.32	0.25	0.45	0.36	0.96	1.47	0.42
Dcitr08g03450.1.1:bZIP_1	RTKDCGCAAT	0.06	0.26	0.37	1.08	0.35	0.48	0.05	0.04	0.36	0.79	0.66	0.72	1.47	1.47	0.42
Dcitr08g11200.1.2:Homeobox	CACTTNA	0.83	1.47	0.62	0.85	0.6	0.24	0.14	0.12	0.07	0.06	0.23	0.04	0.97	1.47	0.45
Dcitr08g11200.1.1:Homeobox	CACTTNA	0.83	1.47	0.62	0.85	0.6	0.24	0.14	0.12	0.07	0.06	0.23	0.04	0.97	1.47	0.45
Dcitr08g10720.1.1:Homeobox	CACTTNA	0.83	1.47	0.62	0.85	0.6	0.24	0.14	0.12	0.07	0.06	0.23	0.04	0.97	1.47	0.45
Dcitr08g11170.1.1:Homeobox	CACTTNA	0.83	1.47	0.62	0.85	0.6	0.24	0.14	0.12	0.07	0.06	0.23	0.04	0.97	1.47	0.45
Dcitr02g10010.1.2:Homeobox	CACTTAA	0.1	0.34	0.22	1.47	1.16	0.14	0.18	0.11	0.36	0.65	0.14	0.9	0.17	1.47	0.45
Dcitr02g10010.1.1:Homeobox	CACTTAA	0.1	0.34	0.22	1.47	1.16	0.14	0.18	0.11	0.36	0.65	0.14	0.9	0.17	1.47	0.45
Dcitr01g01060.1.1:Homeobox,Homeobox	TAATTATGCTAATTA	0.21	0.16	0.06	0.21	0.04	1.47	0.27	0.4	0.65	1.06	1.03	0.28	0.63	1.47	0.44
Dcitr08g09510.1.1:HLH	GCAGGTG	1.47	0.92	0.21	0.02	0.12	0.02	0.09	0.11	0.14	0.38	0.01	0.33	0.08	1.47	0.43
Dcitr09g09390.1.1:Homeobox	BCTTRTTA	0.19	0.3	0.33	1.03	0.33	0.53	0.33	0.56	0.08	0.17	0.54	0.1	1.46	1.46	0.39
Dcitr01g10600.1.1:zf-C2H2,zf-C2H2,zf-C2H2	BTACTTTCWCYNKBB	0.55	1.46	0.05	0.2	0	0.76	0.05	0.18	0.59	0.74	0.12	0.67	0.19	1.46	0.42
Dcitr09g06330.1.1:Homeobox	CTAATTAY	0.01	0.18	0.15	0.48	0.33	0.99	0	0	0.75	1.45	1.31	0.59	1.28	1.45	0.53
Dcitr08g02450.1.2:zf-C4	SAGGTCAN	0.26	0.78	0.4	1.24	0.48	0.08	0.24	0.34	0.22	0.02	0.13	0.13	1.44	1.44	0.45
Dcitr08g02450.1.3:zf-C4	SAGGTCAN	0.26	0.78	0.4	1.24	0.48	0.08	0.24	0.34	0.22	0.02	0.13	0.13	1.44	1.44	0.45
Dcitr08g02450.1.4:zf-C4	SAGGTCAN	0.26	0.78	0.4	1.24	0.48	0.08	0.24	0.34	0.22	0.02	0.13	0.13	1.44	1.44	0.45
Dcitr08g02450.1.1:zf-C4	SAGGTCAN	0.26	0.78	0.4	1.24	0.48	0.08	0.24	0.34	0.22	0.02	0.13	0.13	1.44	1.44	0.45
Dcitr04g11770.1.1:zf-C2H2,zf-C2H2	VNNVMVNNNYGATTAATMNVMHNN	0.26	0.49	1.44	0.26	1.2	0.1	0.11	0	0.18	0.54	0.01	0.73	0.35	1.44	0.45
Dcitr03g11160.1.2:zf-C2H2,zf-C2H2,zf-C2H2	KKGCGTGGGCGKDN	0.18	0.16	0.32	1.44	0.3	0.8	0.22	0.25	0.21	0.9	0.76	0.18	0.67	1.44	0.39
Dcitr03g11160.1.1:zf-C2H2,zf-C2H2,zf-C2H2	KKGCGTGGGCGKDN	0.18	0.16	0.32	1.44	0.3	0.8	0.22	0.25	0.21	0.9	0.76	0.18	0.67	1.44	0.39
Dcitr03g11180.1.1:zf-C2H2,zf-C2H2,zf-C2H2	KKGCGTGGGCGKDN	0.18	0.16	0.32	1.44	0.3	0.8	0.22	0.25	0.21	0.9	0.76	0.18	0.67	1.44	0.39
Dcitr07g05150.1.2:Homeobox	CATAAAA	0.01	0.55	0.02	0.76	0.17	1.43	0.03	0.04	0.49	0.78	1.34	0.5	0.38	1.43	0.48
Dcitr07g05150.1.1:Homeobox	CATAAAA	0.01	0.55	0.02	0.76	0.17	1.43	0.03	0.04	0.49	0.78	1.34	0.5	0.38	1.43	0.48
Dcitr08g07610.1.2:Forkhead	MACGTCAACAH	0.09	0.05	0.28	1.39	0.14	0.23	0.05	0.08	0.62	0.32	0.43	0.25	0.07	1.39	0.37
Dcitr08g07610.1.1:Forkhead	MACGTCAACAH	0.09	0.05	0.28	1.39	0.14	0.23	0.05	0.08	0.62	0.32	0.43	0.25	0.07	1.39	0.37
Dcitr08g05530.1.1:HLH	GTCACGCA	0.02	0.56	0.47	0.76	1.09	0.97	0.12	0.04	0.52	0.38	1.39	0.03	0.99	1.39	0.45
Dcitr10g05590.1.1:zf-C2H2,zf-C2H2,zf-C2H2	ACTGGGCGTGGCSK	0.9	0.04	0	0	0.16	0.25	1.16	1.39	0.11	0.23	0.18	0.15	0.06	1.39	0.47
Dcitr12g08950.1.1:CSD	YGTWCCATC	0.28	1.37	0.18	0.07	0.06	1.31	0.01	0.01	0.36	0.55	0.61	0.09	0.01	1.37	0.47
Dcitr00g07820.1.1:TCR,TCR	DTTTRAAWHN	0.1	0.66	0.51	0.41	0.12	0.09	0.04	0.02	0.22	0.38	0.42	0.5	1.37	1.37	0.36
Dcitr01g12170.1.1:TCR,TCR	DTTTRAAWHN	0.1	0.66	0.51	0.41	0.12	0.09	0.04	0.02	0.22	0.38	0.42	0.5	1.37	1.37	0.36
Dcitr01g12170.1.2:TCR,TCR	DTTTRAAWHN	0.1	0.66	0.51	0.41	0.12	0.09	0.04	0.02	0.22	0.38	0.42	0.5	1.37	1.37	0.36
Dcitr10g06410.1.1:HLH	GTSYCACGTGCAC	0.09	0.24	0.65	0.5	1.34	0.18	0.01	0	0.15	0.26	0.27	0.61	1.1	1.34	0.42
Dcitr02g01350.1.1:HLH	AACAGCTGAT	1.34	0.27	0.83	0.01	0.14	0	1.31	0.65	0.4	0.04	0.01	0.15	0	1.34	0.49
Dcitr02g01370.1.1:HLH	AACAGCTGAT	1.34	0.27	0.83	0.01	0.14	0	1.31	0.65	0.4	0.04	0.01	0.15	0	1.34	0.49
Dcitr08g09200.1.1:CUT,Homeobox	DTTATTGATTTTT	0.25	0.26	0.2	0.25	0	0.08	0.05	0.09	0.58	0.62	0.15	0.41	1.33	1.33	0.36
Dcitr08g09200.1.2:CUT,Homeobox	DTTATTGATTTTT	0.25	0.26	0.2	0.25	0	0.08	0.05	0.09	0.58	0.62	0.15	0.41	1.33	1.33	0.36
Dcitr13g06550.1.1:zf-C4	GAGATCAA	0.01	0.03	0.16	0.15	0.22	0.2	0.01	0.01	0.42	0.31	0.32	1.33	0.64	1.33	0.36
Dcitr01g18490.1.2:HLH	DTGGCACGTGCCAW	0.2	0.24	0.19	0.39	1.11	1.33	0.27	0.6	0.21	0.41	0.69	0.26	0.35	1.33	0.36
Dcitr01g18450.1.1:HLH	DTGGCACGTGCCAW	0.2	0.24	0.19	0.39	1.11	1.33	0.27	0.6	0.21	0.41	0.69	0.26	0.35	1.33	0.36
Dcitr01g18440.1.1:HLH	DTGGCACGTGCCAW	0.2	0.24	0.19	0.39	1.11	1.33	0.27	0.6	0.21	0.41	0.69	0.26	0.35	1.33	0.36
Dcitr01g03350.1.1:HLH	DTGGCACGTGCCAW	0.2	0.24	0.19	0.39	1.11	1.33	0.27	0.6	0.21	0.41	0.69	0.26	0.35	1.33	0.36
Dcitr01g03300.1.1:HLH	DTGGCACGTGCCAW	0.2	0.24	0.19	0.39	1.11	1.33	0.27	0.6	0.21	0.41	0.69	0.26	0.35	1.33	0.36
Dcitr13g05420.1.1:Homeobox	WTAATTTAATTAW	0.15	0.3	0.01	0.31	0.09	0.4	0.07	0.09	0.38	0.15	1.32	0.33	0.02	1.32	0.34
Dcitr09g01230.1.2:E2F_TDP	AAATKSGCGCCAA	1.3	1.05	0.07	0.03	1.04	0.03	1.12	1.32	0.7	0.15	0.02	0.33	0	1.32	0.54
Dcitr09g01230.1.1:E2F_TDP	AAATKSGCGCCAA	1.3	1.05	0.07	0.03	1.04	0.03	1.12	1.32	0.7	0.15	0.02	0.33	0	1.32	0.54
Dcitr06g09420.1.1:PAX	CANTSAWGCG	0.01	0.09	0.26	0.31	0.21	1.29	0.02	0.02	0.51	1.31	0.67	0.75	0.22	1.31	0.45
Dcitr05g16440.1.3:HLH	GTCACGTGAC	0.15	0.1	0.06	0.49	0	0.17	0.01	0.03	1.17	0.13	1.31	0.29	0.41	1.31	0.43
Dcitr07g05010.1.1:Homeobox	MCDARSCCATTAAVYCYNC	0.02	0.14	0.06	0.4	0.27	0.09	0.03	0.22	0.2	0.23	0.13	0.96	1.29	1.29	0.38
Dcitr07g05020.1.1:Homeobox	MCDARSCCATTAAVYCYNC	0.02	0.14	0.06	0.4	0.27	0.09	0.03	0.22	0.2	0.23	0.13	0.96	1.29	1.29	0.38
Dcitr09g09340.1.1:Homeobox	STCGTTAD	0.21	0.41	0.08	0.73	0.04	0.91	0.01	0.02	0.27	0.62	1.29	0.17	1.19	1.29	0.45
Dcitr08g02290.1.1:HLH	GWCAGCTGHC	1.29	1.21	0.41	0.2	0.36	0	0.62	0.26	0.14	0.03	0.01	0.23	0	1.29	0.43
Dcitr01g07300.1.1:Runt	WAACCGCAA	0.26	0.02	0.46	0.73	1.29	0.73	1.26	0.67	0.24	0.1	0.5	0.12	0.78	1.29	0.41
Dcitr11g06560.1.1:zf-C2H2,zf-C2H2	TGAWGGTGG	0.02	0.05	0.06	0.9	0.6	0.03	0.1	0.13	0.19	0.27	0.02	1.27	0.62	1.27	0.4
Dcitr05g02780.1.1:bZIP_1	GTTACGTAAC	0.5	0.35	0.76	1.27	0.39	0.19	0.32	0.44	0.09	0.17	0.33	0.09	0.58	1.27	0.32
Dcitr05g09240.1.1:HTH_psq	ATATATATWATWAT	0.64	1.27	0.14	0.16	0.52	0.58	0.2	0.07	0.38	0.22	0.92	0.03	0.06	1.27	0.37
Dcitr04g05060.1.1:zf-C4	YAAAGGTCA	0.13	0.22	1.25	0.62	0.2	0.47	0.1	0.11	0.36	0.22	0.37	0.14	0.53	1.25	0.32
Dcitr07g12410.1.1:zf-C2H2,zf-C2H2,zf-C2H2,zf-C2H2,zf-C2H2	NGGTGGTCGC	0.01	0.07	0.09	0.72	1.25	0.11	0.14	0.17	0.33	0.13	0.36	0.6	0.02	1.25	0.36
Dcitr08g12420.1.1:Pou,Homeobox	TGMAYAA	0.12	0.59	0.09	0.73	0.05	0.18	0.01	0.07	0.3	0.5	0.25	1.23	0.44	1.23	0.35
Dcitr08g12430.1.1:Pou,Homeobox	TGMAYAA	0.12	0.59	0.09	0.73	0.05	0.18	0.01	0.07	0.3	0.5	0.25	1.23	0.44	1.23	0.35
Dcitr03g10740.1.2:Forkhead	AAACAATAAYATT	0.21	1.21	0.23	0.2	0.24	0.65	0.01	0.02	0.38	1.23	0.35	0.83	0.28	1.23	0.41
Dcitr03g10740.1.1:Forkhead	AAACAATAAYATT	0.21	1.21	0.23	0.2	0.24	0.65	0.01	0.02	0.38	1.23	0.35	0.83	0.28	1.23	0.41
Dcitr12g04710.1.1:zf-C2H2,zf-C2H2,zf-C2H2,zf-C2H2	HCAAAATGGCCGCC	0.66	0.14	0.69	0.05	0.64	0.2	0.72	0.43	0.41	0.87	0.08	1.22	0.01	1.22	0.37
Dcitr06g09590.1.1:HLH	ATCACGYGA	0.18	0.36	0.06	1.22	0.37	0.33	0.08	0.16	0.53	0.89	0.17	1.21	0.88	1.22	0.42
Dcitr06g09680.1.1:HLH	ATCACGYGA	0.18	0.36	0.06	1.22	0.37	0.33	0.08	0.16	0.53	0.89	0.17	1.21	0.88	1.22	0.42
Dcitr06g04620.1.5:Homeobox	VSRTTTACGACG	0.18	0.12	1.22	0.04	0.1	0.08	0.09	0.06	0.03	0.5	0.15	0.6	0.08	1.22	0.34
Dcitr06g04700.1.1:Homeobox	VSRTTTACGACG	0.18	0.12	1.22	0.04	0.1	0.08	0.09	0.06	0.03	0.5	0.15	0.6	0.08	1.22	0.34
Dcitr06g04620.1.4:Homeobox	VSRTTTACGACG	0.18	0.12	1.22	0.04	0.1	0.08	0.09	0.06	0.03	0.5	0.15	0.6	0.08	1.22	0.34
Dcitr06g04620.1.8:Homeobox	VSRTTTACGACG	0.18	0.12	1.22	0.04	0.1	0.08	0.09	0.06	0.03	0.5	0.15	0.6	0.08	1.22	0.34
Dcitr06g04620.1.7:Homeobox	VSRTTTACGACG	0.18	0.12	1.22	0.04	0.1	0.08	0.09	0.06	0.03	0.5	0.15	0.6	0.08	1.22	0.34
Dcitr06g04620.1.6:Homeobox	VSRTTTACGACG	0.18	0.12	1.22	0.04	0.1	0.08	0.09	0.06	0.03	0.5	0.15	0.6	0.08	1.22	0.34
Dcitr06g04620.1.3:Homeobox	VSRTTTACGACG	0.18	0.12	1.22	0.04	0.1	0.08	0.09	0.06	0.03	0.5	0.15	0.6	0.08	1.22	0.34
Dcitr11g03830.1.1:Forkhead	CGAAGRACCK	0.02	0.04	0.1	0.05	0.48	0.8	0.19	0.08	0.41	1.07	1.19	0.45	0.8	1.19	0.41
Dcitr11g03820.1.1:Forkhead	CGAAGRACCK	0.02	0.04	0.1	0.05	0.48	0.8	0.19	0.08	0.41	1.07	1.19	0.45	0.8	1.19	0.41
Dcitr11g03810.1.1:Forkhead	CGAAGRACCK	0.02	0.04	0.1	0.05	0.48	0.8	0.19	0.08	0.41	1.07	1.19	0.45	0.8	1.19	0.41
Dcitr01g13820.1.1:HLH	GKCAGRTGK	0.62	1.18	0.49	0.1	0.11	0.08	0.06	0.04	0.33	0.36	0.07	0.25	0.11	1.18	0.32
Dcitr08g07670.1.1:TF_AP-2	HGCCTBAGGGCA	0.79	0.96	0.01	0.39	0.06	0.27	0.4	0.62	0.18	0.28	0.23	0.24	1.18	1.18	0.35
Dcitr01g13840.1.1:HLH	GKCAGRTGK	0.62	1.18	0.49	0.1	0.11	0.08	0.06	0.04	0.33	0.36	0.07	0.25	0.11	1.18	0.32
Dcitr06g08280.1.1:HMG_box	NAACAATGTTATTGTTN	1.13	1.18	0.66	0.21	0.16	0	0.53	0.46	0.04	0.02	0.09	0.02	0.07	1.18	0.42
Dcitr09g04800.1.1:GATA,GATA	VWGATAAGR	0.09	0.99	0.47	0.39	1.17	0.65	0.02	0.01	0.45	0.97	0.22	0.41	0.05	1.17	0.39
Dcitr05g05580.1.1:HLH	GACACGTGC	0	0.05	0.15	0.02	1.09	0.39	0.09	0.07	0.43	0.65	0.53	1.16	0.29	1.16	0.39
Dcitr05g05480.1.1:HLH	GACACGTGC	0	0.05	0.15	0.02	1.09	0.39	0.09	0.07	0.43	0.65	0.53	1.16	0.29	1.16	0.39
Dcitr06g05750.1.1:TEA	GVTATTTTT	0.15	0.66	0.42	0.58	0.61	1.15	0.05	0.02	0.9	1.14	0.75	0.27	0.09	1.15	0.4
Dcitr02g19510.1.1:Ets	CCGGAAGT	0.07	0.46	0.3	0.29	0.07	0.16	0.02	0.02	0.4	0.38	0.19	0.81	1.15	1.15	0.33
Dcitr08g04700.1.1:Homeobox	ATTAATTA	0.04	0.1	0.36	0.28	0.71	0.83	0.11	0.05	0.15	0.85	1.15	0.41	0.92	1.15	0.38
Dcitr05g08590.1.1:Forkhead	WAAAATAAATATWNKG	0.76	0.34	0.13	0.4	0.74	0.32	1.15	0.94	0.28	0.4	0.11	0.23	0.47	1.15	0.32
Dcitr05g08590.1.2:Forkhead	WAAAATAAATATWNKG	0.76	0.34	0.13	0.4	0.74	0.32	1.15	0.94	0.28	0.4	0.11	0.23	0.47	1.15	0.32
Dcitr02g07880.1.1:HLH	GGTCACGTAY	0.4	0.25	0.51	0.07	0.36	0.13	0.07	0.03	1.15	0.82	0.04	0.12	0.09	1.15	0.34
Dcitr05g06480.1.1:zf-C2H2,zf-C2H2,zf-C2H2,zf-C2H2,zf-C2H2	RHGCAACAGGTGG	0.11	0.34	0.32	0.19	1.14	0.26	0.09	0.08	0.12	0.13	0.28	0.16	0.14	1.14	0.28
Dcitr05g06410.1.1:zf-C2H2,zf-C2H2,zf-C2H2,zf-C2H2,zf-C2H2	RHGCAACAGGTGG	0.11	0.34	0.32	0.19	1.14	0.26	0.09	0.08	0.12	0.13	0.28	0.16	0.14	1.14	0.28
Dcitr05g06390.1.1:zf-C2H2,zf-C2H2,zf-C2H2,zf-C2H2,zf-C2H2	RHGCAACAGGTGG	0.11	0.34	0.32	0.19	1.14	0.26	0.09	0.08	0.12	0.13	0.28	0.16	0.14	1.14	0.28
Dcitr06g14850.1.1:CBFB_NFYA	HCTGATTGGYTAVT	0.38	0.49	0.27	0.64	0.58	0.16	0.33	0.48	0.34	0.46	0.07	1.13	0.57	1.13	0.26
Dcitr02g06160.1.1:DM	TGTAWCWWWT	0.06	0.06	0.82	0.6	1.11	0.5	0.1	0.08	0.52	0.35	0.87	0.8	0.35	1.11	0.35
Dcitr02g06180.1.1:DM	TGTAWCWWWT	0.06	0.06	0.82	0.6	1.11	0.5	0.1	0.08	0.52	0.35	0.87	0.8	0.35	1.11	0.35
Dcitr04g16960.1.1:Homeobox	SGGATTAD	0.11	0.25	0.4	0.12	0.99	0.02	0.45	0.18	0.13	0.43	0.41	0.88	1.1	1.1	0.36
Dcitr00g01100.1.1:HMG_box	RAACAATWNCAKTGTTY	1.1	0.47	0.36	0	0.37	0.1	0.67	0.41	0.1	0.07	0.03	0	0	1.1	0.33
Dcitr00g01470.1.1:HMG_box	RAACAATWNCAKTGTTY	1.1	0.47	0.36	0	0.37	0.1	0.67	0.41	0.1	0.07	0.03	0	0	1.1	0.33
Dcitr02g06890.1.1:HLH	MTGKCGCGTGCCNB	0.02	0.42	0.44	1.1	0.96	0.27	0.12	0.04	0.19	0.16	0.44	0.16	0.37	1.1	0.33
Dcitr02g06880.1.1:HLH	MTGKCGCGTGCCNB	0.02	0.42	0.44	1.1	0.96	0.27	0.12	0.04	0.19	0.16	0.44	0.16	0.37	1.1	0.33
Dcitr13g05240.1.1:SRF-TF	YTAWWWWTAR	0.18	0.27	1.09	0.7	0.55	0.62	0.38	0.14	0.28	0.37	0.85	0.05	0.29	1.09	0.3
Dcitr01g18460.1.1:PAX,Homeobox	TAATCAATTA	0.33	0.12	0.41	1.09	0.66	0.04	0.36	0.22	0.24	0.22	0.1	0.9	0.67	1.09	0.32
Dcitr01g18500.1.1:PAX,Homeobox	TAATCAATTA	0.33	0.12	0.41	1.09	0.66	0.04	0.36	0.22	0.24	0.22	0.1	0.9	0.67	1.09	0.32
Dcitr01g18520.1.1:PAX,Homeobox	TAATCAATTA	0.33	0.12	0.41	1.09	0.66	0.04	0.36	0.22	0.24	0.22	0.1	0.9	0.67	1.09	0.32
Dcitr08g10840.1.1:HLH	GGTCACGTAC	1.02	0.8	0.47	0.17	0.12	0.51	0.02	0.02	0.94	0.64	0.1	0.03	0.18	1.02	0.37
Dcitr08g10890.1.1:HLH	GGTCACGTAC	1.02	0.8	0.47	0.17	0.12	0.51	0.02	0.02	0.94	0.64	0.1	0.03	0.18	1.02	0.37
Dcitr08g02190.1.1:HLH	GGTCACGTAC	1.02	0.8	0.47	0.17	0.12	0.51	0.02	0.02	0.94	0.64	0.1	0.03	0.18	1.02	0.37
Dcitr01g09360.1.1:PAX,Homeobox	RYAATTT	0.26	0.31	0.24	0.1	0.21	0.55	0.05	0.03	0.21	1.02	0.35	0.3	0.6	1.02	0.27
Dcitr07g05110.1.1:Homeobox	WWWWATTTMC	0.23	0.88	0.16	0.46	0.12	1.01	0.04	0.04	0.14	0.38	0.88	0.14	0.69	1.01	0.35
Dcitr06g06900.1.1:Myb_DNA-binding,Myb_DNA-binding	GATTTAACATAA	0.05	0.32	0.09	0.72	0.72	0.95	0.02	0.03	0.87	0.76	1.01	0.29	0.06	1.01	0.39
Dcitr06g06890.1.1:Myb_DNA-binding,Myb_DNA-binding	GATTTAACATAA	0.05	0.32	0.09	0.72	0.72	0.95	0.02	0.03	0.87	0.76	1.01	0.29	0.06	1.01	0.39
Dcitr06g06860.1.1:Myb_DNA-binding,Myb_DNA-binding	GATTTAACATAA	0.05	0.32	0.09	0.72	0.72	0.95	0.02	0.03	0.87	0.76	1.01	0.29	0.06	1.01	0.39
Dcitr02g14330.1.1:zf-C4	RGTCCAAAGTCCAC	0.45	0.08	0.73	0.07	0.11	0.53	0.53	0.63	0.78	0.99	0.62	0.73	0.71	0.99	0.29
Dcitr02g16980.1.2:Homeobox	YYAATTAR	0.1	0.14	0.84	0.42	0.38	0.75	0.01	0	0.34	0.78	0.98	0.14	0.96	0.98	0.37
Dcitr02g16980.1.1:Homeobox	YYAATTAR	0.1	0.14	0.84	0.42	0.38	0.75	0.01	0	0.34	0.78	0.98	0.14	0.96	0.98	0.37
Dcitr01g16200.1.1:HLH	GACACGTGC	0.01	0.33	0.42	0.89	0.34	0.42	0.02	0.01	0.44	0.07	0.97	0.59	0.51	0.97	0.31
Dcitr06g10490.1.1:bZIP_1	TGCCACGTGGCA	0.51	0.94	0	0.26	0	0.53	0.34	0.45	0.04	0.25	0.28	0.02	0.68	0.94	0.29
Dcitr06g10510.1.1:bZIP_1	TGCCACGTGGCA	0.51	0.94	0	0.26	0	0.53	0.34	0.45	0.04	0.25	0.28	0.02	0.68	0.94	0.29
Dcitr06g10520.1.1:bZIP_1	TGCCACGTGGCA	0.51	0.94	0	0.26	0	0.53	0.34	0.45	0.04	0.25	0.28	0.02	0.68	0.94	0.29
Dcitr09g03950.1.1:Homeobox	GYTAATTRRSSYYAATTARC	0.59	0.29	0.13	0.57	0.73	0.52	0.63	0.94	0.3	0.2	0.55	0.19	0.48	0.94	0.24
Dcitr09g03940.1.1:Homeobox	GYTAATTRRSSYYAATTARC	0.59	0.29	0.13	0.57	0.73	0.52	0.63	0.94	0.3	0.2	0.55	0.19	0.48	0.94	0.24
Dcitr01g06800.1.1:HLH	NKCACGTGMNNNTCACGTGMN	0.45	0.94	0	0	0	0.22	0	0	0.36	0.22	0.31	0.1	0	0.94	0.27
Dcitr08g05290.1.1:zf-C2H2,zf-C2H2,zf-C2H2	NGGGCGKGGYB	0.45	0.14	0.87	0.63	0.19	0.79	0.14	0.15	0.25	0.27	0.94	0.05	0.35	0.94	0.31
Dcitr08g05320.1.1:zf-C2H2,zf-C2H2,zf-C2H2	NGGGCGKGGYB	0.45	0.14	0.87	0.63	0.19	0.79	0.14	0.15	0.25	0.27	0.94	0.05	0.35	0.94	0.31
Dcitr08g05300.1.1:zf-C2H2,zf-C2H2,zf-C2H2	NGGGCGKGGYB	0.45	0.14	0.87	0.63	0.19	0.79	0.14	0.15	0.25	0.27	0.94	0.05	0.35	0.94	0.31
Dcitr01g14060.1.1:Homeobox	CTAATTAN	0.11	0.06	0.57	0.43	0.32	0.74	0.23	0.11	0.22	0.73	0.74	0.17	0.93	0.93	0.3
Dcitr01g14400.1.3:Homeobox	CTAATTAN	0.11	0.06	0.57	0.43	0.32	0.74	0.23	0.11	0.22	0.73	0.74	0.17	0.93	0.93	0.3
Dcitr01g14400.1.2:Homeobox	CTAATTAN	0.11	0.06	0.57	0.43	0.32	0.74	0.23	0.11	0.22	0.73	0.74	0.17	0.93	0.93	0.3
Dcitr01g14400.1.1:Homeobox	CTAATTAN	0.11	0.06	0.57	0.43	0.32	0.74	0.23	0.11	0.22	0.73	0.74	0.17	0.93	0.93	0.3
Dcitr03g12990.1.1:HLH	AAAACAGCTGTTTT	0.53	0.02	0.13	0.15	0.05	0.07	0.9	0.93	0.16	0.21	0.09	0.66	0.07	0.93	0.33
Dcitr03g13030.1.1:HLH	AAAACAGCTGTTTT	0.53	0.02	0.13	0.15	0.05	0.07	0.9	0.93	0.16	0.21	0.09	0.66	0.07	0.93	0.33
Dcitr04g07670.1.1:HLH	GATCACGTGVYC	0.33	0.06	0.42	0.92	0.56	0.13	0.91	0.83	0.13	0.01	0.47	0.18	0.44	0.92	0.32
Dcitr04g04810.1.1:Homeobox	ACAAYTCCC	0.12	0.86	0.12	0.08	0.14	0.58	0.03	0.03	0.89	0.86	0.62	0.92	0.45	0.92	0.36
Dcitr09g07980.1.1:zf-C2H2,zf-C2H2,zf-C2H2,zf-C2H2,zf-C2H2	KCACAGCRGGKGGTV	0.07	0	0.5	0.62	0.9	0.33	0.42	0.33	0.43	0.32	0.61	0.43	0.08	0.9	0.25
Dcitr02g03770.1.1:Forkhead	VYTAYRTAAACA	0.53	0.8	0.17	0.11	0.02	0.08	0.33	0.29	0.4	0.89	0.29	0.64	0.06	0.89	0.29
Dcitr01g11160.1.2:zf-C2H2,zf-C2H2,zf-C2H2,zf-C2H2,zf-C2H2	TGCGTAACACGGTAGCR	0	0	0	0	0	0	0	0	0.15	0.25	0	0.65	0.89	0.89	0.29
Dcitr01g11160.1.3:zf-C2H2,zf-C2H2,zf-C2H2,zf-C2H2,zf-C2H2	TGCGTAACACGGTAGCR	0	0	0	0	0	0	0	0	0.15	0.25	0	0.65	0.89	0.89	0.29
Dcitr01g07250.1.1:Runt	WAACCGCAAAACCGCAA	0	0	0	0	0	0	0	0	0	0	0	0.4	0.89	0.89	0.26
Dcitr01g11160.1.1:zf-C2H2,zf-C2H2,zf-C2H2,zf-C2H2,zf-C2H2	TGCGTAACACGGTAGCR	0	0	0	0	0	0	0	0	0.15	0.25	0	0.65	0.89	0.89	0.29
Dcitr01g07310.1.1:Runt	WAACCGCAAAACCGCAA	0	0	0	0	0	0	0	0	0	0	0	0.4	0.89	0.89	0.26
Dcitr01g07290.1.1:Runt	WAACCGCAAAACCGCAA	0	0	0	0	0	0	0	0	0	0	0	0.4	0.89	0.89	0.26
Dcitr01g07260.1.1:Runt	WAACCGCAAAACCGCAA	0	0	0	0	0	0	0	0	0	0	0	0.4	0.89	0.89	0.26
Dcitr02g15120.1.1:Forkhead	TATGTAAATATTTACATA	0.22	0.38	0.43	0.16	0.23	0.07	0.26	0.13	0.1	0.36	0.17	0.2	0.87	0.87	0.21
Dcitr02g15120.1.2:Forkhead	TATGTAAATATTTACATA	0.22	0.38	0.43	0.16	0.23	0.07	0.26	0.13	0.1	0.36	0.17	0.2	0.87	0.87	0.21
Dcitr02g15120.1.3:Forkhead	TATGTAAATATTTACATA	0.22	0.38	0.43	0.16	0.23	0.07	0.26	0.13	0.1	0.36	0.17	0.2	0.87	0.87	0.21
Dcitr03g01400.1.1:COE1_DBD	BWATTCCCWWGGGAATWV	0.23	0.28	0.21	0	0.25	0.05	0.04	0.05	0.39	0.32	0.58	0.86	0	0.86	0.25
Dcitr03g01400.1.2:COE1_DBD	BWATTCCCWWGGGAATWV	0.23	0.28	0.21	0	0.25	0.05	0.04	0.05	0.39	0.32	0.58	0.86	0	0.86	0.25
Dcitr06g15680.1.1:HMG_box	RNANATCAAARSDAND	0.5	0.86	0.29	0.59	0.23	0.47	0.06	0.02	0.21	0.18	0.14	0.21	0.61	0.86	0.25
Dcitr05g07840.1.1:Homeobox	YAATWAW	0.79	0.86	0.17	0.31	0.14	0.17	0.1	0.07	0.21	0.33	0.18	0.11	0.37	0.86	0.25
Dcitr05g07830.1.1:Homeobox	YAATWAW	0.79	0.86	0.17	0.31	0.14	0.17	0.1	0.07	0.21	0.33	0.18	0.11	0.37	0.86	0.25
Dcitr01g02310.1.1:HLH	RCCACCTGK	0.85	0.53	0.16	0.03	0.34	0.09	0.17	0.17	0.38	0.72	0.29	0.26	0.04	0.85	0.25
Dcitr08g12510.1.1:Forkhead	NNGACRCNNN	0.03	0.59	0.46	0.08	0.84	0.09	0.03	0.01	0.3	0.36	0.51	0.35	0.53	0.84	0.26
Dcitr04g14190.1.1:Homeobox	NYAATYWNNN	0.12	0.31	0.14	0.1	0.13	0.4	0.14	0.03	0.33	0.83	0.58	0.18	0.33	0.83	0.22
Dcitr05g11790.1.1:zf-C2H2,zf-C2H2,zf-C2H2,zf-C2H2	GTGCGTGGGCGKA	0.83	0.71	0.11	0	0.13	0.17	0.11	0.16	0.23	0.38	0.05	0.41	0.05	0.83	0.26
Dcitr08g08940.1.1:SRF-TF	RCCATATATGGY	0.82	0.45	0.44	0.36	0.78	0.1	0.58	0.67	0.07	0.16	0.09	0.11	0.3	0.82	0.27
Dcitr01g16050.1.1:RFX_DNA_binding	CNTRGCAACV	0.27	0.21	0.12	0.77	0.08	0.14	0.03	0.12	0.82	0.61	0.09	0.41	0.3	0.82	0.27
Dcitr01g15940.1.1:RFX_DNA_binding	CNTRGCAACV	0.27	0.21	0.12	0.77	0.08	0.14	0.03	0.12	0.82	0.61	0.09	0.41	0.3	0.82	0.27
Dcitr12g04530.1.1:HLH	RMCACGTGGT	0.2	0.53	0.33	0.61	0.8	0.12	0.5	0.35	0.03	0.04	0.33	0.27	0.36	0.8	0.23
Dcitr00g09350.1.1:Forkhead	RTAAACANN	0.1	0.66	0.11	0.25	0.1	0.55	0.05	0.01	0.27	0.65	0.42	0.79	0.73	0.79	0.29
Dcitr00g01540.1.1:Forkhead	RTAAACANN	0.1	0.66	0.11	0.25	0.1	0.55	0.05	0.01	0.27	0.65	0.42	0.79	0.73	0.79	0.29
Dcitr08g08720.1.1:bZIP_1	TKDYGCAAYN	0.57	0.43	0.66	0.42	0.52	0.58	0.79	0.58	0.35	0.4	0.36	0.06	0.15	0.79	0.2
Dcitr01g01100.1.1:Homeobox	TAATSYAATTA	0.04	0.1	0.12	0.37	0.4	0.25	0.23	0.17	0.33	0.28	0.79	0.35	0.7	0.79	0.22
Dcitr00g13380.1.1:zf-C2H2,zf-C2H2,zf-C2H2,zf-C2H2,zf-C2H2,zf-C2H2	TCWRTAGGCTKA	0.48	0.49	0.29	0.35	0.27	0.77	0.35	0.4	0.41	0.22	0.19	0.32	0.17	0.77	0.16
Dcitr08g02020.1.1:zf-C2H2,zf-C2H2,zf-C2H2,zf-C2H2,zf-C2H2	AAGTGAAAGTGAW	0.36	0.22	0.09	0.11	0.45	0.14	0.67	0.76	0.1	0.09	0.09	0.69	0.22	0.76	0.25
Dcitr08g02020.1.2:zf-C2H2,zf-C2H2,zf-C2H2,zf-C2H2,zf-C2H2	AAGTGAAAGTGAW	0.36	0.22	0.09	0.11	0.45	0.14	0.67	0.76	0.1	0.09	0.09	0.69	0.22	0.76	0.25
Dcitr07g03670.1.1:Homeobox	TAATTWAATTA	0.18	0.16	0.04	0.26	0.23	0.14	0.22	0.22	0.35	0.08	0.75	0.2	0.01	0.75	0.19
Dcitr13g05990.1.1:CP2	ACTGGTTT	0.12	0.24	0.47	0.3	0.27	0.26	0.01	0	0.14	0.47	0.08	0.75	0.68	0.75	0.24
Dcitr07g03660.1.1:Homeobox	TAATTWAATTA	0.18	0.16	0.04	0.26	0.23	0.14	0.22	0.22	0.35	0.08	0.75	0.2	0.01	0.75	0.19
Dcitr03g12850.1.1:bZIP_1	ATGACGTCATGATGAC	0.13	0	0	0	0	0.52	0.24	0.27	0.75	0.59	0.25	0.24	0	0.75	0.25
Dcitr03g12850.1.3:bZIP_1	ATGACGTCATGATGAC	0.13	0	0	0	0	0.52	0.24	0.27	0.75	0.59	0.25	0.24	0	0.75	0.25
Dcitr04g03230.1.1:GCM	ATGCGGGY	0.75	0.51	0.5	0.12	0.29	0.06	0.48	0.33	0.13	0.29	0.07	0.68	0.41	0.75	0.22
Dcitr01g20160.1.1:zf-C2H2,zf-C2H2,zf-C2H2,zf-C2H2	TGCTACCGGTAGCA	0	0	0	0	0	0.49	0	0	0.26	0.38	0.75	0	0	0.75	0.25
Dcitr11g09630.1.1:Homeobox	SCAATTAS	0.13	0.53	0.75	0.37	0.48	0.45	0.07	0.02	0.11	0.6	0.2	0.43	0.71	0.75	0.25
Dcitr11g09640.1.1:Homeobox	SCAATTAS	0.13	0.53	0.75	0.37	0.48	0.45	0.07	0.02	0.11	0.6	0.2	0.43	0.71	0.75	0.25
Dcitr01g03700.1.1:Homeobox	NTTTGACA	0.42	0.36	0.7	0.47	0.11	0.57	0.09	0.06	0.12	0.67	0.74	0.49	0.13	0.74	0.25
Dcitr08g10400.1.1:Homeobox	NTTTGACA	0.42	0.36	0.7	0.47	0.11	0.57	0.09	0.06	0.12	0.67	0.74	0.49	0.13	0.74	0.25
Dcitr01g03720.1.1:Homeobox	NTTTGACA	0.42	0.36	0.7	0.47	0.11	0.57	0.09	0.06	0.12	0.67	0.74	0.49	0.13	0.74	0.25
Dcitr08g10350.1.1:Homeobox	NTTTGACA	0.42	0.36	0.7	0.47	0.11	0.57	0.09	0.06	0.12	0.67	0.74	0.49	0.13	0.74	0.25
Dcitr06g12470.1.1:Ets	AAACCGGAAGTA	0.01	0	0.63	0.6	0.48	0.51	0.02	0.01	0.52	0.73	0.39	0.62	0.24	0.73	0.27
Dcitr06g12560.1.1:Ets	AAACCGGAAGTA	0.01	0	0.63	0.6	0.48	0.51	0.02	0.01	0.52	0.73	0.39	0.62	0.24	0.73	0.27
Dcitr06g12480.1.1:Ets	AAACCGGAAGTA	0.01	0	0.63	0.6	0.48	0.51	0.02	0.01	0.52	0.73	0.39	0.62	0.24	0.73	0.27
Dcitr03g20260.1.1:MH1	GTSGGGCAGMCANCT	0.73	0.61	0.21	0.3	0.11	0.14	0.35	0.24	0.15	0.06	0.4	0.28	0.25	0.73	0.19
Dcitr03g20170.1.2:MH1	GTSGGGCAGMCANCT	0.73	0.61	0.21	0.3	0.11	0.14	0.35	0.24	0.15	0.06	0.4	0.28	0.25	0.73	0.19
Dcitr03g20170.1.1:MH1	GTSGGGCAGMCANCT	0.73	0.61	0.21	0.3	0.11	0.14	0.35	0.24	0.15	0.06	0.4	0.28	0.25	0.73	0.19
Dcitr03g20170.1.3:MH1	GTSGGGCAGMCANCT	0.73	0.61	0.21	0.3	0.11	0.14	0.35	0.24	0.15	0.06	0.4	0.28	0.25	0.73	0.19
Dcitr03g20280.1.1:MH1	GTSGGGCAGMCANCT	0.73	0.61	0.21	0.3	0.11	0.14	0.35	0.24	0.15	0.06	0.4	0.28	0.25	0.73	0.19
Dcitr03g20270.1.1:MH1	GTSGGGCAGMCANCT	0.73	0.61	0.21	0.3	0.11	0.14	0.35	0.24	0.15	0.06	0.4	0.28	0.25	0.73	0.19
Dcitr04g02450.1.1:zf-C4	GGGGTCACG	0.11	0.34	0.71	0.72	0.07	0.3	0.07	0.04	0.51	0.4	0.13	0.61	0.52	0.72	0.25
Dcitr04g02450.1.2:zf-C4	GGGGTCACG	0.11	0.34	0.71	0.72	0.07	0.3	0.07	0.04	0.51	0.4	0.13	0.61	0.52	0.72	0.25
Dcitr01g01070.1.1:Homeobox	NGGATTANN	0.57	0.14	0.29	0.13	0.07	0.01	0.27	0.26	0.05	0.1	0.1	0.71	0.66	0.71	0.24
Dcitr01g01070.1.2:Homeobox	NGGATTANN	0.57	0.14	0.29	0.13	0.07	0.01	0.27	0.26	0.05	0.1	0.1	0.71	0.66	0.71	0.24
Dcitr08g10180.1.1:Homeobox	NNYMATTAR	0.35	0.7	0.39	0.19	0.09	0.07	0.11	0.08	0.2	0.1	0.1	0.11	0.22	0.7	0.18
Dcitr08g10250.1.1:Homeobox	NNYMATTAR	0.35	0.7	0.39	0.19	0.09	0.07	0.11	0.08	0.2	0.1	0.1	0.11	0.22	0.7	0.18
Dcitr08g10260.1.1:Homeobox	NNYMATTAR	0.35	0.7	0.39	0.19	0.09	0.07	0.11	0.08	0.2	0.1	0.1	0.11	0.22	0.7	0.18
Dcitr02g11570.1.1:TBP,TBP	GTATAAA	0.06	0.2	0.7	0.13	0.09	0.11	0.02	0	0.31	0.26	0.45	0.25	0.64	0.7	0.23
Dcitr08g04110.1.1:Forkhead	GTAAACAA	0.43	0.23	0.59	0.38	0.05	0.15	0.56	0.7	0.35	0.67	0.07	0.57	0.16	0.7	0.23
Dcitr08g04110.1.2:Forkhead	GTAAACAA	0.43	0.23	0.59	0.38	0.05	0.15	0.56	0.7	0.35	0.67	0.07	0.57	0.16	0.7	0.23
Dcitr08g03520.1.1:HLH	MACATATGGN	0.4	0.21	0.19	0.62	0.3	0.48	0.35	0.69	0.37	0.52	0.53	0.53	0.67	0.69	0.16
Dcitr06g14220.1.2:Forkhead	TCRTAAACA	0.52	0.21	0.63	0.12	0.01	0.2	0.1	0.11	0.49	0.38	0.44	0.68	0.21	0.68	0.22
Dcitr06g14220.1.1:Forkhead	TCRTAAACA	0.52	0.21	0.63	0.12	0.01	0.2	0.1	0.11	0.49	0.38	0.44	0.68	0.21	0.68	0.22
Dcitr09g04790.1.1:GATA,GATA	RMGATAACRNYGTTATCKY	0	0	0	0	0	0	0	0	0.68	0.62	0	0.5	0	0.68	0.27
Dcitr09g04820.1.1:GATA,GATA	RMGATAACRNYGTTATCKY	0	0	0	0	0	0	0	0	0.68	0.62	0	0.5	0	0.68	0.27
Dcitr12g07820.1.2:zf-C4	AWNTAGGTCASTAGGTCA	0.08	0	0.07	0	0.31	0.57	0.35	0.18	0.36	0.38	0.68	0.25	0.55	0.68	0.22
Dcitr12g07770.1.1:zf-C4	AWNTAGGTCASTAGGTCA	0.08	0	0.07	0	0.31	0.57	0.35	0.18	0.36	0.38	0.68	0.25	0.55	0.68	0.22
Dcitr12g07820.1.1:zf-C4	AWNTAGGTCASTAGGTCA	0.08	0	0.07	0	0.31	0.57	0.35	0.18	0.36	0.38	0.68	0.25	0.55	0.68	0.22
Dcitr12g07770.1.2:zf-C4	AWNTAGGTCASTAGGTCA	0.08	0	0.07	0	0.31	0.57	0.35	0.18	0.36	0.38	0.68	0.25	0.55	0.68	0.22
Dcitr11g07230.1.1:T-box	KNAGGTGTGAAW	0.15	0.19	0	0.12	0.16	0.55	0.3	0.39	0.47	0.67	0.36	0.49	0.21	0.67	0.19
Dcitr07g12950.1.1:Forkhead	AWGTAAACANV	0.67	0.25	0.41	0.18	0.05	0.02	0.34	0.4	0.43	0.22	0.1	0.29	0.21	0.67	0.18
Dcitr07g12950.1.2:Forkhead	AWGTAAACANV	0.67	0.25	0.41	0.18	0.05	0.02	0.34	0.4	0.43	0.22	0.1	0.29	0.21	0.67	0.18
Dcitr02g08120.1.1:Forkhead	GTAAACAA	0.67	0.23	0.34	0.35	0.03	0.04	0.16	0.25	0.3	0.27	0.11	0.28	0.66	0.67	0.2
Dcitr04g05290.1.1:zf-C2H2,zf-C2H2,zf-C2H2,zf-C2H2	AATAAATCACTGCA	0.03	0.08	0.66	0.17	0.45	0.03	0.22	0.04	0.43	0.21	0.12	0.4	0.08	0.66	0.2
Dcitr04g05290.1.2:zf-C2H2,zf-C2H2,zf-C2H2,zf-C2H2	AATAAATCACTGCA	0.03	0.08	0.66	0.17	0.45	0.03	0.22	0.04	0.43	0.21	0.12	0.4	0.08	0.66	0.2
Dcitr05g09250.1.2:HLH	ACACCTGCA	0.44	0.62	0.23	0.09	0.46	0.13	0.21	0.34	0.14	0.29	0.05	0.3	0.01	0.62	0.18
Dcitr05g09260.1.1:HLH	ACACCTGCA	0.44	0.62	0.23	0.09	0.46	0.13	0.21	0.34	0.14	0.29	0.05	0.3	0.01	0.62	0.18
Dcitr05g09250.1.1:HLH	ACACCTGCA	0.44	0.62	0.23	0.09	0.46	0.13	0.21	0.34	0.14	0.29	0.05	0.3	0.01	0.62	0.18
Dcitr05g11060.1.1:zf-C2H2,zf-C2H2,zf-C2H2,zf-C2H2,zf-C2H2	YAACAGGTGGTT	0.48	0.46	0.01	0.17	0.1	0.34	0.43	0.62	0.09	0.29	0.3	0.25	0.04	0.62	0.19
Dcitr04g10900.1.1:HLH	ARCATATGGY	0.46	0.62	0.31	0.31	0.28	0.44	0.22	0.6	0.19	0.19	0.59	0.32	0.14	0.62	0.17
Dcitr01g20150.1.1:zf-C2H2,zf-C2H2,zf-C2H2,zf-C2H2,zf-C2H2	YGCGTAASNCCGGTAGC	0.34	0.51	0	0.56	0	0.09	0.11	0.14	0.14	0.05	0.1	0.08	0.61	0.61	0.22
Dcitr01g20190.1.1:zf-C2H2,zf-C2H2,zf-C2H2,zf-C2H2,zf-C2H2	YGCGTAASNCCGGTAGC	0.34	0.51	0	0.56	0	0.09	0.11	0.14	0.14	0.05	0.1	0.08	0.61	0.61	0.22
Dcitr08g06930.1.1:T-box	WTTCACACCTAGGTGTGAAW	0.08	0.26	0.5	0	0	0.19	0	0	0.44	0.59	0.08	0.55	0	0.59	0.23
Dcitr13g02120.1.1:Homeobox	RBYVATTANN	0.17	0.38	0.22	0.05	0.05	0.39	0.03	0.03	0.13	0.53	0.34	0.14	0.58	0.58	0.19
Dcitr12g04260.1.1:E2F_TDP	WAATGGCGCCAAAA	0.24	0.07	0.46	0.22	0.15	0.22	0.51	0.58	0.35	0.23	0.13	0.3	0.35	0.58	0.15
Dcitr12g04220.1.1:E2F_TDP	WAATGGCGCCAAAA	0.24	0.07	0.46	0.22	0.15	0.22	0.51	0.58	0.35	0.23	0.13	0.3	0.35	0.58	0.15
Dcitr05g08450.1.1:Ets	GACCGGAAGTS	0.16	0.54	0.26	0.14	0.23	0.29	0.11	0.06	0.37	0.31	0.03	0.4	0.06	0.54	0.15
Dcitr05g08370.1.1:Ets	GACCGGAAGTS	0.16	0.54	0.26	0.14	0.23	0.29	0.11	0.06	0.37	0.31	0.03	0.4	0.06	0.54	0.15
Dcitr08g09860.1.1:HLH,HLH	YGTCAGCTGG	0.25	0.38	0.4	0.02	0.51	0.22	0.29	0.18	0.47	0.47	0.13	0.22	0.02	0.51	0.16
Dcitr08g07600.1.1:HLH	GGGBMGCAGCTGCGTCCC	0	0	0	0	0	0	0.34	0.38	0	0	0.17	0.5	0	0.5	0.18
Dcitr00g11740.1.1:GATA	HGATAAGGNCCTTATCD	0.4	0.41	0.17	0	0.19	0.47	0.02	0.13	0.38	0.25	0.38	0.04	0.11	0.47	0.16
Dcitr06g01910.1.2:HLH	AACACCTGCR	0.4	0.47	0.03	0.25	0.4	0.24	0.11	0.25	0.19	0.44	0.3	0.29	0.02	0.47	0.15
Dcitr06g01880.1.1:HLH	AACACCTGCR	0.4	0.47	0.03	0.25	0.4	0.24	0.11	0.25	0.19	0.44	0.3	0.29	0.02	0.47	0.15
Dcitr06g01910.1.1:HLH	AACACCTGCR	0.4	0.47	0.03	0.25	0.4	0.24	0.11	0.25	0.19	0.44	0.3	0.29	0.02	0.47	0.15
Dcitr02g17420.1.1:ARID	NDATYAAA	0.19	0.39	0.19	0.1	0.15	0.04	0.17	0.05	0.15	0.25	0.13	0.44	0.33	0.44	0.12
Dcitr10g01020.1.1:HLH	AACATATGK	0.43	0.29	0.25	0.32	0.03	0.1	0.1	0.25	0.42	0.37	0.31	0.34	0.41	0.43	0.13
Dcitr10g01370.1.1:HLH	AACATATGK	0.43	0.29	0.25	0.32	0.03	0.1	0.1	0.25	0.42	0.37	0.31	0.34	0.41	0.43	0.13
Dcitr01g03650.1.1:HLH	GTRACAGCTG	0.42	0.2	0.12	0.25	0.23	0.25	0.31	0.37	0.38	0.42	0.42	0.02	0	0.42	0.15
Dcitr04g12890.1.1:T-box	TTCACACYTAGGTGTGAA	0	0	0	0	0	0	0	0	0	0	0	0.4	0	0.4	0.11
Dcitr04g12920.1.1:T-box	TTCACACYTAGGTGTGAA	0	0	0	0	0	0	0	0	0	0	0	0.4	0	0.4	0.11
Dcitr05g12460.1.1:Homeobox	TGTTW	0.1	0.12	0.06	0	0.07	0.01	0.03	0.02	0.05	0.04	0.09	0.33	0.15	0.33	0.09
Dcitr05g12500.1.1:Homeobox	TGTTW	0.07	0.2	0.17	0.01	0.15	0.04	0.02	0	0.24	0.15	0.29	0.3	0.3	0.3	0.11
Dcitr05g09940.1.1:Homeobox	AHAATDCH	0.14	0.16	0.08	0.05	0.07	0.05	0.07	0.06	0.08	0.07	0.09	0.17	0.15	0.17	0.04
Dcitr00g03280.1.2:AT_hook,AT_hook,AT_hook	NNNNRHWDD	0.04	0.08	0.02	0.02	0.04	0.06	0.02	0.01	0	0.12	0.1	0.11	0.09	0.12	0.04
Dcitr00g03280.1.1:AT_hook,AT_hook,AT_hook	NNNNRHWDD	0.04	0.08	0.02	0.02	0.04	0.06	0.02	0.01	0	0.12	0.1	0.11	0.09	0.12	0.04
Dcitr09g08920.1.1:zf-C2H2,zf-C2H2,zf-C2H2,zf-C2H2,zf-C2H2	ATTACCATACAAGTGCAV	0	0	0	0	0	0	0	0	0	0	0	0	0	0	0

## Sheet: rank
motif name	consensus	2000fixed_Citrus_midgut_-	2000fixed_Citrus_midgut_+	2000fixed_Clas_-	2000fixed_Clas_+	2000fixed_Cmed_-	2000fixed_Cmed_+	2000fixed_Cmed_gut_-	2000fixed_Cmed_gut_+	2000fixed_Cmed_high_inf	2000fixed_Cmed_low_inf	2000fixed_Cmed_whole_-	2000fixed_Csin_-	2000fixed_Csin_high_inf	max	min	average	sd
Dcitr08g03520.1.1:HLH	MACATATGGN	91	197	217	106	160	127	61	24	113	107	126	81	123	217	24	117.92	52
Dcitr01g18450.1.1:HLH	DTGGCACGTGCCAW	152	177	218	158	26	24	86	35	204	137	91	184	183	218	24	128.85	68.91
Dcitr01g18490.1.2:HLH	DTGGCACGTGCCAW	153	176	219	157	27	25	87	38	203	136	89	185	184	219	25	129.15	68.45
Dcitr01g18440.1.1:HLH	DTGGCACGTGCCAW	151	178	220	159	23	23	85	37	205	138	90	183	182	220	23	128.77	69.55
Dcitr01g03350.1.1:HLH	DTGGCACGTGCCAW	150	179	221	161	25	22	88	36	206	139	88	182	181	221	22	129.08	69.67
Dcitr01g03300.1.1:HLH	DTGGCACGTGCCAW	149	180	222	160	24	21	89	34	207	140	87	181	180	222	21	128.77	70.24
Dcitr03g04000.1.1:Homeobox	CTGTCA	226	214	59	41	17	86	216	158	166	142	99	144	20	226	17	122.15	74.17
Dcitr03g11160.1.2:zf-C2H2,zf-C2H2,zf-C2H2	KKGCGTGGGCGKDN	166	221	167	33	162	56	116	88	209	26	69	229	126	229	26	128.31	70.34
Dcitr03g11160.1.1:zf-C2H2,zf-C2H2,zf-C2H2	KKGCGTGGGCGKDN	165	222	169	34	163	54	115	89	210	24	70	230	125	230	24	128.46	70.96
Dcitr03g11180.1.1:zf-C2H2,zf-C2H2,zf-C2H2	KKGCGTGGGCGKDN	167	220	168	32	161	55	114	87	208	25	68	231	124	231	25	127.69	70.9
Dcitr00g13380.1.1:zf-C2H2,zf-C2H2,zf-C2H2,zf-C2H2,zf-C2H2,zf-C2H2	TCWRTAGGCTKA	69	93	185	171	170	64	66	60	88	237	211	141	237	237	60	137.85	67.88
Dcitr02g10010.1.2:Homeobox	CACTTAA	214	134	204	30	16	226	134	162	131	74	235	22	238	238	16	140	82.66
Dcitr02g10010.1.1:Homeobox	CACTTAA	215	135	205	31	15	227	133	163	129	78	234	21	239	239	15	140.38	82.81
Dcitr09g04570.1.1:Homeobox	YAATTGNNNNNNNWNCAATTA	154	109	58	155	138	8	189	111	80	104	8	225	242	242	8	121.62	73.22
Dcitr09g04580.1.1:Homeobox	YAATTGNNNNNNNWNCAATTA	155	108	57	156	137	7	188	110	79	103	7	226	243	243	7	121.23	73.88
Dcitr09g01590.1.1:Homeobox	CCAATTA	250	224	109	62	65	10	226	246	228	5	86	249	13	250	5	136.38	101.69
Dcitr09g01600.1.1:Homeobox	CCAATTA	251	225	110	61	64	9	225	247	227	6	85	250	12	251	6	136.31	102.13
Dcitr04g05060.1.1:zf-C4	YAAAGGTCA	185	186	6	107	205	131	177	164	123	238	157	252	150	252	6	160.08	62.6
Dcitr01g12170.1.2:TCR,TCR	DTTTRAAWHN	219	60	93	148	235	252	234	252	189	165	144	85	59	252	59	164.23	72.38
Dcitr01g12170.1.1:TCR,TCR	DTTTRAAWHN	218	59	92	147	236	253	235	253	191	166	143	86	58	253	58	164.38	73.01
Dcitr09g03940.1.1:Homeobox	GYTAATTRRSSYYAATTARC	51	154	244	119	55	113	26	12	156	253	122	224	162	253	12	130.08	79.75
Dcitr07g05110.1.1:Homeobox	WWWWATTTMC	135	37	233	136	238	38	242	222	254	162	59	253	115	254	37	163.38	83.05
Dcitr04g03190.1.1:zf-C2H2,zf-C2H2,zf-C2H2	DGKGGGCGGGGCYWA	254	254	107	123	5	136	49	151	75	177	111	142	158	254	5	134	70.89
Dcitr09g03950.1.1:Homeobox	GYTAATTRRSSYYAATTARC	52	153	243	118	54	114	25	11	157	254	121	223	161	254	11	129.69	79.86
Dcitr00g07820.1.1:TCR,TCR	DTTTRAAWHN	217	58	91	146	237	254	236	254	190	167	142	84	57	254	57	164.08	73.84
Dcitr08g03450.1.1:bZIP_1	RTKDCGCAAT	255	165	156	57	139	128	222	232	122	40	101	40	50	255	40	131.31	73.76
Dcitr04g10900.1.1:HLH	ARCATATGGY	70	69	176	178	167	135	113	39	229	255	117	137	250	255	39	148.85	69
Dcitr05g08590.1.2:Forkhead	WAAAATAAATATWNKG	34	143	245	153	53	161	5	13	162	149	257	206	163	257	5	134.15	83.42
Dcitr05g08590.1.1:Forkhead	WAAAATAAATATWNKG	33	142	246	154	52	160	6	14	161	148	258	205	164	258	6	134.08	83.48
Dcitr10g03830.1.1:zf-C4	NAGRTCANN	239	260	182	181	201	248	260	236	198	80	240	24	35	260	24	183.38	83.48
Dcitr10g03860.1.1:zf-C4	NAGRTCANN	240	261	183	179	202	247	259	237	199	79	239	23	36	261	23	183.38	83.62
Dcitr10g03800.1.1:zf-C4	NAGRTCANN	238	259	181	180	200	249	261	235	197	77	238	25	34	261	25	182.62	83.6
Dcitr01g03860.1.1:HLH	TKTWRTBKBBKYRMCATCTGG	85	80	90	122	107	154	155	169	230	182	108	261	41	261	41	137.23	62.6
Dcitr01g09360.1.1:PAX,Homeobox	RYAATTT	128	149	197	262	203	106	229	242	211	20	164	143	137	262	20	168.54	65.35
Dcitr02g06840.1.1:MH1	GMGACGVN	256	196	191	1	87	166	263	199	179	188	103	96	65	263	1	153.08	77
Dcitr04g14190.1.1:Homeobox	NYAATYWNNN	194	148	239	264	231	145	138	239	147	37	120	227	195	264	37	178.77	63.5
Dcitr04g11170.1.1:zf-C2H2,zf-C2H2,zf-C2H2	MTCACGCCCMCC	116	237	177	80	106	2	46	102	72	39	38	265	255	265	2	118.08	88.16
Dcitr02g01540.1.1:Pou	ATGYTAATTA	142	162	17	79	194	240	167	188	267	123	160	105	9	267	9	142.54	76.6
Dcitr04g04810.1.1:Homeobox	ACAAYTCCC	200	41	252	268	223	87	243	240	9	34	105	17	165	268	9	144.92	99.04
Dcitr02g01540.1.2:Pou	ATGYTAATTA	143	163	16	78	195	241	168	187	268	124	159	106	11	268	11	143	76.73
Dcitr04g11590.1.2:LAG1-DNAbind	ABTGTGGGAAMCK	84	174	25	13	2	150	124	75	165	268	183	213	141	268	2	124.38	80.77
Dcitr06g05750.1.1:TEA	GVTATTTTT	179	65	132	116	73	34	232	268	8	9	74	177	260	268	8	125.15	91.38
Dcitr05g07830.1.1:Homeobox	YAATWAW	30	40	226	175	229	207	181	190	213	186	216	269	175	269	30	179.77	69.43
Dcitr02g01540.1.3:Pou	ATGYTAATTA	144	164	15	77	196	242	169	186	269	125	158	104	10	269	10	143	77.43
Dcitr04g11590.1.1:LAG1-DNAbind	ABTGTGGGAAMCK	83	175	24	12	1	149	123	76	164	269	182	212	140	269	1	123.85	81.07
Dcitr05g07840.1.1:Homeobox	YAATWAW	31	39	227	176	228	208	180	189	212	185	217	270	176	270	31	179.85	69.53
Dcitr05g06410.1.1:zf-C2H2,zf-C2H2,zf-C2H2,zf-C2H2,zf-C2H2	RHGCAACAGGTGG	205	140	165	227	19	170	198	178	271	270	185	240	249	271	19	193.62	66.69
Dcitr12g04220.1.1:E2F_TDP	WAATGGCGCCAAAA	133	271	121	212	215	192	35	43	138	231	241	148	193	271	35	167.15	72.62
Dcitr07g11290.1.2:Homeobox	GTCATTAC	236	115	5	10	81	50	252	271	234	145	112	133	5	271	5	126.85	96.58
Dcitr12g04260.1.1:E2F_TDP	WAATGGCGCCAAAA	134	272	120	213	216	193	34	44	139	232	242	149	194	272	34	167.85	73.04
Dcitr05g06390.1.1:zf-C2H2,zf-C2H2,zf-C2H2,zf-C2H2,zf-C2H2	RHGCAACAGGTGG	203	139	166	228	20	172	200	179	270	272	184	241	248	272	20	194	66.55
Dcitr05g06480.1.1:zf-C2H2,zf-C2H2,zf-C2H2,zf-C2H2,zf-C2H2	RHGCAACAGGTGG	204	141	164	226	18	171	199	177	272	271	186	239	247	272	18	193.46	66.81
Dcitr07g11290.1.1:Homeobox	GTCATTAC	235	114	4	9	80	49	253	272	233	146	113	134	4	272	4	126.62	97.06
Dcitr01g03700.1.1:Homeobox	NTTTGACA	89	129	46	133	252	97	187	213	273	69	82	95	252	273	46	147.46	78.25
Dcitr06g15680.1.1:HMG_box	RNANATCAAARSDAND	67	38	184	114	190	130	213	273	200	256	236	214	136	273	38	173.15	71.55
Dcitr01g03720.1.1:Homeobox	NTTTGACA	86	128	47	130	253	94	186	211	274	70	81	92	251	274	47	146.38	78.68
Dcitr02g06180.1.1:DM	TGTAWCWWWT	259	274	31	113	21	124	176	176	48	183	61	32	188	274	21	129.69	87.02
Dcitr02g14330.1.1:zf-C4	RGTCCAAAGTCCAC	72	262	40	274	248	112	32	30	16	21	104	39	111	274	16	104.69	95.46
Dcitr08g10350.1.1:Homeobox	NTTTGACA	87	127	48	131	254	96	185	212	275	71	80	93	253	275	48	147.08	78.83
Dcitr02g06160.1.1:DM	TGTAWCWWWT	258	275	30	112	22	125	175	175	47	184	60	33	189	275	22	129.62	87.11
Dcitr01g01100.1.1:Homeobox	TAATSYAATTA	275	250	251	168	122	179	104	124	143	207	65	126	114	275	65	163.69	64.89
Dcitr08g04700.1.1:Homeobox	ATTAATTA	276	251	159	194	62	53	160	221	248	35	43	113	87	276	35	146.31	86.52
Dcitr08g10400.1.1:Homeobox	NTTTGACA	88	126	49	132	251	95	184	214	276	68	79	94	254	276	49	146.92	79
Dcitr02g19510.1.1:Ets	CCGGAAGT	252	104	178	189	274	210	276	270	96	171	210	31	72	276	31	179.46	81.65
Dcitr01g14060.1.1:Homeobox	CTAATTAN	206	276	86	141	149	74	108	165	188	59	75	236	85	276	59	142.15	69
Dcitr08g09770.1.1:Homeobox	SCAATTAGC	277	181	170	49	164	1	237	148	137	2	167	165	97	277	1	138.08	82.26
Dcitr01g14400.1.1:Homeobox	CTAATTAN	207	277	87	140	150	71	107	166	185	60	76	233	86	277	60	141.92	68.76
Dcitr04g02450.1.1:zf-C4	GGGGTCACG	211	137	42	96	277	162	205	234	54	155	249	63	153	277	42	156.77	76.84
Dcitr08g10260.1.1:Homeobox	NNYMATTAR	102	53	148	224	267	277	164	184	217	278	259	272	225	278	53	205.38	71.73
Dcitr03g03190.1.1:HLH	NCCACGTGB	278	226	225	29	51	98	203	198	152	228	132	125	82	278	29	155.92	77.05
Dcitr11g09640.1.1:Homeobox	SCAATTAS	192	87	37	166	100	133	212	258	278	95	208	102	112	278	37	152.31	72.75
Dcitr01g14400.1.2:Homeobox	CTAATTAN	208	278	88	139	151	73	106	167	186	61	77	235	84	278	61	142.54	69.08
Dcitr01g16050.1.1:RFX_DNA_binding	CNTRGCAACV	117	194	248	82	271	229	244	157	13	92	278	110	202	278	13	172.08	83.42
Dcitr04g02450.1.2:zf-C4	GGGGTCACG	212	136	43	95	278	163	206	233	53	156	250	64	152	278	43	157	77.08
Dcitr08g10250.1.1:Homeobox	NNYMATTAR	101	54	149	225	265	278	165	183	218	279	260	271	224	279	54	205.54	71.62
Dcitr01g15940.1.1:RFX_DNA_binding	CNTRGCAACV	118	195	249	81	270	228	245	156	14	93	279	111	203	279	14	172.46	83.32
Dcitr00g09350.1.1:Forkhead	RTAAACANN	221	57	255	209	262	103	230	279	168	75	140	35	105	279	35	164.54	83.94
Dcitr01g14400.1.3:Homeobox	CTAATTAN	209	279	85	138	152	72	105	168	187	62	78	234	83	279	62	142.46	69.54
Dcitr11g09630.1.1:Homeobox	SCAATTAS	193	88	36	167	101	134	211	257	279	94	209	103	113	279	36	152.69	72.77
Dcitr00g01540.1.1:Forkhead	RTAAACANN	220	56	254	208	263	104	231	280	167	76	141	34	106	280	34	164.62	84.03
Dcitr08g10180.1.1:Homeobox	NNYMATTAR	100	55	150	223	266	279	166	185	216	280	261	273	223	280	55	205.92	71.77
Dcitr11g04580.1.1:HLH	NNCACGTGN	248	124	155	65	3	139	110	150	201	276	110	281	156	281	3	155.23	80.51
Dcitr06g06900.1.1:Myb_DNA-binding,Myb_DNA-binding	GATTTAACATAA	270	145	264	93	61	43	281	248	10	52	48	154	281	281	10	150	105.51
Dcitr13g02120.1.1:Homeobox	RBYVATTANN	175	118	203	280	281	148	251	243	264	106	168	251	142	281	106	202.31	62.8
Dcitr08g07610.1.1:Forkhead	MACGTCAACAH	224	281	188	35	220	189	220	173	33	190	138	189	275	281	33	181.15	75.89
Dcitr11g04230.1.1:HLH	NNCACGTGN	247	125	154	64	4	140	109	149	202	277	109	282	157	282	4	155.31	80.71
Dcitr08g07610.1.2:Forkhead	MACGTCAACAH	225	282	189	36	219	188	221	174	32	189	139	190	274	282	32	181.38	75.9
Dcitr06g06890.1.1:Myb_DNA-binding,Myb_DNA-binding	GATTTAACATAA	269	147	263	92	60	45	282	249	11	53	49	153	282	282	11	150.38	105.28
Dcitr06g06860.1.1:Myb_DNA-binding,Myb_DNA-binding	GATTTAACATAA	268	146	262	91	59	44	283	250	12	54	47	152	283	283	12	150.08	105.57
Dcitr05g12150.1.1:zf-C4	AGGTCA	141	76	89	201	142	231	119	128	130	284	214	274	37	284	37	158.92	76.11
Dcitr01g16840.1.2:zf-C4	TGAGGTCAATNN	112	97	99	211	144	176	131	134	238	285	115	277	44	285	44	158.69	73.87
Dcitr02g01550.1.1:Pou,Homeobox	NTAATTATRN	180	123	272	26	166	51	285	229	262	127	116	242	19	285	19	161.38	93.35
Dcitr07g11300.1.1:Homeobox	CTAATTAA	283	218	66	215	58	47	246	285	183	47	6	79	32	285	6	135.77	103.63
Dcitr01g16840.1.1:zf-C4	TGAGGTCAATNN	111	96	98	210	145	177	132	135	237	286	114	276	43	286	43	158.46	74.05
Dcitr06g09680.1.1:HLH	ATCACGYGA	162	130	286	48	129	158	201	126	39	28	224	6	95	286	6	125.54	82.56
Dcitr07g11300.1.2:Homeobox	CTAATTAA	284	219	67	216	56	48	247	286	184	48	5	80	31	286	5	136.23	104.2
Dcitr06g09590.1.1:HLH	ATCACGYGA	161	131	287	47	130	157	202	127	40	29	223	7	96	287	7	125.92	82.38
Dcitr08g02020.1.1:zf-C2H2,zf-C2H2,zf-C2H2,zf-C2H2,zf-C2H2	AAGTGAAAGTGAW	98	188	269	258	114	222	21	19	280	287	276	46	222	287	19	176.92	103.43
Dcitr09g04800.1.1:GATA,GATA	VWGATAAGR	229	28	111	163	14	82	264	277	67	23	202	112	287	287	14	143	100.15
Dcitr02g15120.1.1:Forkhead	TATGTAAATATTTACATA	138	121	129	238	193	284	94	146	287	178	220	220	100	287	94	180.62	65.7
Dcitr08g12420.1.1:Pou,Homeobox	TGMAYAA	197	77	267	90	282	203	287	195	155	121	193	4	166	287	4	172.08	83.57
Dcitr08g02020.1.2:zf-C2H2,zf-C2H2,zf-C2H2,zf-C2H2,zf-C2H2	AAGTGAAAGTGAW	99	187	268	257	115	223	20	20	281	288	277	45	221	288	20	177	103.53
Dcitr08g12430.1.1:Pou,Homeobox	TGMAYAA	198	78	266	89	283	202	288	194	154	120	194	3	167	288	3	172	83.91
Dcitr02g15120.1.2:Forkhead	TATGTAAATATTTACATA	140	120	128	239	192	283	93	144	288	180	222	221	98	288	93	180.62	66.35
Dcitr02g15120.1.3:Forkhead	TATGTAAATATTTACATA	139	119	127	240	191	282	92	145	289	179	221	222	99	289	92	180.38	66.58
Dcitr08g12510.1.1:Forkhead	NNGACRCNNN	289	79	118	271	44	260	258	276	159	181	127	127	151	289	44	180	82.31
Dcitr01g02310.1.1:HLH	RCCACCTGK	23	86	232	290	143	259	135	122	110	63	181	178	289	290	23	162.38	85.5
Dcitr05g10020.1.2:Homeobox	NYTAATTARN	242	290	81	66	132	174	227	282	116	102	53	16	6	290	6	137.46	97.32
Dcitr01g13820.1.1:HLH	GKCAGRTGK	49	19	106	261	249	264	214	227	145	175	290	188	258	290	19	188.08	86.1
Dcitr08g08720.1.1:bZIP_1	TKDYGCAAYN	55	110	60	143	91	88	17	40	134	144	163	290	246	290	17	121.62	78.89
Dcitr05g02780.1.1:bZIP_1	GTTACGTAAC	66	133	35	40	126	199	78	53	290	259	169	286	143	290	35	144.38	91.39
Dcitr08g03480.1.1:Homeobox	CCAATTA	291	269	55	7	49	81	210	220	181	109	67	175	70	291	7	137.23	91.93
Dcitr01g13840.1.1:HLH	GKCAGRTGK	50	20	105	260	250	263	215	228	144	176	291	187	257	291	20	188.15	85.92
Dcitr05g10020.1.1:Homeobox	NYTAATTARN	241	291	82	67	131	175	228	281	117	101	54	15	7	291	7	137.69	97.18
Dcitr01g01060.1.1:Homeobox,Homeobox	TAATTATGCTAATTA	146	217	285	214	291	18	82	61	28	14	46	163	132	291	14	130.54	98.51
Dcitr01g18520.1.1:PAX,Homeobox	TAATCAATTA	107	240	133	55	66	292	54	109	178	241	264	19	120	292	19	144.46	89.96
Dcitr08g03480.1.2:Homeobox	CCAATTA	292	268	54	6	48	80	209	219	180	108	66	176	69	292	6	136.54	92.28
Dcitr06g14850.1.1:CBFB_NFYA	HCTGATTGGYTAVT	97	94	190	101	79	209	75	46	142	128	292	10	144	292	10	123.62	74.28
Dcitr01g18460.1.1:PAX,Homeobox	TAATCAATTA	108	238	135	54	68	293	52	107	177	243	263	20	122	293	20	144.62	89.92
Dcitr08g03190.1.1:Homeobox	SYAATTAS	228	132	78	86	57	52	268	283	294	10	92	90	25	294	10	130.38	101.44
Dcitr04g13800.1.1:zf-C2H2,zf-C2H2,zf-C2H2,zf-C2H2,zf-C2H2	ACAGGTG	1	27	270	289	233	238	24	10	292	196	289	248	294	294	1	185.46	121.36
Dcitr04g03230.1.1:GCM	ATGCGGGY	35	92	101	251	165	285	37	73	261	200	294	49	171	294	35	154.92	96.71
Dcitr01g18500.1.1:PAX,Homeobox	TAATCAATTA	109	239	134	56	67	294	53	108	176	242	262	18	121	294	18	144.54	89.93
Dcitr10g01370.1.1:HLH	AACATATGK	80	156	195	173	295	244	178	93	81	173	173	129	170	295	80	164.62	61.42
Dcitr02g17420.1.1:ARID	NDATYAAA	158	117	223	263	217	295	136	216	250	224	237	100	196	295	100	202.46	58.59
Dcitr05g09940.1.1:Homeobox	AHAATDCH	183	223	271	279	272	288	207	215	295	291	284	238	244	295	183	253.08	36.99
Dcitr02g06890.1.1:HLH	MTGKCGCGTGCCNB	295	111	124	52	37	168	151	224	222	261	137	243	178	295	37	169.46	78.3
Dcitr08g04110.1.2:Forkhead	GTAAACAA	82	184	80	165	284	215	29	22	135	66	295	77	241	295	22	144.23	93.81
Dcitr09g09390.1.1:Homeobox	BCTTRTTA	159	150	162	58	146	108	74	45	296	258	123	280	51	296	45	146.92	85.42
Dcitr08g05320.1.1:zf-C2H2,zf-C2H2,zf-C2H2	NGGGCGKGGYB	73	228	20	103	207	60	141	130	173	210	55	296	192	296	20	145.23	81.08
Dcitr10g01020.1.1:HLH	AACATATGK	79	155	196	172	296	243	179	94	82	172	172	128	169	296	79	164.38	61.48
Dcitr08g09110.1.1:Homeobox	NTAATBNVATTAN	273	152	296	2	153	99	153	119	160	229	100	173	56	296	2	151.15	81.71
Dcitr08g04110.1.1:Forkhead	GTAAACAA	81	185	79	164	285	214	30	23	136	67	296	76	240	296	23	144.31	93.82
Dcitr02g06880.1.1:HLH	MTGKCGCGTGCCNB	296	112	123	53	36	167	152	223	221	260	136	244	177	296	36	169.23	78.32
Dcitr08g12040.1.1:Homeobox	CCGTTTAG	272	202	50	60	297	4	256	207	125	133	45	180	233	297	4	158.77	96.53
Dcitr08g05300.1.1:zf-C2H2,zf-C2H2,zf-C2H2	NGGGCGKGGYB	74	227	19	104	208	62	140	131	172	211	56	297	191	297	19	145.54	80.94
Dcitr02g08120.1.1:Forkhead	GTAAACAA	44	183	161	170	294	297	137	86	158	209	256	162	129	297	44	175.85	74.24
Dcitr06g08020.1.1:Homeobox	TAATBNVATTA	287	297	257	28	155	155	146	142	97	246	84	160	23	297	23	159.77	90.47
Dcitr03g20280.1.1:MH1	GTSGGGCAGMCANCT	41	70	209	188	247	216	60	101	243	297	152	169	212	297	41	169.62	80.07
Dcitr11g03810.1.1:Forkhead	CGAAGRACCK	297	293	261	278	95	59	130	180	94	11	42	99	103	297	11	149.38	100.95
Dcitr08g09860.1.1:HLH,HLH	YGTCAGCTGG	132	122	142	297	93	190	81	113	62	122	251	211	295	297	62	162.38	79.18
Dcitr11g03820.1.1:Forkhead	CGAAGRACCK	298	294	259	276	96	57	129	181	93	12	41	98	101	298	12	148.85	101.09
Dcitr03g20270.1.1:MH1	GTSGGGCAGMCANCT	40	71	214	187	246	219	59	100	244	298	147	168	213	298	40	169.69	80.91
Dcitr06g09440.1.1:Homeobox	TAATBNVATTA	288	298	256	27	154	156	147	143	98	247	83	161	24	298	24	160.15	90.68
Dcitr08g05290.1.1:zf-C2H2,zf-C2H2,zf-C2H2	NGGGCGKGGYB	75	229	18	102	209	61	139	132	171	212	57	298	190	298	18	145.62	81.46
Dcitr08g11750.1.1:Homeobox	CCGTTTAG	271	203	51	59	298	3	257	208	126	132	44	179	232	298	3	158.69	96.86
Dcitr09g09340.1.1:Homeobox	STCGTTAD	145	116	273	88	290	46	298	256	169	87	37	237	68	298	37	162.31	97.1
Dcitr13g05240.1.1:SRF-TF	YTAWWWWTAR	160	161	14	100	86	85	48	140	163	174	62	299	204	299	14	130.46	75.66
Dcitr05g16130.1.1:Pou,Homeobox	ATGCATAATTRAT	237	299	117	8	9	16	45	77	37	147	130	279	30	299	8	110.08	103.57
Dcitr11g03830.1.1:Forkhead	CGAAGRACCK	299	295	260	277	94	58	128	182	92	13	40	97	102	299	13	149	101.61
Dcitr08g12590.1.1:zf-C2H2,zf-C2H2,zf-C2H2	TAACRGTW	157	255	32	124	299	107	265	197	64	213	18	232	145	299	18	162.15	90.73
Dcitr06g01910.1.1:HLH	AACACCTGCR	93	100	298	206	124	186	161	92	225	130	178	158	299	299	92	173.08	69.76
Dcitr06g01880.1.1:HLH	AACACCTGCR	92	101	299	207	123	185	162	90	224	129	176	157	298	299	90	172.54	70.03
Dcitr07g04890.1.1:Homeobox	GYMATTAV	189	193	172	190	224	31	299	288	43	18	20	292	46	299	18	154.23	109.11
Dcitr03g20260.1.1:MH1	GTSGGGCAGMCANCT	39	72	213	186	242	217	58	96	245	299	151	167	214	299	39	169.15	81.06
Dcitr01g07300.1.1:Runt	WAACCGCAA	122	300	119	87	7	75	3	25	174	281	129	266	104	300	3	130.15	100.06
Dcitr06g01910.1.2:HLH	AACACCTGCR	94	99	297	205	125	187	163	91	223	131	177	159	300	300	91	173.15	69.55
Dcitr02g03770.1.1:Forkhead	VYTAYRTAAACA	59	43	228	259	300	269	73	80	103	27	180	58	279	300	27	150.62	103.49
Dcitr05g14650.1.1:Forkhead	YAWATAAACAAHB	213	280	300	137	148	33	33	27	38	3	9	166	159	300	3	118.92	103.23
Dcitr03g20170.1.3:MH1	GTSGGGCAGMCANCT	38	73	212	183	245	218	55	98	246	300	150	172	215	300	38	169.62	81.76
Dcitr07g05010.1.1:Homeobox	MCDARSCCATTAAVYCYNC	300	235	291	151	174	256	249	104	220	233	244	14	64	300	14	195	88.28
Dcitr07g04880.1.1:Homeobox	GYMATTAV	188	192	173	191	225	28	300	289	44	17	22	293	49	300	17	154.69	109.32
Dcitr08g08940.1.1:SRF-TF	RCCATATATGGY	29	107	126	169	50	250	28	26	301	262	283	275	200	301	26	162	106.84
Dcitr05g12500.1.1:Homeobox	TGTTW	249	204	230	301	218	296	262	299	175	263	179	150	201	301	150	232.85	50.18
Dcitr07g04860.1.1:Homeobox	GYMATTAV	187	191	174	192	226	30	301	290	45	16	21	291	48	301	16	154.77	109.38
Dcitr07g09510.1.1:Homeobox	CTAATTA	264	267	39	70	42	35	296	301	61	30	2	215	28	301	2	126.92	119.31
Dcitr07g05020.1.1:Homeobox	MCDARSCCATTAAVYCYNC	301	236	290	152	173	255	248	103	219	234	243	13	66	301	13	194.85	88.18
Dcitr05g09250.1.1:HLH	ACACCTGCA	76	66	201	265	108	235	121	67	259	205	300	145	301	301	66	180.69	88.06
Dcitr03g20170.1.2:MH1	GTSGGGCAGMCANCT	37	74	211	185	244	220	57	97	242	301	149	171	216	301	37	169.54	81.54
Dcitr07g09460.1.2:Homeobox	CTAATTA	263	266	38	71	41	37	297	302	60	31	3	216	27	302	3	127.08	119.34
Dcitr03g20170.1.1:MH1	GTSGGGCAGMCANCT	36	75	210	184	243	221	56	99	247	302	148	170	211	302	36	169.38	81.78
Dcitr07g05150.1.1:Homeobox	CATAAAA	302	83	302	84	210	19	254	231	55	42	32	83	174	302	19	143.92	105.04
Dcitr07g04850.1.1:Homeobox	GYMATTAV	186	190	171	193	227	29	302	291	46	19	19	294	47	302	19	154.92	109.89
Dcitr05g09260.1.1:HLH	ACACCTGCA	78	68	200	267	110	233	120	68	257	203	302	146	302	302	68	181.08	87.62
Dcitr04g05290.1.2:zf-C2H2,zf-C2H2,zf-C2H2,zf-C2H2	AATAAATCACTGCA	286	258	61	231	112	302	117	225	78	245	254	116	266	302	61	196.23	85.52
Dcitr07g09460.1.1:Homeobox	CTAATTA	265	265	41	72	43	36	295	303	59	32	4	217	26	303	4	127.54	119.07
Dcitr07g05150.1.2:Homeobox	CATAAAA	303	82	301	83	211	20	255	230	56	41	33	82	173	303	20	143.85	105.05
Dcitr05g09250.1.2:HLH	ACACCTGCA	77	67	202	266	109	234	122	66	258	204	301	147	303	303	66	181.23	88.07
Dcitr06g14220.1.1:Forkhead	TCRTAAACA	60	199	64	252	303	197	174	160	57	163	135	48	226	303	48	156.77	81.25
Dcitr01g18430.1.1:HLH	TGGCACGTGCCA	274	213	276	115	35	17	103	21	146	105	102	303	160	303	17	143.85	97.28
Dcitr04g05290.1.1:zf-C2H2,zf-C2H2,zf-C2H2,zf-C2H2	AATAAATCACTGCA	285	257	62	232	113	303	118	226	77	244	255	117	265	303	62	196.46	85.23
Dcitr02g07880.1.1:HLH	GGTCACGTAY	96	169	94	272	135	230	204	251	4	38	303	262	259	303	4	178.23	96.77
Dcitr05g08450.1.1:Ets	GACCGGAAGTS	177	84	192	246	185	164	170	210	114	193	304	114	284	304	84	187.46	64.13
Dcitr12g04710.1.1:zf-C2H2,zf-C2H2,zf-C2H2,zf-C2H2	HCAAAATGGCCGCC	47	230	53	275	69	194	19	54	95	33	286	5	304	304	5	128	112.02
Dcitr13g05990.1.1:CP2	ACTGGTTT	199	182	113	182	169	173	303	304	256	126	288	36	116	304	36	188.23	81.57
Dcitr06g14220.1.2:Forkhead	TCRTAAACA	61	198	65	253	304	196	173	159	58	164	134	47	227	304	47	156.85	81.32
Dcitr03g10740.1.1:Forkhead	AAACAATAAYATT	148	17	199	221	180	83	304	260	108	8	166	29	208	304	8	148.54	94.21
Dcitr03g12990.1.1:HLH	AAAACAGCTGTTTT	57	304	241	244	289	281	12	16	235	251	280	53	277	304	12	195.38	114.04
Dcitr03g13030.1.1:HLH	AAAACAGCTGTTTT	58	305	242	243	288	280	13	15	236	252	281	54	278	305	13	195.77	113.97
Dcitr03g10740.1.2:Forkhead	AAACAATAAYATT	147	16	198	220	179	84	305	259	107	7	165	30	207	305	7	148	94.16
Dcitr08g11200.1.2:Homeobox	CACTTNA	27	9	71	74	76	182	142	152	297	303	198	305	76	305	9	147.08	104.21
Dcitr07g03660.1.1:Homeobox	TAATTWAATTA	163	216	295	196	187	225	111	106	133	290	71	219	305	305	71	193.62	75.44
Dcitr01g10600.1.1:zf-C2H2,zf-C2H2,zf-C2H2	BTACTTTCWCYNKBB	56	12	293	222	305	65	233	112	34	55	253	52	231	305	12	147.92	108.89
Dcitr02g16980.1.2:Homeobox	YYAATTAR	222	233	27	144	127	66	294	305	141	43	50	254	81	305	27	152.85	98.57
Dcitr05g08370.1.1:Ets	GACCGGAAGTS	176	85	193	245	186	165	171	209	115	194	305	115	285	305	85	188	63.95
Dcitr13g05420.1.1:Homeobox	WTAATTTAATTAW	182	151	305	177	268	142	208	170	112	264	34	131	297	305	34	187.77	78.98
Dcitr08g11170.1.1:Homeobox	CACTTNA	25	11	73	76	77	183	144	155	300	305	195	304	78	305	11	148.15	104.18
Dcitr08g09200.1.1:CUT,Homeobox	DTTATTGATTTTT	130	166	216	204	306	261	217	171	35	89	232	108	63	306	35	169.08	80.51
Dcitr09g03170.1.1:Homeobox	VCTAATTASS	195	206	253	125	301	123	306	295	215	112	128	41	40	306	40	180	92.97
Dcitr08g07670.1.1:TF_AP-2	HGCCTBAGGGCA	32	29	306	162	279	169	47	31	232	206	199	204	71	306	29	151.31	98.41
Dcitr07g03670.1.1:Homeobox	TAATTWAATTA	164	215	294	195	188	224	112	105	132	289	72	218	306	306	72	193.38	75.16
Dcitr02g16980.1.1:Homeobox	YYAATTAR	223	234	26	145	128	67	293	306	140	44	51	255	80	306	26	153.23	98.69
Dcitr08g11200.1.1:Homeobox	CACTTNA	26	10	72	75	78	184	143	153	299	304	197	306	77	306	10	148	104.41
Dcitr06g09420.1.1:PAX	CANTSAWGCG	307	256	194	174	199	27	278	269	52	4	97	37	220	307	4	162.62	106.38
Dcitr05g11060.1.1:zf-C2H2,zf-C2H2,zf-C2H2,zf-C2H2,zf-C2H2	YAACAGGTGGTT	68	105	307	233	264	153	43	32	293	197	175	194	293	307	32	181.31	96.43
Dcitr08g09200.1.2:CUT,Homeobox	DTTATTGATTTTT	131	167	215	203	307	262	218	172	36	88	233	107	62	307	36	169.31	80.86
Dcitr08g10720.1.1:Homeobox	CACTTNA	24	8	74	73	75	181	145	154	298	306	196	307	79	307	8	147.69	105.02
Dcitr12g08950.1.1:CSD	YGTWCCATC	115	13	224	273	280	26	284	278	124	99	107	283	307	307	13	185.62	107.31
Dcitr05g09900.1.1:Homeobox	YTAATTANNN	306	285	23	97	83	79	289	308	150	81	29	138	14	308	14	144.77	112.92
Dcitr13g06550.1.1:zf-C4	GAGATCAA	308	296	231	241	197	195	307	296	87	195	171	1	131	308	1	204.31	92.18
Dcitr05g16440.1.3:HLH	GTCACGTGAC	181	249	292	127	308	206	291	241	3	273	36	151	172	308	3	194.62	96.63
Dcitr11g07230.1.1:T-box	KNAGGTGTGAAW	178	205	308	250	213	105	80	62	63	65	161	91	228	308	62	154.54	82.47
Dcitr09g07980.1.1:zf-C2H2,zf-C2H2,zf-C2H2,zf-C2H2,zf-C2H2	KCACAGCRGGKGGTV	253	308	104	105	38	159	44	74	76	187	106	101	263	308	38	139.85	87.54
Dcitr01g12080.1.1:zf-C2H2,zf-C2H2,zf-C2H2,zf-C2H2,zf-C2H2	VANRCAAAAAAAABN	45	14	125	288	204	63	126	125	1	36	64	44	308	308	1	111	99.96
Dcitr11g06560.1.1:zf-C2H2,zf-C2H2	TGAWGGTGG	290	288	289	68	74	301	172	141	226	208	309	2	133	309	2	192.38	102.91
Dcitr05g09930.1.1:Homeobox	YTAATTANNN	305	286	21	99	85	78	286	309	148	83	30	140	16	309	16	145.08	112.39
Dcitr08g10890.1.1:HLH	GGTCACGTAC	19	44	116	236	240	117	275	262	5	85	273	309	234	309	5	170.38	108.64
Dcitr04g16960.1.1:Homeobox	SGGATTAD	210	172	143	254	34	309	42	118	263	134	146	26	74	309	26	148.08	91.52
Dcitr07g12410.1.1:zf-C2H2,zf-C2H2,zf-C2H2,zf-C2H2,zf-C2H2	NGGTGGTCGC	309	270	265	94	10	239	148	123	151	267	162	66	296	309	10	184.62	96.14
Dcitr07g12950.1.2:Forkhead	AWGTAAACANV	42	171	136	229	287	310	70	59	74	235	266	156	229	310	42	174.15	92.53
Dcitr08g10840.1.1:HLH	GGTCACGTAC	18	45	115	235	241	118	274	261	6	84	274	310	235	310	6	170.46	108.69
Dcitr05g09920.1.1:Homeobox	YTAATTANNN	304	287	22	98	84	77	290	310	149	82	28	139	15	310	15	145	113.28
Dcitr07g12950.1.1:Forkhead	AWGTAAACANV	43	170	137	230	286	311	71	58	73	236	265	155	230	311	43	174.23	92.59
Dcitr08g02190.1.1:HLH	GGTCACGTAC	17	46	114	234	239	119	273	263	7	86	275	311	236	311	7	170.77	108.6
Dcitr10g06410.1.1:HLH	GTSYCACGTGCAC	227	173	63	126	6	204	292	311	249	218	190	65	73	311	6	169	95.23
Dcitr06g12470.1.1:Ets	AAACCGGAAGTA	311	311	69	110	99	122	270	292	51	56	153	61	217	311	51	163.23	102.77
Dcitr04g05430.1.1:E2F_TDP	SSGCGGGAAVN	11	4	237	218	28	132	41	17	27	257	306	256	312	312	4	142	124.22
Dcitr07g04920.1.1:Homeobox	GTCGTTAA	184	98	160	50	232	76	269	196	192	154	1	312	45	312	1	151.46	92.94
Dcitr06g12480.1.1:Ets	AAACCGGAAGTA	312	309	70	111	98	120	272	293	50	57	154	60	218	312	50	163.38	103.05
Dcitr00g03920.1.1:zf-C2H2,zf-C2H2,zf-C2H2,zf-C2H2,zf-C2H2,zf-C2H2,zf-C2H2,zf-C2H2,zf-C2H2,zf-C2H2,zf-C2H2,zf-C2H2,zf-C2H2,zf-C2H2,zf-C2H2,zf-C2H2,zf-C2H2,zf-C2H2	GGGGRGGGGGGGGGT	46	5	108	142	63	143	127	55	128	141	252	124	313	313	5	126.69	82.66
Dcitr06g04620.1.3:Homeobox	VSRTTTACGACG	168	242	7	282	255	270	191	200	313	114	229	70	273	313	7	201.08	90.36
Dcitr08g05530.1.1:HLH	GTCACGCA	294	81	112	85	29	42	154	238	42	157	31	313	75	313	29	127.15	98.54
Dcitr06g12560.1.1:Ets	AAACCGGAAGTA	313	310	68	109	97	121	271	294	49	58	155	62	219	313	49	163.54	103.45
Dcitr05g12460.1.1:Homeobox	TGTTW	216	241	288	302	273	313	250	255	307	309	285	130	245	313	130	262.62	50.18
Dcitr13g01080.1.1:Myb_DNA-binding,Myb_DNA-binding,Myb_DNA-binding	GSCAGTTRRB	201	31	1	150	46	137	224	313	101	46	204	51	60	313	1	120.38	93.37
Dcitr06g04700.1.1:Homeobox	VSRTTTACGACG	171	243	10	287	261	274	194	201	314	119	231	73	268	314	10	203.54	89.77
Dcitr13g01090.1.1:Myb_DNA-binding,Myb_DNA-binding,Myb_DNA-binding	GSCAGTTRRB	202	30	2	149	45	138	223	314	102	45	203	50	61	314	2	120.31	93.54
Dcitr01g16200.1.1:HLH	GACACGTGC	314	144	131	69	141	141	267	287	68	292	52	75	154	314	52	164.23	93.97
Dcitr05g09240.1.1:HTH_psq	ATATATATWATWAT	48	15	240	237	92	89	125	191	109	240	58	314	286	314	15	157.23	98.59
Dcitr12g04530.1.1:HLH	RMCACGTGGT	156	89	163	108	47	236	36	65	312	314	170	174	179	314	36	157.62	90.42
Dcitr01g01070.1.2:Homeobox	NGGATTANN	54	231	186	248	276	314	83	84	305	283	268	43	127	314	43	192.46	101.02
Dcitr02g11570.1.1:TBP,TBP	GTATAAA	257	200	44	249	269	237	277	315	153	219	133	186	130	315	44	205.31	74.75
Dcitr06g04620.1.8:Homeobox	VSRTTTACGACG	170	244	11	286	260	275	192	202	315	113	227	72	269	315	11	202.77	90.28
Dcitr09g01230.1.2:E2F_TDP	AAATKSGCGCCAA	9	26	275	292	32	304	8	6	20	265	310	135	315	315	6	153.62	139.22
Dcitr01g01070.1.1:Homeobox	NGGATTANN	53	232	187	247	275	315	84	83	306	282	267	42	128	315	42	192.38	101.18
Dcitr08g09510.1.1:HLH	GCAGGTG	2	36	206	298	234	308	190	161	255	170	315	132	264	315	2	197.77	98.31
Dcitr05g05480.1.1:HLH	GACACGTGC	315	284	235	294	31	146	182	193	71	73	125	9	206	315	9	166.46	101.03
Dcitr09g04770.1.1:GATA,GATA	SWGATAASG	113	1	153	128	168	32	315	297	214	64	98	289	155	315	1	155.92	100.1
Dcitr07g01870.1.1:HLH	SACCATATGGTS	119	303	140	3	119	212	15	1	31	51	316	191	198	316	1	130.69	108.77
Dcitr08g08180.1.3:Homeobox	GCTAATTAC	262	208	77	14	88	100	308	316	90	217	13	202	2	316	2	145.92	111.75
Dcitr09g01230.1.1:E2F_TDP	AAATKSGCGCCAA	8	25	274	291	33	305	7	5	21	266	311	136	316	316	5	153.69	139.59
Dcitr06g04620.1.7:Homeobox	VSRTTTACGACG	169	245	12	285	259	276	193	203	316	118	226	71	270	316	12	203.31	89.97
Dcitr09g06330.1.1:Homeobox	CTAATTAY	310	207	238	129	147	39	316	300	19	1	35	74	67	316	1	144.77	117.02
Dcitr05g05580.1.1:HLH	GACACGTGC	316	283	236	293	30	147	183	192	70	72	124	8	205	316	8	166.08	101.38
Dcitr03g11830.1.1:Homeobox	GTMATTAA	196	51	52	51	198	40	317	307	41	214	27	308	33	317	27	141.15	117.97
Dcitr08g02450.1.1:zf-C4	SAGGTCAN	123	47	147	43	102	268	99	71	196	317	245	257	52	317	43	151.31	94.84
Dcitr03g08480.1.1:PAX	RTCATGCGTGACG	317	307	151	135	40	6	241	244	65	110	25	284	210	317	6	164.23	110.34
Dcitr08g08180.1.2:Homeobox	GCTAATTAC	261	209	76	15	90	101	309	317	91	216	11	203	1	317	1	146.15	112.05
Dcitr07g01910.1.1:HLH	SACCATATGGTS	120	302	141	4	120	213	16	2	30	49	317	192	199	317	2	131.15	108.85
Dcitr06g04620.1.6:Homeobox	VSRTTTACGACG	174	246	13	284	258	273	196	204	317	117	230	68	271	317	13	203.92	90.04
Dcitr08g02450.1.2:zf-C4	SAGGTCAN	124	50	146	42	105	267	100	69	195	318	248	258	53	318	42	151.92	94.87
Dcitr07g04960.1.1:Homeobox	GTCGTTAN	293	138	247	39	302	41	318	312	15	22	10	207	39	318	10	152.54	129.57
Dcitr03g08560.1.1:PAX	RTCATGCGTGACG	318	306	152	134	39	5	240	245	66	111	26	285	209	318	5	164.31	110.41
Dcitr06g04620.1.5:Homeobox	VSRTTTACGACG	172	247	9	281	257	272	195	205	318	116	225	69	267	318	9	202.54	90.23
Dcitr12g07980.1.1:HLH	SACCATATGGTS	121	301	139	5	121	211	14	3	29	50	318	193	197	318	3	130.92	108.65
Dcitr08g08180.1.1:Homeobox	GCTAATTAC	260	210	75	16	89	102	310	318	89	215	12	201	3	318	3	146.15	111.85
Dcitr01g03650.1.1:HLH	GTRACAGCTG	90	201	250	202	189	180	79	64	106	135	145	318	314	318	64	174.85	83.19
Dcitr04g11770.1.1:zf-C2H2,zf-C2H2	VNNVMVNNNYGATTAATMNVMHNN	129	95	3	200	11	251	156	298	231	100	319	38	187	319	3	155.23	104.17
Dcitr08g03370.1.1:Ets	HGAAYCCGGAAGTGNKG	319	292	234	242	140	144	219	284	2	143	63	164	29	319	2	175	101.38
Dcitr06g04620.1.4:Homeobox	VSRTTTACGACG	173	248	8	283	256	271	197	206	319	115	228	67	272	319	8	203.31	91.25
Dcitr08g02450.1.3:zf-C4	SAGGTCAN	125	49	145	44	104	266	98	70	193	319	247	259	54	319	44	151.77	94.71
Dcitr06g08280.1.1:HMG_box	NAACAATGTTATTGTTN	14	21	56	217	214	316	31	49	311	316	282	319	276	319	14	186.31	129.96
Dcitr08g02290.1.1:HLH	GWCAGCTGHC	10	18	138	219	136	317	27	85	253	315	320	208	309	320	10	181.15	119.77
Dcitr08g02450.1.4:zf-C4	SAGGTCAN	126	48	144	45	103	265	97	72	194	320	246	260	55	320	45	151.92	94.65
Dcitr08g03870.1.1:HMG_box	MACAATGNWATTGTT	12	3	33	255	177	319	9	41	320	311	314	209	185	320	3	168.31	131.81
Dcitr02g01370.1.1:HLH	AACAGCTGAT	7	159	29	299	221	321	2	28	99	312	321	246	310	321	2	181.08	131.91
Dcitr03g20310.1.1:HLH	NCVCACGT	243	64	283	24	181	13	312	267	85	153	17	321	108	321	13	159.31	115.86
Dcitr08g03870.1.2:HMG_box	MACAATGNWATTGTT	13	2	34	256	178	318	10	42	321	310	313	210	186	321	2	168.69	131.47
Dcitr02g19530.1.1:zf-C4	RAGGTCAT	114	106	175	117	111	312	95	133	291	321	312	59	38	321	38	168	103.28
Dcitr04g07670.1.1:HLH	GATCACGTGVYC	110	273	130	63	82	232	11	18	260	322	131	228	168	322	11	156	100.32
Dcitr02g01350.1.1:HLH	AACAGCTGAT	6	160	28	300	222	320	1	29	100	313	322	247	311	322	1	181.46	132.37
Dcitr03g20320.1.1:HLH	NCVCACGT	246	63	282	23	182	14	313	266	84	152	15	322	107	322	14	159.15	116.48
Dcitr08g02330.1.1:Homeobox	RCGTATCRHN	20	7	180	270	171	300	77	47	323	198	213	11	138	323	7	150.38	110.75
Dcitr11g08260.1.1:zf-C4	AAGGTCA	127	189	45	46	8	298	96	95	302	323	215	295	8	323	8	157.46	118.89
Dcitr03g20560.1.1:HLH	NCVCACGT	245	62	281	25	184	12	311	265	83	151	14	323	110	323	12	158.92	116.33
Dcitr09g04790.1.1:GATA,GATA	RMGATAACRNYGTTATCKY	322	314	320	316	320	323	324	322	23	90	323	88	321	324	23	262	112.29
Dcitr05g01100.1.1:zf-C4	AAGGTCAH	266	253	84	37	13	307	90	138	304	324	298	263	21	324	13	184.46	121.87
Dcitr03g20560.1.2:HLH	NCVCACGT	244	61	284	22	183	15	314	264	86	150	16	324	109	324	15	159.38	116.61
Dcitr08g02340.1.1:Homeobox	RCGTATCRHN	21	6	179	269	172	299	76	48	324	199	212	12	139	324	6	150.46	110.54
Dcitr13g04930.1.1:bZIP_1	GATGACGTCATC	3	22	95	21	116	68	40	7	282	249	206	325	292	325	3	132.77	120.89
Dcitr09g04820.1.1:GATA,GATA	RMGATAACRNYGTTATCKY	321	313	321	317	321	322	325	321	24	91	324	87	323	325	24	262.31	112.25
Dcitr05g01130.1.1:zf-C4	AAGGTCAH	267	252	83	38	12	306	91	139	303	325	297	264	22	325	12	184.54	121.66
Dcitr13g04960.1.1:bZIP_1	GATGACGTCATC	4	24	96	20	117	69	39	8	283	248	207	326	291	326	4	133.23	120.72
Dcitr00g03280.1.2:AT_hook,AT_hook,AT_hook	NNNNRHWDD	282	264	303	296	292	287	280	275	326	275	271	267	261	326	261	283	18.02
Dcitr08g01790.1.1:zf-C4	AAGGTCA	62	42	122	11	70	289	18	33	322	326	293	320	42	326	11	150	134.76
Dcitr06g10490.1.1:bZIP_1	TGCCACGTGGCA	65	34	327	197	324	111	67	50	310	227	189	317	119	327	34	179.77	113.02
Dcitr13g04970.1.1:bZIP_1	GATGACGTCATC	5	23	97	19	118	70	38	9	284	250	205	327	290	327	5	133.46	120.87
Dcitr03g02660.1.1:zf-C4	TCAAGGTCAH	104	212	103	17	72	200	50	78	265	296	200	328	18	328	17	149.46	106.37
Dcitr06g10510.1.1:bZIP_1	TGCCACGTGGCA	64	33	328	199	325	110	68	51	309	226	187	316	118	328	33	179.54	113.13
Dcitr01g11160.1.3:zf-C2H2,zf-C2H2,zf-C2H2,zf-C2H2,zf-C2H2	TGCGTAACACGGTAGCR	328	320	314	310	314	328	327	327	241	221	328	57	89	328	57	269.54	93.96
Dcitr01g11160.1.2:zf-C2H2,zf-C2H2,zf-C2H2,zf-C2H2,zf-C2H2	TGCGTAACACGGTAGCR	329	321	313	309	313	329	328	328	239	222	329	55	90	329	55	269.62	94.37
Dcitr03g02650.1.1:zf-C4	TCAAGGTCAH	103	211	102	18	71	201	51	79	266	295	201	329	17	329	17	149.54	106.52
Dcitr06g10520.1.1:bZIP_1	TGCCACGTGGCA	63	32	329	198	326	109	69	52	308	225	188	315	117	329	32	179.31	113.23
Dcitr03g01400.1.1:COE1_DBD	BWATTCCCWWGGGAATWV	136	158	207	329	176	291	239	217	105	192	118	27	329	329	27	194.15	89.05
Dcitr05g08120.1.1:zf-C2H2,zf-C2H2,zf-C2H2,zf-C2H2	GCTYCGTGGGGGGTM	280	327	325	319	330	152	150	120	26	201	24	301	328	330	24	221.77	116.22
Dcitr04g12890.1.1:T-box	TTCACACYTAGGTGTGAA	326	318	316	312	316	326	321	325	329	330	326	123	319	330	123	306.69	55.47
Dcitr00g11740.1.1:GATA	HGATAAGGNCCTTATCD	95	113	229	330	206	129	266	147	111	220	156	302	256	330	95	196.92	77.59
Dcitr01g20160.1.1:zf-C2H2,zf-C2H2,zf-C2H2,zf-C2H2	TGCTACCGGTAGCA	327	319	315	311	315	126	320	326	170	169	73	330	322	330	73	263.31	92.41
Dcitr01g11160.1.1:zf-C2H2,zf-C2H2,zf-C2H2,zf-C2H2,zf-C2H2	TGCGTAACACGGTAGCR	330	322	312	304	312	330	329	319	240	223	330	56	91	330	56	269.08	93.54
Dcitr03g01400.1.2:COE1_DBD	BWATTCCCWWGGGAATWV	137	157	208	328	175	290	238	218	104	191	119	28	330	330	28	194.08	88.81
Dcitr08g01900.1.1:zf-C2H2,zf-C2H2,zf-C2H2,zf-C2H2,zf-C2H2	GTGAACGYYDHHVCTACAC	324	316	318	314	318	11	323	323	22	15	39	331	318	331	11	228.62	143.74
Dcitr04g12920.1.1:T-box	TTCACACYTAGGTGTGAA	325	317	309	313	317	325	322	324	328	331	325	118	317	331	118	305.46	56.67
Dcitr01g07310.1.1:Runt	WAACCGCAAAACCGCAA	331	323	311	307	310	331	330	330	330	327	331	120	92	331	92	290.23	82.43
Dcitr12g07770.1.1:zf-C4	AWNTAGGTCASTAGGTCA	233	331	280	324	158	93	64	115	121	158	93	197	146	331	64	177.92	88.98
Dcitr01g06800.1.1:HLH	NKCACGTGMNNNTCACGTGMN	71	35	330	331	327	191	326	329	127	239	174	278	325	331	35	237.15	107.22
Dcitr03g12850.1.1:bZIP_1	ATGACGTCATGATGAC	190	329	332	318	332	115	102	81	17	97	191	200	331	332	17	202.69	114.65
Dcitr00g01100.1.1:HMG_box	RAACAATWNCAKTGTTY	15	103	158	327	133	245	23	56	286	294	308	332	326	332	15	200.46	122.92
Dcitr01g07290.1.1:Runt	WAACCGCAAAACCGCAA	332	324	310	303	311	332	331	331	331	328	332	119	93	332	93	290.54	82.66
Dcitr05g11790.1.1:zf-C2H2,zf-C2H2,zf-C2H2,zf-C2H2	GTGCGTGGGCGKA	28	52	258	332	230	205	157	129	182	168	299	109	288	332	28	187.46	93.64
Dcitr12g07820.1.2:zf-C4	AWNTAGGTCASTAGGTCA	232	332	277	321	159	91	62	117	119	161	96	198	149	332	62	178	88.38
Dcitr03g12850.1.3:bZIP_1	ATGACGTCATGATGAC	191	330	331	326	333	116	101	82	18	96	192	199	332	333	18	203.62	115.38
Dcitr10g05590.1.1:zf-C2H2,zf-C2H2,zf-C2H2	ACTGGGCGTGGCSK	22	289	326	333	212	178	4	4	277	230	218	245	280	333	4	201.38	117.68
Dcitr08g07600.1.1:HLH	GGGBMGCAGCTGCGTCCC	323	315	319	315	319	324	72	63	327	333	219	89	320	333	63	256.77	107.79
Dcitr01g20150.1.1:zf-C2H2,zf-C2H2,zf-C2H2,zf-C2H2,zf-C2H2	YGCGTAASNCCGGTAGC	105	91	333	121	328	258	158	137	251	308	269	288	135	333	91	214	90.72
Dcitr01g07260.1.1:Runt	WAACCGCAAAACCGCAA	333	325	322	305	322	333	332	332	332	329	333	121	94	333	94	293.31	83.01
Dcitr12g07770.1.2:zf-C4	AWNTAGGTCASTAGGTCA	234	333	279	323	157	90	65	116	120	159	94	195	147	333	65	177.85	89.08
Dcitr12g07820.1.1:zf-C4	AWNTAGGTCASTAGGTCA	231	334	278	322	156	92	63	114	118	160	95	196	148	334	63	177.46	89.03
Dcitr01g20190.1.1:zf-C2H2,zf-C2H2,zf-C2H2,zf-C2H2,zf-C2H2	YGCGTAASNCCGGTAGC	106	90	334	120	329	257	159	136	252	307	270	287	134	334	90	213.92	91.02
Dcitr05g08020.1.1:zf-C2H2,zf-C2H2,zf-C2H2,zf-C2H2	GCTYCGTGGGGGGTM	279	328	324	320	331	151	149	121	25	202	23	300	334	334	23	222.08	117.04
Dcitr01g07250.1.1:Runt	WAACCGCAAAACCGCAA	334	326	323	306	323	334	333	333	333	332	334	122	88	334	88	293.92	84.5
Dcitr08g06930.1.1:T-box	WTTCACACCTAGGTGTGAAW	230	168	100	325	334	198	334	334	69	98	287	78	333	334	69	222.15	109.07
Dcitr00g03280.1.1:AT_hook,AT_hook,AT_hook	NNNNRHWDD	281	263	304	295	293	286	279	274	334	274	272	268	262	334	262	283.46	19.71
Dcitr00g01470.1.1:HMG_box	RAACAATWNCAKTGTTY	16	102	157	334	134	246	22	57	285	293	307	333	327	334	16	201	123.49
Dcitr09g08920.1.1:zf-C2H2,zf-C2H2,zf-C2H2,zf-C2H2,zf-C2H2	ATTACCATACAAGTGCAV	320	312	317	308	309	327	319	320	325	334	327	334	324	334	308	321.23	8.42

## Sheet: ratio
motif name	consensus	2000fixed_Citrus_midgut_-	2000fixed_Citrus_midgut_+	2000fixed_Clas_-	2000fixed_Clas_+	2000fixed_Cmed_-	2000fixed_Cmed_+	2000fixed_Cmed_gut_-	2000fixed_Cmed_gut_+	2000fixed_Cmed_high_inf	2000fixed_Cmed_low_inf	2000fixed_Cmed_whole_-	2000fixed_Csin_-	2000fixed_Csin_high_inf	max	sd
Dcitr05g07840.1.1:Homeobox	YAATWAW	0.9995	1	0.9989	1	0.9988	0.9981	0.9984	0.9982	0.9985	0.9987	0.9983	0.9984	0.9993	1	0.0007
Dcitr07g05110.1.1:Homeobox	WWWWATTTMC	0.998	0.9994	0.9978	1	0.9976	0.9989	0.9968	0.9968	0.9974	0.9978	0.9985	0.9975	0.9993	1	0.001
Dcitr02g17420.1.1:ARID	NDATYAAA	0.9995	1	1	1	1	0.9992	0.9996	0.9991	0.9996	0.9997	0.9996	0.9998	1	1	0.0003
Dcitr00g03280.1.1:AT_hook,AT_hook,AT_hook	NNNNRHWDD	0.9998	1	1	1	1	1	0.9996	0.9995	1	1	1	1	1	1	0.0002
Dcitr02g11570.1.1:TBP,TBP	GTATAAA	0.9975	0.9983	1	0.9979	0.9976	0.9977	0.9968	0.995	0.9983	0.9982	0.9985	0.9982	0.9993	1	0.0012
Dcitr05g07830.1.1:Homeobox	YAATWAW	0.9995	1	0.9989	1	0.9988	0.9981	0.9984	0.9982	0.9985	0.9987	0.9983	0.9984	0.9993	1	0.0007
Dcitr00g01540.1.1:Forkhead	RTAAACANN	0.9988	1	0.9989	1	0.9988	0.9996	0.9984	0.9977	0.9992	0.9995	0.9994	0.9996	1	1	0.0007
Dcitr00g09350.1.1:Forkhead	RTAAACANN	0.9988	1	0.9989	1	0.9988	0.9996	0.9984	0.9977	0.9992	0.9995	0.9994	0.9996	1	1	0.0007
Dcitr05g12500.1.1:Homeobox	TGTTW	0.9995	1	1	0.9979	1	0.9992	0.9992	0.9986	0.9998	0.9997	0.9998	0.9998	1	1	0.0006
Dcitr04g14190.1.1:Homeobox	NYAATYWNNN	0.9995	1	1	1	1	1	0.9996	0.9991	0.9998	1	1	0.9996	1	1	0.0003
Dcitr08g10180.1.1:Homeobox	NNYMATTAR	0.9993	1	1	1	0.9988	0.9981	0.9988	0.9986	0.9988	0.9985	0.9985	0.9987	0.9993	1	0.0006
Dcitr08g10250.1.1:Homeobox	NNYMATTAR	0.9993	1	1	1	0.9988	0.9981	0.9988	0.9986	0.9988	0.9985	0.9985	0.9987	0.9993	1	0.0006
Dcitr08g10260.1.1:Homeobox	NNYMATTAR	0.9993	1	1	1	0.9988	0.9981	0.9988	0.9986	0.9988	0.9985	0.9985	0.9987	0.9993	1	0.0006
Dcitr00g03280.1.2:AT_hook,AT_hook,AT_hook	NNNNRHWDD	0.9998	1	1	1	1	1	0.9996	0.9995	1	1	1	1	1	1	0.0002
Dcitr05g09940.1.1:Homeobox	AHAATDCH	0.9998	1	1	1	1	0.9996	0.9996	0.9995	0.9997	0.9997	0.9998	0.9998	1	1	0.0002
Dcitr05g12460.1.1:Homeobox	TGTTW	0.9998	1	1	0.9979	1	0.9992	0.9996	0.9995	0.9998	0.9997	0.9998	1	1	1	0.0006
Dcitr10g03830.1.1:zf-C4	NAGRTCANN	0.9956	0.9955	0.9968	0.9979	0.9964	0.9955	0.9944	0.9945	0.9964	0.9971	0.9958	0.9975	0.9993	0.9993	0.0014
Dcitr10g03860.1.1:zf-C4	NAGRTCANN	0.9956	0.9955	0.9968	0.9979	0.9964	0.9955	0.9944	0.9945	0.9964	0.9971	0.9958	0.9975	0.9993	0.9993	0.0014
Dcitr01g09360.1.1:PAX,Homeobox	RYAATTT	0.9985	0.9989	0.9989	0.9979	0.9988	0.9989	0.9976	0.9973	0.9984	0.9992	0.9985	0.9986	0.9993	0.9993	0.0006
Dcitr10g03800.1.1:zf-C4	NAGRTCANN	0.9956	0.9955	0.9968	0.9979	0.9964	0.9955	0.9944	0.9945	0.9964	0.9971	0.9958	0.9975	0.9993	0.9993	0.0014
Dcitr00g07820.1.1:TCR,TCR	DTTTRAAWHN	0.9956	0.9978	0.9978	0.9979	0.9952	0.9943	0.9948	0.9941	0.9958	0.996	0.996	0.9966	0.9985	0.9985	0.0014
Dcitr01g12170.1.1:TCR,TCR	DTTTRAAWHN	0.9956	0.9978	0.9978	0.9979	0.9952	0.9943	0.9948	0.9941	0.9958	0.996	0.996	0.9966	0.9985	0.9985	0.0014
Dcitr01g12170.1.2:TCR,TCR	DTTTRAAWHN	0.9956	0.9978	0.9978	0.9979	0.9952	0.9943	0.9948	0.9941	0.9958	0.996	0.996	0.9966	0.9985	0.9985	0.0014
Dcitr08g12510.1.1:Forkhead	NNGACRCNNN	0.9904	0.9944	0.9946	0.9895	0.9964	0.9913	0.99	0.989	0.9928	0.9931	0.9934	0.993	0.9942	0.9964	0.0023
Dcitr01g01070.1.2:Homeobox	NGGATTANN	0.9941	0.9922	0.9935	0.9916	0.9904	0.989	0.9932	0.9931	0.992	0.9921	0.9919	0.9943	0.9949	0.9949	0.0016
Dcitr01g01070.1.1:Homeobox	NGGATTANN	0.9941	0.9922	0.9935	0.9916	0.9904	0.989	0.9932	0.9931	0.992	0.9921	0.9919	0.9943	0.9949	0.9949	0.0016
Dcitr02g01550.1.1:Pou,Homeobox	NTAATTATRN	0.9807	0.9827	0.9774	0.9937	0.982	0.9826	0.9768	0.978	0.9788	0.9804	0.9811	0.9797	0.9898	0.9937	0.0049
Dcitr13g02120.1.1:Homeobox	RBYVATTANN	0.9914	0.9927	0.9914	0.9874	0.988	0.9913	0.9892	0.989	0.9903	0.9918	0.9909	0.9909	0.9934	0.9934	0.0018
Dcitr07g04890.1.1:Homeobox	GYMATTAV	0.9859	0.9866	0.9871	0.9874	0.9844	0.9887	0.9816	0.9812	0.9865	0.9878	0.9885	0.9844	0.992	0.992	0.0029
Dcitr07g04860.1.1:Homeobox	GYMATTAV	0.9859	0.9866	0.9871	0.9874	0.9844	0.9887	0.9816	0.9812	0.9865	0.9878	0.9885	0.9844	0.992	0.992	0.0029
Dcitr07g04880.1.1:Homeobox	GYMATTAV	0.9859	0.9866	0.9871	0.9874	0.9844	0.9887	0.9816	0.9812	0.9865	0.9878	0.9885	0.9844	0.992	0.992	0.0029
Dcitr07g04850.1.1:Homeobox	GYMATTAV	0.9859	0.9866	0.9871	0.9874	0.9844	0.9887	0.9816	0.9812	0.9865	0.9878	0.9885	0.9844	0.992	0.992	0.0029
Dcitr05g09900.1.1:Homeobox	YTAATTANNN	0.9733	0.9737	0.9828	0.9832	0.9808	0.9773	0.9716	0.9684	0.9761	0.9772	0.9792	0.9772	0.9869	0.9869	0.0051
Dcitr05g09920.1.1:Homeobox	YTAATTANNN	0.9733	0.9737	0.9828	0.9832	0.9808	0.9773	0.9716	0.9684	0.9761	0.9772	0.9792	0.9772	0.9869	0.9869	0.0051
Dcitr05g09930.1.1:Homeobox	YTAATTANNN	0.9733	0.9737	0.9828	0.9832	0.9808	0.9773	0.9716	0.9684	0.9761	0.9772	0.9792	0.9772	0.9869	0.9869	0.0051
Dcitr09g09390.1.1:Homeobox	BCTTRTTA	0.9736	0.9749	0.9752	0.9853	0.976	0.9754	0.9752	0.9771	0.9713	0.9723	0.9752	0.9718	0.9832	0.9853	0.0041
Dcitr08g08720.1.1:bZIP_1	TKDYGCAAYN	0.9798	0.9793	0.9817	0.9811	0.9808	0.9781	0.9812	0.9803	0.9772	0.9774	0.9764	0.9751	0.9745	0.9817	0.0024
Dcitr08g12430.1.1:Pou,Homeobox	TGMAYAA	0.9719	0.976	0.9688	0.9789	0.9653	0.9675	0.9664	0.9694	0.9712	0.9722	0.9684	0.977	0.973	0.9789	0.0042
Dcitr08g12420.1.1:Pou,Homeobox	TGMAYAA	0.9719	0.976	0.9688	0.9789	0.9653	0.9675	0.9664	0.9694	0.9712	0.9722	0.9684	0.977	0.973	0.9789	0.0042
Dcitr07g05150.1.2:Homeobox	CATAAAA	0.9682	0.9754	0.9634	0.9789	0.9701	0.9758	0.9684	0.9684	0.9724	0.9728	0.9743	0.9735	0.9708	0.9789	0.0041
Dcitr07g05150.1.1:Homeobox	CATAAAA	0.9682	0.9754	0.9634	0.9789	0.9701	0.9758	0.9684	0.9684	0.9724	0.9728	0.9743	0.9735	0.9708	0.9789	0.0041
Dcitr08g03480.1.2:Homeobox	CCAATTA	0.9516	0.952	0.9623	0.9768	0.9641	0.9565	0.9532	0.952	0.954	0.9556	0.9565	0.9561	0.9642	0.9768	0.0071
Dcitr08g03480.1.1:Homeobox	CCAATTA	0.9516	0.952	0.9623	0.9768	0.9641	0.9565	0.9532	0.952	0.954	0.9556	0.9565	0.9561	0.9642	0.9768	0.0071
Dcitr02g16980.1.1:Homeobox	YYAATTAR	0.9674	0.967	0.9752	0.9705	0.9701	0.9682	0.9624	0.9597	0.967	0.9686	0.9684	0.967	0.973	0.9752	0.004
Dcitr02g16980.1.2:Homeobox	YYAATTAR	0.9674	0.967	0.9752	0.9705	0.9701	0.9682	0.9624	0.9597	0.967	0.9686	0.9684	0.967	0.973	0.9752	0.004
Dcitr02g01540.1.3:Pou	ATGYTAATTA	0.9608	0.9603	0.9688	0.9684	0.9581	0.9512	0.9584	0.957	0.9558	0.9579	0.9554	0.9611	0.973	0.973	0.0061
Dcitr02g01540.1.1:Pou	ATGYTAATTA	0.9608	0.9603	0.9688	0.9684	0.9581	0.9512	0.9584	0.957	0.9558	0.9579	0.9554	0.9611	0.973	0.973	0.0061
Dcitr02g01540.1.2:Pou	ATGYTAATTA	0.9608	0.9603	0.9688	0.9684	0.9581	0.9512	0.9584	0.957	0.9558	0.9579	0.9554	0.9611	0.973	0.973	0.0061
Dcitr01g14400.1.3:Homeobox	CTAATTAN	0.9645	0.9615	0.9698	0.9684	0.9665	0.9656	0.966	0.9634	0.9631	0.9656	0.9647	0.9643	0.9708	0.9708	0.0027
Dcitr01g14060.1.1:Homeobox	CTAATTAN	0.9645	0.9615	0.9698	0.9684	0.9665	0.9656	0.966	0.9634	0.9631	0.9656	0.9647	0.9643	0.9708	0.9708	0.0027
Dcitr01g14400.1.2:Homeobox	CTAATTAN	0.9645	0.9615	0.9698	0.9684	0.9665	0.9656	0.966	0.9634	0.9631	0.9656	0.9647	0.9643	0.9708	0.9708	0.0027
Dcitr01g14400.1.1:Homeobox	CTAATTAN	0.9645	0.9615	0.9698	0.9684	0.9665	0.9656	0.966	0.9634	0.9631	0.9656	0.9647	0.9643	0.9708	0.9708	0.0027
Dcitr03g11830.1.1:Homeobox	GTMATTAA	0.9568	0.9631	0.9634	0.9705	0.9557	0.9577	0.9472	0.9469	0.9565	0.954	0.9584	0.9535	0.9672	0.9705	0.007
Dcitr08g10720.1.1:Homeobox	CACTTNA	0.9509	0.9564	0.9515	0.9537	0.9497	0.9403	0.9432	0.9424	0.9416	0.94	0.9401	0.9415	0.9489	0.9564	0.0058
Dcitr08g11170.1.1:Homeobox	CACTTNA	0.9509	0.9564	0.9515	0.9537	0.9497	0.9403	0.9432	0.9424	0.9416	0.94	0.9401	0.9415	0.9489	0.9564	0.0058
Dcitr08g11200.1.1:Homeobox	CACTTNA	0.9509	0.9564	0.9515	0.9537	0.9497	0.9403	0.9432	0.9424	0.9416	0.94	0.9401	0.9415	0.9489	0.9564	0.0058
Dcitr08g11200.1.2:Homeobox	CACTTNA	0.9509	0.9564	0.9515	0.9537	0.9497	0.9403	0.9432	0.9424	0.9416	0.94	0.9401	0.9415	0.9489	0.9564	0.0058
Dcitr02g06840.1.1:MH1	GMGACGVN	0.9153	0.9201	0.9213	0.9558	0.9305	0.9308	0.9128	0.9154	0.9246	0.9269	0.9337	0.9232	0.9401	0.9558	0.0117
Dcitr07g11290.1.2:Homeobox	GTCATTAC	0.9255	0.9307	0.9429	0.9537	0.9329	0.9278	0.9204	0.9186	0.9227	0.9252	0.9244	0.9286	0.9504	0.9537	0.0112
Dcitr07g11290.1.1:Homeobox	GTCATTAC	0.9255	0.9307	0.9429	0.9537	0.9329	0.9278	0.9204	0.9186	0.9227	0.9252	0.9244	0.9286	0.9504	0.9537	0.0112
Dcitr03g04000.1.1:Homeobox	CTGTCA	0.9299	0.9307	0.9397	0.9516	0.9449	0.9342	0.9268	0.9291	0.9316	0.9332	0.9331	0.9335	0.9482	0.9516	0.0078
Dcitr02g06180.1.1:DM	TGTAWCWWWT	0.9306	0.9279	0.9429	0.9411	0.9461	0.9308	0.9304	0.9296	0.9333	0.9316	0.9329	0.9385	0.9321	0.9461	0.0057
Dcitr02g06160.1.1:DM	TGTAWCWWWT	0.9306	0.9279	0.9429	0.9411	0.9461	0.9308	0.9304	0.9296	0.9333	0.9316	0.9329	0.9385	0.9321	0.9461	0.0057
Dcitr06g05750.1.1:TEA	GVTATTTTT	0.9321	0.938	0.9364	0.9368	0.9389	0.9353	0.9284	0.925	0.9349	0.9349	0.9312	0.9326	0.9197	0.9389	0.0055
Dcitr11g09640.1.1:Homeobox	SCAATTAS	0.9274	0.933	0.9364	0.9305	0.9317	0.9236	0.924	0.9204	0.9224	0.9269	0.9202	0.9297	0.9328	0.9364	0.0052
Dcitr11g09630.1.1:Homeobox	SCAATTAS	0.9274	0.933	0.9364	0.9305	0.9317	0.9236	0.924	0.9204	0.9224	0.9269	0.9202	0.9297	0.9328	0.9364	0.0052
Dcitr09g04800.1.1:GATA,GATA	VWGATAAGR	0.8998	0.914	0.9073	0.9074	0.9198	0.9062	0.894	0.8911	0.9042	0.9077	0.9006	0.9053	0.8934	0.9198	0.0082
Dcitr08g03190.1.1:Homeobox	SYAATTAS	0.8966	0.9011	0.9062	0.9116	0.9078	0.8968	0.8904	0.887	0.8907	0.8997	0.8942	0.9012	0.9153	0.9153	0.0085
Dcitr08g10350.1.1:Homeobox	NTTTGACA	0.9094	0.9089	0.9149	0.9095	0.897	0.9059	0.902	0.8994	0.9023	0.9077	0.9055	0.9092	0.8964	0.9149	0.0055
Dcitr01g03720.1.1:Homeobox	NTTTGACA	0.9094	0.9089	0.9149	0.9095	0.897	0.9059	0.902	0.8994	0.9023	0.9077	0.9055	0.9092	0.8964	0.9149	0.0055
Dcitr01g03700.1.1:Homeobox	NTTTGACA	0.9094	0.9089	0.9149	0.9095	0.897	0.9059	0.902	0.8994	0.9023	0.9077	0.9055	0.9092	0.8964	0.9149	0.0055
Dcitr08g10400.1.1:Homeobox	NTTTGACA	0.9094	0.9089	0.9149	0.9095	0.897	0.9059	0.902	0.8994	0.9023	0.9077	0.9055	0.9092	0.8964	0.9149	0.0055
Dcitr09g06330.1.1:Homeobox	CTAATTAY	0.8884	0.8955	0.8922	0.9032	0.8982	0.8972	0.884	0.8829	0.897	0.9007	0.8976	0.901	0.9088	0.9088	0.0074
Dcitr08g04700.1.1:Homeobox	ATTAATTA	0.884	0.8827	0.8912	0.8884	0.8994	0.8877	0.8872	0.8829	0.8821	0.8878	0.8889	0.8895	0.8971	0.8994	0.0052
Dcitr07g09460.1.2:Homeobox	CTAATTA	0.8776	0.8749	0.8912	0.8968	0.8934	0.8809	0.8695	0.8655	0.8787	0.8811	0.8838	0.8805	0.8978	0.8978	0.01
Dcitr07g09510.1.1:Homeobox	CTAATTA	0.8776	0.8749	0.8912	0.8968	0.8934	0.8809	0.8695	0.8655	0.8787	0.8811	0.8838	0.8805	0.8978	0.8978	0.01
Dcitr07g09460.1.1:Homeobox	CTAATTA	0.8776	0.8749	0.8912	0.8968	0.8934	0.8809	0.8695	0.8655	0.8787	0.8811	0.8838	0.8805	0.8978	0.8978	0.01
Dcitr07g04960.1.1:Homeobox	GTCGTTAN	0.8314	0.8425	0.833	0.8737	0.8168	0.8476	0.8175	0.8198	0.8425	0.8459	0.8496	0.8402	0.865	0.8737	0.0172
Dcitr09g04770.1.1:GATA,GATA	SWGATAASG	0.8484	0.8721	0.8491	0.8568	0.8467	0.8563	0.8295	0.8294	0.8446	0.8504	0.8501	0.8429	0.8547	0.8721	0.0112
Dcitr01g12080.1.1:zf-C2H2,zf-C2H2,zf-C2H2,zf-C2H2,zf-C2H2	VANRCAAAAAAAABN	0.8588	0.8665	0.8588	0.8147	0.8467	0.8544	0.8543	0.8513	0.862	0.8531	0.8524	0.854	0.8088	0.8665	0.0173
Dcitr02g10010.1.2:Homeobox	CACTTAA	0.8353	0.8408	0.8341	0.8632	0.8539	0.8219	0.8347	0.8317	0.8343	0.8366	0.8227	0.845	0.8263	0.8632	0.0117
Dcitr02g10010.1.1:Homeobox	CACTTAA	0.8353	0.8408	0.8341	0.8632	0.8539	0.8219	0.8347	0.8317	0.8343	0.8366	0.8227	0.845	0.8263	0.8632	0.0117
Dcitr07g11300.1.1:Homeobox	CTAATTAA	0.8302	0.833	0.8459	0.8316	0.8479	0.8348	0.8275	0.8216	0.8303	0.8353	0.8399	0.84	0.8547	0.8547	0.0091
Dcitr07g11300.1.2:Homeobox	CTAATTAA	0.8302	0.833	0.8459	0.8316	0.8479	0.8348	0.8275	0.8216	0.8303	0.8353	0.8399	0.84	0.8547	0.8547	0.0091
Dcitr06g14220.1.2:Forkhead	TCRTAAACA	0.8487	0.8413	0.8534	0.8274	0.8144	0.834	0.8391	0.839	0.8431	0.841	0.8375	0.8486	0.8328	0.8534	0.0101
Dcitr06g14220.1.1:Forkhead	TCRTAAACA	0.8487	0.8413	0.8534	0.8274	0.8144	0.834	0.8391	0.839	0.8431	0.841	0.8375	0.8486	0.8328	0.8534	0.0101
Dcitr09g09340.1.1:Homeobox	STCGTTAD	0.824	0.8291	0.8125	0.8484	0.8108	0.8355	0.8091	0.8129	0.8241	0.8296	0.8371	0.8233	0.8482	0.8484	0.0133
Dcitr09g01590.1.1:Homeobox	CCAATTA	0.7944	0.7939	0.805	0.8211	0.8096	0.8042	0.7903	0.7873	0.7904	0.8004	0.7917	0.7957	0.8248	0.8248	0.0119
Dcitr09g01600.1.1:Homeobox	CCAATTA	0.7944	0.7939	0.805	0.8211	0.8096	0.8042	0.7903	0.7873	0.7904	0.8004	0.7917	0.7957	0.8248	0.8248	0.0119
Dcitr08g12590.1.1:zf-C2H2,zf-C2H2,zf-C2H2	TAACRGTW	0.8084	0.8022	0.8233	0.8189	0.7856	0.8095	0.7963	0.8001	0.8091	0.8064	0.8161	0.8075	0.8146	0.8233	0.01
Dcitr05g12150.1.1:zf-C4	AGGTCA	0.787	0.7966	0.7974	0.7895	0.7904	0.7905	0.7875	0.7855	0.7927	0.7872	0.7919	0.7831	0.8131	0.8131	0.0076
Dcitr08g04110.1.2:Forkhead	GTAAACAA	0.8065	0.8006	0.8125	0.8042	0.7844	0.7902	0.8095	0.812	0.7994	0.8024	0.787	0.8061	0.792	0.8125	0.0094
Dcitr08g04110.1.1:Forkhead	GTAAACAA	0.8065	0.8006	0.8125	0.8042	0.7844	0.7902	0.8095	0.812	0.7994	0.8024	0.787	0.8061	0.792	0.8125	0.0094
Dcitr08g11750.1.1:Homeobox	CCGTTTAG	0.7707	0.7754	0.792	0.8105	0.7605	0.8038	0.7691	0.7717	0.7801	0.7826	0.7927	0.7774	0.7803	0.8105	0.0142
Dcitr08g12040.1.1:Homeobox	CCGTTTAG	0.7707	0.7754	0.792	0.8105	0.7605	0.8038	0.7691	0.7717	0.7801	0.7826	0.7927	0.7774	0.7803	0.8105	0.0142
Dcitr08g03450.1.1:bZIP_1	RTKDCGCAAT	0.7791	0.7838	0.7877	0.8084	0.7856	0.7784	0.7755	0.7731	0.781	0.7856	0.7796	0.791	0.8007	0.8084	0.01
Dcitr08g09770.1.1:Homeobox	SCAATTAGC	0.7571	0.7642	0.7662	0.7958	0.7641	0.7807	0.7539	0.7598	0.7621	0.7724	0.7585	0.7654	0.7781	0.7958	0.0116
Dcitr03g20560.1.2:HLH	NCVCACGT	0.7183	0.7358	0.7134	0.7853	0.7317	0.7633	0.7071	0.7127	0.7324	0.7365	0.756	0.711	0.7547	0.7853	0.0238
Dcitr03g20320.1.1:HLH	NCVCACGT	0.7183	0.7358	0.7134	0.7853	0.7317	0.7633	0.7071	0.7127	0.7324	0.7365	0.756	0.711	0.7547	0.7853	0.0238
Dcitr03g20310.1.1:HLH	NCVCACGT	0.7183	0.7358	0.7134	0.7853	0.7317	0.7633	0.7071	0.7127	0.7324	0.7365	0.756	0.711	0.7547	0.7853	0.0238
Dcitr03g20560.1.1:HLH	NCVCACGT	0.7183	0.7358	0.7134	0.7853	0.7317	0.7633	0.7071	0.7127	0.7324	0.7365	0.756	0.711	0.7547	0.7853	0.0238
Dcitr05g10020.1.2:Homeobox	NYTAATTARN	0.746	0.7363	0.7597	0.7726	0.7521	0.7342	0.7415	0.7338	0.7434	0.7445	0.7447	0.7578	0.7847	0.7847	0.0152
Dcitr05g10020.1.1:Homeobox	NYTAATTARN	0.746	0.7363	0.7597	0.7726	0.7521	0.7342	0.7415	0.7338	0.7434	0.7445	0.7447	0.7578	0.7847	0.7847	0.0152
Dcitr13g01090.1.1:Myb_DNA-binding,Myb_DNA-binding,Myb_DNA-binding	GSCAGTTRRB	0.7198	0.7397	0.764	0.7263	0.7377	0.7259	0.7119	0.693	0.7252	0.7308	0.7188	0.7306	0.7445	0.764	0.017
Dcitr13g01080.1.1:Myb_DNA-binding,Myb_DNA-binding,Myb_DNA-binding	GSCAGTTRRB	0.7198	0.7397	0.764	0.7263	0.7377	0.7259	0.7119	0.693	0.7252	0.7308	0.7188	0.7306	0.7445	0.764	0.017
Dcitr07g04920.1.1:Homeobox	GTCGTTAA	0.7178	0.7268	0.7231	0.76	0.7138	0.7274	0.7075	0.7127	0.7171	0.7214	0.7365	0.7116	0.7511	0.76	0.0157
Dcitr08g02330.1.1:Homeobox	RCGTATCRHN	0.7376	0.7492	0.7263	0.7137	0.7257	0.7108	0.7279	0.7324	0.7142	0.7254	0.721	0.7372	0.7431	0.7492	0.0116
Dcitr08g02340.1.1:Homeobox	RCGTATCRHN	0.7376	0.7492	0.7263	0.7137	0.7257	0.7108	0.7279	0.7324	0.7142	0.7254	0.721	0.7372	0.7431	0.7492	0.0116
Dcitr07g12950.1.1:Forkhead	AWGTAAACANV	0.743	0.7341	0.7403	0.7242	0.715	0.71	0.7383	0.7397	0.7326	0.7279	0.7203	0.7338	0.7263	0.743	0.0102
Dcitr07g12950.1.2:Forkhead	AWGTAAACANV	0.743	0.7341	0.7403	0.7242	0.715	0.71	0.7383	0.7397	0.7326	0.7279	0.7203	0.7338	0.7263	0.743	0.0102
Dcitr08g02450.1.4:zf-C4	SAGGTCAN	0.7011	0.7134	0.7058	0.7326	0.7054	0.6922	0.6999	0.7027	0.7005	0.6895	0.6953	0.6969	0.7219	0.7326	0.0121
Dcitr08g02450.1.3:zf-C4	SAGGTCAN	0.7011	0.7134	0.7058	0.7326	0.7054	0.6922	0.6999	0.7027	0.7005	0.6895	0.6953	0.6969	0.7219	0.7326	0.0121
Dcitr03g03190.1.1:HLH	NCCACGTGB	0.6742	0.6793	0.6789	0.7326	0.7018	0.6964	0.6755	0.6743	0.6851	0.6869	0.6921	0.6845	0.7102	0.7326	0.0169
Dcitr08g02450.1.2:zf-C4	SAGGTCAN	0.7011	0.7134	0.7058	0.7326	0.7054	0.6922	0.6999	0.7027	0.7005	0.6895	0.6953	0.6969	0.7219	0.7326	0.0121
Dcitr08g02450.1.1:zf-C4	SAGGTCAN	0.7011	0.7134	0.7058	0.7326	0.7054	0.6922	0.6999	0.7027	0.7005	0.6895	0.6953	0.6969	0.7219	0.7326	0.0121
Dcitr13g06550.1.1:zf-C4	GAGATCAA	0.6791	0.6777	0.6843	0.6737	0.685	0.6786	0.6703	0.6693	0.6927	0.6905	0.6825	0.7101	0.6956	0.7101	0.0113
Dcitr01g15940.1.1:RFX_DNA_binding	CNTRGCAACV	0.686	0.6832	0.6746	0.7032	0.6659	0.6737	0.6703	0.6775	0.6879	0.6875	0.6713	0.6875	0.6847	0.7032	0.01
Dcitr01g16050.1.1:RFX_DNA_binding	CNTRGCAACV	0.686	0.6832	0.6746	0.7032	0.6659	0.6737	0.6703	0.6775	0.6879	0.6875	0.6713	0.6875	0.6847	0.7032	0.01
Dcitr08g01790.1.1:zf-C4	AAGGTCA	0.6667	0.6749	0.6681	0.7032	0.6707	0.6469	0.6715	0.6693	0.6525	0.6426	0.6496	0.6493	0.6788	0.7032	0.0166
Dcitr06g09680.1.1:HLH	ATCACGYGA	0.663	0.6676	0.6476	0.7011	0.6671	0.6635	0.6563	0.661	0.6658	0.6721	0.6575	0.6762	0.681	0.7011	0.0133
Dcitr06g09590.1.1:HLH	ATCACGYGA	0.663	0.6676	0.6476	0.7011	0.6671	0.6635	0.6563	0.661	0.6658	0.6721	0.6575	0.6762	0.681	0.7011	0.0133
Dcitr13g05990.1.1:CP2	ACTGGTTT	0.6596	0.6626	0.6713	0.6589	0.6599	0.6578	0.6435	0.6382	0.6596	0.6652	0.6498	0.673	0.6686	0.673	0.0102
Dcitr06g09420.1.1:PAX	CANTSAWGCG	0.6319	0.638	0.6455	0.6505	0.6419	0.6673	0.6291	0.6281	0.6509	0.6617	0.6549	0.6538	0.6474	0.6673	0.0122
Dcitr06g15680.1.1:HMG_box	RNANATCAAARSDAND	0.6472	0.6542	0.6401	0.6421	0.6323	0.6287	0.6315	0.6217	0.6348	0.6295	0.6195	0.6404	0.6314	0.6542	0.0098
Dcitr12g08950.1.1:CSD	YGTWCCATC	0.6166	0.6385	0.6088	0.5937	0.5952	0.6333	0.5966	0.5952	0.6172	0.6211	0.6218	0.6102	0.5912	0.6385	0.0157
Dcitr02g08120.1.1:Forkhead	GTAAACAA	0.6374	0.6263	0.6315	0.6274	0.6024	0.6049	0.6259	0.629	0.6236	0.6219	0.6114	0.6274	0.6314	0.6374	0.0105
Dcitr11g08260.1.1:zf-C4	AAGGTCA	0.5683	0.5665	0.583	0.6042	0.5952	0.5561	0.5674	0.5672	0.5626	0.5547	0.5655	0.5593	0.6102	0.6102	0.0184
Dcitr11g04580.1.1:HLH	NNCACGTGN	0.5428	0.5536	0.556	0.5874	0.5952	0.5607	0.549	0.5453	0.5494	0.5485	0.5617	0.5426	0.5664	0.5952	0.0164
Dcitr11g04230.1.1:HLH	NNCACGTGN	0.5428	0.5536	0.556	0.5874	0.5952	0.5607	0.549	0.5453	0.5494	0.5485	0.5617	0.5426	0.5664	0.5952	0.0164
Dcitr08g08180.1.2:Homeobox	GCTAATTAC	0.5344	0.5369	0.555	0.5916	0.5497	0.5388	0.5198	0.5105	0.5385	0.5354	0.5472	0.5406	0.5912	0.5916	0.0235
Dcitr08g08180.1.1:Homeobox	GCTAATTAC	0.5344	0.5369	0.555	0.5916	0.5497	0.5388	0.5198	0.5105	0.5385	0.5354	0.5472	0.5406	0.5912	0.5916	0.0235
Dcitr08g08180.1.3:Homeobox	GCTAATTAC	0.5344	0.5369	0.555	0.5916	0.5497	0.5388	0.5198	0.5105	0.5385	0.5354	0.5472	0.5406	0.5912	0.5916	0.0235
Dcitr09g03170.1.1:Homeobox	VCTAATTASS	0.5515	0.5503	0.5431	0.5684	0.5222	0.5486	0.5346	0.5334	0.5461	0.5513	0.5475	0.5613	0.5832	0.5832	0.0156
Dcitr04g16960.1.1:Homeobox	SGGATTAD	0.5544	0.5587	0.5636	0.5432	0.5808	0.5353	0.5646	0.5558	0.5531	0.5589	0.5564	0.569	0.5788	0.5808	0.0126
Dcitr05g01130.1.1:zf-C4	AAGGTCAH	0.5041	0.505	0.5259	0.5537	0.5401	0.5009	0.5134	0.5078	0.5092	0.499	0.508	0.5085	0.5467	0.5537	0.0184
Dcitr05g01100.1.1:zf-C4	AAGGTCAH	0.5041	0.505	0.5259	0.5537	0.5401	0.5009	0.5134	0.5078	0.5092	0.499	0.508	0.5085	0.5467	0.5537	0.0184
Dcitr06g09440.1.1:Homeobox	TAATBNVATTA	0.4868	0.4788	0.4838	0.5453	0.4982	0.4843	0.4938	0.4931	0.4921	0.4866	0.4916	0.4974	0.5263	0.5453	0.0186
Dcitr06g08020.1.1:Homeobox	TAATBNVATTA	0.4868	0.4788	0.4838	0.5453	0.4982	0.4843	0.4938	0.4931	0.4921	0.4866	0.4916	0.4974	0.5263	0.5453	0.0186
Dcitr04g13800.1.1:zf-C2H2,zf-C2H2,zf-C2H2,zf-C2H2,zf-C2H2	ACAGGTG	0.5362	0.5324	0.4978	0.4737	0.4958	0.4987	0.5194	0.5261	0.5069	0.5124	0.4973	0.5109	0.4847	0.5362	0.0183
Dcitr13g05240.1.1:SRF-TF	YTAWWWWTAR	0.491	0.4905	0.5172	0.5179	0.5066	0.4922	0.499	0.4895	0.4864	0.4867	0.4944	0.4804	0.4927	0.5179	0.0115
Dcitr01g13820.1.1:HLH	GKCAGRTGK	0.4942	0.5067	0.4935	0.4611	0.4659	0.4669	0.4718	0.4689	0.4836	0.4844	0.4674	0.4863	0.4693	0.5067	0.0139
Dcitr01g13840.1.1:HLH	GKCAGRTGK	0.4942	0.5067	0.4935	0.4611	0.4659	0.4669	0.4718	0.4689	0.4836	0.4844	0.4674	0.4863	0.4693	0.5067	0.0139
Dcitr05g14650.1.1:Forkhead	YAWATAAACAAHB	0.4902	0.4799	0.4688	0.5032	0.497	0.5002	0.5034	0.5064	0.4928	0.5007	0.5014	0.4935	0.4964	0.5064	0.0105
Dcitr08g09110.1.1:Homeobox	NTAATBNVATTAN	0.4226	0.4302	0.4073	0.4863	0.4311	0.4231	0.4254	0.4282	0.4236	0.421	0.4243	0.4301	0.4518	0.4863	0.0192
Dcitr05g09240.1.1:HTH_psq	ATATATATWATWAT	0.4742	0.4849	0.458	0.4632	0.4802	0.4643	0.4662	0.4579	0.4609	0.4562	0.4691	0.4508	0.4533	0.4849	0.0103
Dcitr04g05060.1.1:zf-C4	YAAAGGTCA	0.4429	0.4447	0.4741	0.4589	0.4395	0.4476	0.439	0.4387	0.4478	0.4438	0.4447	0.4436	0.4489	0.4741	0.0097
Dcitr02g03770.1.1:Forkhead	VYTAYRTAAACA	0.4542	0.4598	0.4397	0.4274	0.4168	0.4272	0.4502	0.4492	0.4433	0.4493	0.4368	0.4526	0.4285	0.4598	0.013
Dcitr02g19530.1.1:zf-C4	RAGGTCAT	0.4283	0.433	0.43	0.4421	0.4335	0.4072	0.4278	0.4227	0.423	0.4143	0.4133	0.4332	0.4533	0.4533	0.0123
Dcitr08g07610.1.1:Forkhead	MACGTCAACAH	0.394	0.3866	0.4009	0.4421	0.3904	0.3974	0.389	0.3916	0.4035	0.4009	0.4005	0.3996	0.3861	0.4421	0.0143
Dcitr08g07610.1.2:Forkhead	MACGTCAACAH	0.394	0.3866	0.4009	0.4421	0.3904	0.3974	0.389	0.3916	0.4035	0.4009	0.4005	0.3996	0.3861	0.4421	0.0143
Dcitr01g16840.1.2:zf-C4	TGAGGTCAATNN	0.3762	0.3804	0.3847	0.3726	0.3784	0.3769	0.3729	0.3701	0.3728	0.3705	0.3814	0.3695	0.4022	0.4022	0.0088
Dcitr01g16840.1.1:zf-C4	TGAGGTCAATNN	0.3762	0.3804	0.3847	0.3726	0.3784	0.3769	0.3729	0.3701	0.3728	0.3705	0.3814	0.3695	0.4022	0.4022	0.0088
Dcitr01g01100.1.1:Homeobox	TAATSYAATTA	0.3816	0.3799	0.3782	0.3958	0.3952	0.3766	0.3902	0.3875	0.3847	0.3821	0.3871	0.3916	0.4	0.4	0.0073
Dcitr01g02310.1.1:HLH	RCCACCTGK	0.3871	0.3855	0.3685	0.3368	0.3725	0.3622	0.3697	0.3692	0.3773	0.3824	0.3697	0.3778	0.3533	0.3871	0.0137
Dcitr08g09510.1.1:HLH	GCAGGTG	0.3441	0.3436	0.3233	0.2842	0.3114	0.3059	0.3165	0.3175	0.3237	0.3287	0.3071	0.3297	0.3109	0.3441	0.0162
Dcitr11g06560.1.1:zf-C2H2,zf-C2H2	TGAWGGTGG	0.2854	0.2855	0.2802	0.32	0.3066	0.2843	0.2889	0.2905	0.298	0.2999	0.2865	0.3116	0.3051	0.32	0.0123
Dcitr03g10740.1.1:Forkhead	AAACAATAAYATT	0.2992	0.3179	0.2985	0.2989	0.3006	0.3032	0.2825	0.2864	0.2986	0.3068	0.2982	0.3064	0.3007	0.3179	0.0088
Dcitr03g10740.1.2:Forkhead	AAACAATAAYATT	0.2992	0.3179	0.2985	0.2989	0.3006	0.3032	0.2825	0.2864	0.2986	0.3068	0.2982	0.3064	0.3007	0.3179	0.0088
Dcitr08g02290.1.1:HLH	GWCAGCTGHC	0.3128	0.3173	0.3028	0.2842	0.2958	0.2684	0.3037	0.2951	0.2936	0.286	0.2744	0.2976	0.262	0.3173	0.0165
Dcitr05g08590.1.2:Forkhead	WAAAATAAATATWNKG	0.3061	0.2972	0.2877	0.3032	0.3138	0.2885	0.3141	0.312	0.2919	0.292	0.2835	0.294	0.2985	0.3141	0.0104
Dcitr05g08590.1.1:Forkhead	WAAAATAAATATWNKG	0.3061	0.2972	0.2877	0.3032	0.3138	0.2885	0.3141	0.312	0.2919	0.292	0.2835	0.294	0.2985	0.3141	0.0104
Dcitr08g03520.1.1:HLH	MACATATGGN	0.293	0.2866	0.2834	0.3053	0.2874	0.2866	0.2901	0.2983	0.2864	0.2895	0.2867	0.2938	0.3007	0.3053	0.0065
Dcitr01g10600.1.1:zf-C2H2,zf-C2H2,zf-C2H2	BTACTTTCWCYNKBB	0.2802	0.3	0.2597	0.2737	0.2359	0.3036	0.2657	0.2726	0.291	0.293	0.2903	0.2834	0.2781	0.3036	0.0183
Dcitr04g04810.1.1:Homeobox	ACAAYTCCC	0.2715	0.2927	0.2683	0.2653	0.2719	0.2998	0.2657	0.2644	0.2917	0.293	0.2988	0.285	0.2905	0.2998	0.0137
Dcitr04g03230.1.1:GCM	ATGCGGGY	0.297	0.2961	0.2974	0.2779	0.2886	0.2798	0.2929	0.29	0.2862	0.2903	0.2824	0.2945	0.2956	0.2974	0.0066
Dcitr05g09250.1.1:HLH	ACACCTGCA	0.2841	0.2899	0.2769	0.2589	0.2838	0.2722	0.2757	0.28	0.2762	0.2803	0.2686	0.2805	0.2562	0.2899	0.0097
Dcitr05g09250.1.2:HLH	ACACCTGCA	0.2841	0.2899	0.2769	0.2589	0.2838	0.2722	0.2757	0.28	0.2762	0.2803	0.2686	0.2805	0.2562	0.2899	0.0097
Dcitr05g09260.1.1:HLH	ACACCTGCA	0.2841	0.2899	0.2769	0.2589	0.2838	0.2722	0.2757	0.28	0.2762	0.2803	0.2686	0.2805	0.2562	0.2899	0.0097
Dcitr08g09200.1.1:CUT,Homeobox	DTTATTGATTTTT	0.2597	0.2575	0.2543	0.2547	0.212	0.2423	0.2497	0.2521	0.2581	0.2585	0.2463	0.2608	0.2752	0.2752	0.0145
Dcitr08g09200.1.2:CUT,Homeobox	DTTATTGATTTTT	0.2597	0.2575	0.2543	0.2547	0.212	0.2423	0.2497	0.2521	0.2581	0.2585	0.2463	0.2608	0.2752	0.2752	0.0145
Dcitr03g02650.1.1:zf-C4	TCAAGGTCAH	0.2266	0.2212	0.2328	0.2695	0.2359	0.2234	0.2277	0.226	0.2226	0.2201	0.2247	0.2115	0.2584	0.2695	0.016
Dcitr03g02660.1.1:zf-C4	TCAAGGTCAH	0.2266	0.2212	0.2328	0.2695	0.2359	0.2234	0.2277	0.226	0.2226	0.2201	0.2247	0.2115	0.2584	0.2695	0.016
Dcitr01g03650.1.1:HLH	GTRACAGCTG	0.2627	0.257	0.2489	0.2505	0.2515	0.2518	0.2577	0.2594	0.2594	0.2598	0.2548	0.2499	0.2161	0.2627	0.0117
Dcitr10g01020.1.1:HLH	AACATATGK	0.2407	0.238	0.2349	0.2337	0.212	0.2246	0.2281	0.2342	0.2374	0.2368	0.2313	0.2395	0.2372	0.2407	0.0078
Dcitr10g01370.1.1:HLH	AACATATGK	0.2407	0.238	0.2349	0.2337	0.212	0.2246	0.2281	0.2342	0.2374	0.2368	0.2313	0.2395	0.2372	0.2407	0.0078
Dcitr11g07230.1.1:T-box	KNAGGTGTGAAW	0.2301	0.2296	0.1983	0.2189	0.2251	0.2378	0.2345	0.237	0.2344	0.2373	0.233	0.2357	0.2285	0.2378	0.0108
Dcitr04g05430.1.1:E2F_TDP	SSGCGGGAAVN	0.2204	0.2341	0.2058	0.2126	0.2371	0.2325	0.2165	0.2219	0.2224	0.2162	0.2172	0.2041	0.1905	0.2371	0.0129
Dcitr04g10900.1.1:HLH	ARCATATGGY	0.2118	0.2151	0.208	0.2105	0.206	0.2045	0.2049	0.2141	0.202	0.2026	0.206	0.209	0.2029	0.2151	0.0043
Dcitr01g18520.1.1:PAX,Homeobox	TAATCAATTA	0.1879	0.1788	0.1897	0.2084	0.1952	0.1656	0.1885	0.1848	0.1806	0.1785	0.1712	0.1923	0.1876	0.2084	0.0109
Dcitr01g18500.1.1:PAX,Homeobox	TAATCAATTA	0.1879	0.1788	0.1897	0.2084	0.1952	0.1656	0.1885	0.1848	0.1806	0.1785	0.1712	0.1923	0.1876	0.2084	0.0109
Dcitr01g18460.1.1:PAX,Homeobox	TAATCAATTA	0.1879	0.1788	0.1897	0.2084	0.1952	0.1656	0.1885	0.1848	0.1806	0.1785	0.1712	0.1923	0.1876	0.2084	0.0109
Dcitr08g02020.1.2:zf-C2H2,zf-C2H2,zf-C2H2,zf-C2H2,zf-C2H2	AAGTGAAAGTGAW	0.1844	0.1804	0.1713	0.1663	0.188	0.1769	0.1901	0.1917	0.1794	0.1773	0.176	0.1887	0.1759	0.1917	0.0077
Dcitr08g02020.1.1:zf-C2H2,zf-C2H2,zf-C2H2,zf-C2H2,zf-C2H2	AAGTGAAAGTGAW	0.1844	0.1804	0.1713	0.1663	0.188	0.1769	0.1901	0.1917	0.1794	0.1773	0.176	0.1887	0.1759	0.1917	0.0077
Dcitr01g16200.1.1:HLH	GACACGTGC	0.1454	0.1603	0.1638	0.1874	0.1641	0.169	0.1473	0.1432	0.1623	0.1572	0.1737	0.162	0.173	0.1874	0.0123
Dcitr06g04620.1.3:Homeobox	VSRTTTACGACG	0.1582	0.1542	0.1821	0.1474	0.1545	0.1603	0.1561	0.1542	0.1557	0.1667	0.1639	0.1647	0.1584	0.1821	0.0085
Dcitr06g04700.1.1:Homeobox	VSRTTTACGACG	0.1582	0.1542	0.1821	0.1474	0.1545	0.1603	0.1561	0.1542	0.1557	0.1667	0.1639	0.1647	0.1584	0.1821	0.0085
Dcitr06g04620.1.8:Homeobox	VSRTTTACGACG	0.1582	0.1542	0.1821	0.1474	0.1545	0.1603	0.1561	0.1542	0.1557	0.1667	0.1639	0.1647	0.1584	0.1821	0.0085
Dcitr06g04620.1.7:Homeobox	VSRTTTACGACG	0.1582	0.1542	0.1821	0.1474	0.1545	0.1603	0.1561	0.1542	0.1557	0.1667	0.1639	0.1647	0.1584	0.1821	0.0085
Dcitr06g04620.1.6:Homeobox	VSRTTTACGACG	0.1582	0.1542	0.1821	0.1474	0.1545	0.1603	0.1561	0.1542	0.1557	0.1667	0.1639	0.1647	0.1584	0.1821	0.0085
Dcitr06g04620.1.5:Homeobox	VSRTTTACGACG	0.1582	0.1542	0.1821	0.1474	0.1545	0.1603	0.1561	0.1542	0.1557	0.1667	0.1639	0.1647	0.1584	0.1821	0.0085
Dcitr06g04620.1.4:Homeobox	VSRTTTACGACG	0.1582	0.1542	0.1821	0.1474	0.1545	0.1603	0.1561	0.1542	0.1557	0.1667	0.1639	0.1647	0.1584	0.1821	0.0085
Dcitr01g07300.1.1:Runt	WAACCGCAA	0.1577	0.1441	0.1627	0.1705	0.1772	0.1618	0.1709	0.1647	0.1557	0.1521	0.1569	0.1537	0.165	0.1772	0.0089
Dcitr07g12410.1.1:zf-C2H2,zf-C2H2,zf-C2H2,zf-C2H2,zf-C2H2	NGGTGGTCGC	0.135	0.1402	0.1379	0.1663	0.1689	0.1474	0.1433	0.1446	0.1503	0.1478	0.1537	0.1512	0.1358	0.1689	0.0105
Dcitr08g05320.1.1:zf-C2H2,zf-C2H2,zf-C2H2	NGGGCGKGGYB	0.1511	0.1458	0.1638	0.1684	0.1461	0.1671	0.1457	0.1464	0.1526	0.1535	0.1669	0.1403	0.1569	0.1684	0.0096
Dcitr08g05300.1.1:zf-C2H2,zf-C2H2,zf-C2H2	NGGGCGKGGYB	0.1511	0.1458	0.1638	0.1684	0.1461	0.1671	0.1457	0.1464	0.1526	0.1535	0.1669	0.1403	0.1569	0.1684	0.0096
Dcitr08g05290.1.1:zf-C2H2,zf-C2H2,zf-C2H2	NGGGCGKGGYB	0.1511	0.1458	0.1638	0.1684	0.1461	0.1671	0.1457	0.1464	0.1526	0.1535	0.1669	0.1403	0.1569	0.1684	0.0096
Dcitr05g16130.1.1:Pou,Homeobox	ATGCATAATTRAT	0.1197	0.1123	0.1282	0.1621	0.1437	0.1338	0.1269	0.1253	0.1237	0.1224	0.1225	0.1198	0.1438	0.1621	0.0133
Dcitr08g09860.1.1:HLH,HLH	YGTCAGCTGG	0.1568	0.1598	0.1606	0.1284	0.1617	0.1535	0.1561	0.1532	0.1581	0.159	0.1506	0.1561	0.1401	0.1617	0.0094
Dcitr08g05530.1.1:HLH	GTCACGCA	0.1113	0.1257	0.1261	0.1368	0.1377	0.1312	0.116	0.1107	0.1228	0.1226	0.1312	0.1123	0.1343	0.1377	0.0096
Dcitr02g19510.1.1:Ets	CCGGAAGT	0.1002	0.1101	0.1067	0.1116	0.0982	0.11	0.0956	0.0947	0.1096	0.1105	0.1109	0.1109	0.1263	0.1263	0.0085
Dcitr09g01230.1.1:E2F_TDP	AAATKSGCGCCAA	0.1128	0.1134	0.0948	0.08	0.1174	0.0938	0.1148	0.1162	0.1061	0.1	0.0932	0.1019	0.0708	0.1174	0.0145
Dcitr09g01230.1.2:E2F_TDP	AAATKSGCGCCAA	0.1128	0.1134	0.0948	0.08	0.1174	0.0938	0.1148	0.1162	0.1061	0.1	0.0932	0.1019	0.0708	0.1174	0.0145
Dcitr02g01350.1.1:HLH	AACAGCTGAT	0.1145	0.1045	0.1164	0.0716	0.0958	0.0798	0.1156	0.1093	0.105	0.0969	0.089	0.1024	0.0781	0.1164	0.0149
Dcitr02g01370.1.1:HLH	AACAGCTGAT	0.1145	0.1045	0.1164	0.0716	0.0958	0.0798	0.1156	0.1093	0.105	0.0969	0.089	0.1024	0.0781	0.1164	0.0149
Dcitr06g06860.1.1:Myb_DNA-binding,Myb_DNA-binding	GATTTAACATAA	0.0973	0.1034	0.0948	0.1158	0.1126	0.1074	0.092	0.0933	0.1054	0.1053	0.1062	0.103	0.0934	0.1158	0.0076
Dcitr06g06890.1.1:Myb_DNA-binding,Myb_DNA-binding	GATTTAACATAA	0.0973	0.1034	0.0948	0.1158	0.1126	0.1074	0.092	0.0933	0.1054	0.1053	0.1062	0.103	0.0934	0.1158	0.0076
Dcitr06g06900.1.1:Myb_DNA-binding,Myb_DNA-binding	GATTTAACATAA	0.0973	0.1034	0.0948	0.1158	0.1126	0.1074	0.092	0.0933	0.1054	0.1053	0.1062	0.103	0.0934	0.1158	0.0076
Dcitr06g01910.1.2:HLH	AACACCTGCR	0.1076	0.1095	0.0905	0.1011	0.1066	0.1021	0.1	0.1038	0.1035	0.1068	0.1026	0.106	0.0898	0.1095	0.006
Dcitr06g01880.1.1:HLH	AACACCTGCR	0.1076	0.1095	0.0905	0.1011	0.1066	0.1021	0.1	0.1038	0.1035	0.1068	0.1026	0.106	0.0898	0.1095	0.006
Dcitr06g01910.1.1:HLH	AACACCTGCR	0.1076	0.1095	0.0905	0.1011	0.1066	0.1021	0.1	0.1038	0.1035	0.1068	0.1026	0.106	0.0898	0.1095	0.006
Dcitr04g02450.1.1:zf-C4	GGGGTCACG	0.0876	0.0927	0.1013	0.1074	0.0814	0.0945	0.0856	0.0833	0.0945	0.0943	0.0913	0.0936	0.0978	0.1074	0.0072
Dcitr04g02450.1.2:zf-C4	GGGGTCACG	0.0876	0.0927	0.1013	0.1074	0.0814	0.0945	0.0856	0.0833	0.0945	0.0943	0.0913	0.0936	0.0978	0.1074	0.0072
Dcitr05g02780.1.1:bZIP_1	GTTACGTAAC	0.0768	0.0749	0.083	0.0989	0.0778	0.0722	0.0752	0.0773	0.0702	0.0718	0.0745	0.0701	0.0825	0.0989	0.0077
Dcitr13g04970.1.1:bZIP_1	GATGACGTCATC	0.0713	0.0721	0.069	0.0926	0.0695	0.0715	0.0668	0.0737	0.0617	0.0636	0.0648	0.0551	0.0562	0.0926	0.0094
Dcitr03g11160.1.1:zf-C2H2,zf-C2H2,zf-C2H2	KKGCGTGGGCGKDN	0.0662	0.0654	0.069	0.0926	0.0683	0.0771	0.0672	0.0682	0.0683	0.074	0.0754	0.0649	0.0745	0.0926	0.0075
Dcitr03g11160.1.2:zf-C2H2,zf-C2H2,zf-C2H2	KKGCGTGGGCGKDN	0.0662	0.0654	0.069	0.0926	0.0683	0.0771	0.0672	0.0682	0.0683	0.074	0.0754	0.0649	0.0745	0.0926	0.0075
Dcitr13g04930.1.1:bZIP_1	GATGACGTCATC	0.0713	0.0721	0.069	0.0926	0.0695	0.0715	0.0668	0.0737	0.0617	0.0636	0.0648	0.0551	0.0562	0.0926	0.0094
Dcitr13g04960.1.1:bZIP_1	GATGACGTCATC	0.0713	0.0721	0.069	0.0926	0.0695	0.0715	0.0668	0.0737	0.0617	0.0636	0.0648	0.0551	0.0562	0.0926	0.0094
Dcitr03g11180.1.1:zf-C2H2,zf-C2H2,zf-C2H2	KKGCGTGGGCGKDN	0.0662	0.0654	0.069	0.0926	0.0683	0.0771	0.0672	0.0682	0.0683	0.074	0.0754	0.0649	0.0745	0.0926	0.0075
Dcitr00g13380.1.1:zf-C2H2,zf-C2H2,zf-C2H2,zf-C2H2,zf-C2H2,zf-C2H2	TCWRTAGGCTKA	0.0854	0.0872	0.0841	0.0884	0.0838	0.0922	0.0848	0.0855	0.0848	0.0835	0.0841	0.0827	0.0832	0.0922	0.0026
Dcitr08g07670.1.1:TF_AP-2	HGCCTBAGGGCA	0.0728	0.0771	0.0528	0.0737	0.0587	0.0715	0.0704	0.0732	0.0688	0.0699	0.0707	0.0671	0.081	0.081	0.0073
Dcitr12g04530.1.1:HLH	RMCACGTGGT	0.0588	0.0637	0.0614	0.0716	0.0707	0.0597	0.0628	0.0613	0.0566	0.0569	0.0635	0.0597	0.065	0.0716	0.0046
Dcitr00g03920.1.1:zf-C2H2,zf-C2H2,zf-C2H2,zf-C2H2,zf-C2H2,zf-C2H2,zf-C2H2,zf-C2H2,zf-C2H2,zf-C2H2,zf-C2H2,zf-C2H2,zf-C2H2,zf-C2H2,zf-C2H2,zf-C2H2,zf-C2H2,zf-C2H2	GGGGRGGGGGGGGGT	0.0612	0.0715	0.0625	0.0632	0.0659	0.0643	0.0576	0.0613	0.062	0.0614	0.0614	0.0581	0.0401	0.0715	0.0071
Dcitr04g11770.1.1:zf-C2H2,zf-C2H2	VNNVMVNNNYGATTAATMNVMHNN	0.0563	0.0592	0.0711	0.0547	0.0695	0.0507	0.0532	0.0448	0.0545	0.0574	0.0471	0.0597	0.0562	0.0711	0.0075
Dcitr09g04580.1.1:Homeobox	YAATTGNNNNNNNWNCAATTA	0.0595	0.0626	0.0668	0.0653	0.0623	0.0696	0.0564	0.0595	0.0601	0.0609	0.0671	0.0588	0.0577	0.0696	0.004
Dcitr09g04570.1.1:Homeobox	YAATTGNNNNNNNWNCAATTA	0.0595	0.0626	0.0668	0.0653	0.0623	0.0696	0.0564	0.0595	0.0601	0.0609	0.0671	0.0588	0.0577	0.0696	0.004
Dcitr05g05480.1.1:HLH	GACACGTGC	0.0467	0.0497	0.0528	0.0421	0.0695	0.0601	0.0524	0.0512	0.0578	0.0602	0.0607	0.0612	0.0591	0.0695	0.0073
Dcitr05g05580.1.1:HLH	GACACGTGC	0.0467	0.0497	0.0528	0.0421	0.0695	0.0601	0.0524	0.0512	0.0578	0.0602	0.0607	0.0612	0.0591	0.0695	0.0073
Dcitr04g11590.1.2:LAG1-DNAbind	ABTGTGGGAAMCK	0.0471	0.0453	0.0539	0.0674	0.0647	0.0461	0.0444	0.0462	0.0458	0.0438	0.045	0.0454	0.0482	0.0674	0.0078
Dcitr04g11590.1.1:LAG1-DNAbind	ABTGTGGGAAMCK	0.0471	0.0453	0.0539	0.0674	0.0647	0.0461	0.0444	0.0462	0.0458	0.0438	0.045	0.0454	0.0482	0.0674	0.0078
Dcitr02g07880.1.1:HLH	GGTCACGTAY	0.0625	0.0603	0.0657	0.0505	0.0623	0.0578	0.056	0.0531	0.0652	0.0647	0.0554	0.0585	0.0555	0.0657	0.0049
Dcitr04g11170.1.1:zf-C2H2,zf-C2H2,zf-C2H2	MTCACGCCCMCC	0.0471	0.0453	0.0485	0.0632	0.0527	0.0635	0.0492	0.0471	0.0499	0.0528	0.0582	0.0445	0.0482	0.0635	0.0063
Dcitr08g10840.1.1:HLH	GGTCACGTAC	0.059	0.0592	0.0571	0.0484	0.0479	0.0556	0.0456	0.0453	0.0567	0.0559	0.0497	0.0484	0.0504	0.0592	0.0051
Dcitr08g10890.1.1:HLH	GGTCACGTAC	0.059	0.0592	0.0571	0.0484	0.0479	0.0556	0.0456	0.0453	0.0567	0.0559	0.0497	0.0484	0.0504	0.0592	0.0051
Dcitr08g02190.1.1:HLH	GGTCACGTAC	0.059	0.0592	0.0571	0.0484	0.0479	0.0556	0.0456	0.0453	0.0567	0.0559	0.0497	0.0484	0.0504	0.0592	0.0051
Dcitr05g11060.1.1:zf-C2H2,zf-C2H2,zf-C2H2,zf-C2H2,zf-C2H2	YAACAGGTGGTT	0.0528	0.0531	0.0366	0.0442	0.0431	0.0484	0.052	0.054	0.0472	0.0493	0.0476	0.0502	0.0401	0.054	0.0053
Dcitr06g14850.1.1:CBFB_NFYA	HCTGATTGGYTAVT	0.0469	0.0486	0.0453	0.0526	0.0503	0.0427	0.0464	0.048	0.0457	0.0465	0.0412	0.0506	0.0482	0.0526	0.0031
Dcitr08g08940.1.1:SRF-TF	RCCATATATGGY	0.0474	0.0458	0.0463	0.0463	0.0515	0.0412	0.0468	0.0476	0.0411	0.0424	0.0414	0.0409	0.0445	0.0515	0.0033
Dcitr12g04710.1.1:zf-C2H2,zf-C2H2,zf-C2H2,zf-C2H2	HCAAAATGGCCGCC	0.0474	0.0413	0.0506	0.0316	0.0491	0.042	0.0488	0.0462	0.0448	0.0471	0.0397	0.0488	0.0307	0.0506	0.0065
Dcitr04g07670.1.1:HLH	GATCACGTGVYC	0.0368	0.0318	0.0388	0.0505	0.0419	0.0359	0.0416	0.0416	0.0354	0.032	0.0397	0.0352	0.0409	0.0505	0.005
Dcitr10g06410.1.1:HLH	GTSYCACGTGCAC	0.0341	0.0363	0.042	0.0421	0.0491	0.0355	0.0292	0.0261	0.0357	0.0369	0.037	0.0391	0.0453	0.0491	0.0062
Dcitr13g05420.1.1:Homeobox	WTAATTTAATTAW	0.0405	0.0419	0.0302	0.0421	0.0359	0.0408	0.038	0.0384	0.0415	0.0391	0.0452	0.0423	0.0321	0.0452	0.0042
Dcitr05g08450.1.1:Ets	GACCGGAAGTS	0.0321	0.0363	0.0334	0.0316	0.0335	0.0359	0.0312	0.0297	0.0345	0.0347	0.031	0.0343	0.0307	0.0363	0.0021
Dcitr05g08370.1.1:Ets	GACCGGAAGTS	0.0321	0.0363	0.0334	0.0316	0.0335	0.0359	0.0312	0.0297	0.0345	0.0347	0.031	0.0343	0.0307	0.0363	0.0021
Dcitr07g03670.1.1:Homeobox	TAATTWAATTA	0.0314	0.0302	0.0248	0.0316	0.0311	0.0284	0.0316	0.0316	0.0317	0.0287	0.0331	0.0314	0.0226	0.0331	0.003
Dcitr07g03660.1.1:Homeobox	TAATTWAATTA	0.0314	0.0302	0.0248	0.0316	0.0311	0.0284	0.0316	0.0316	0.0317	0.0287	0.0331	0.0314	0.0226	0.0331	0.003
Dcitr11g03830.1.1:Forkhead	CGAAGRACCK	0.0185	0.0184	0.0194	0.0168	0.0263	0.028	0.022	0.0201	0.0242	0.0272	0.0285	0.0242	0.0292	0.0292	0.0043
Dcitr11g03820.1.1:Forkhead	CGAAGRACCK	0.0185	0.0184	0.0194	0.0168	0.0263	0.028	0.022	0.0201	0.0242	0.0272	0.0285	0.0242	0.0292	0.0292	0.0043
Dcitr11g03810.1.1:Forkhead	CGAAGRACCK	0.0185	0.0184	0.0194	0.0168	0.0263	0.028	0.022	0.0201	0.0242	0.0272	0.0285	0.0242	0.0292	0.0292	0.0043
Dcitr02g06890.1.1:HLH	MTGKCGCGTGCCNB	0.0116	0.0162	0.0172	0.0253	0.0216	0.0159	0.0136	0.0119	0.0148	0.0146	0.0166	0.0138	0.0168	0.0253	0.0038
Dcitr02g06880.1.1:HLH	MTGKCGCGTGCCNB	0.0116	0.0162	0.0172	0.0253	0.0216	0.0159	0.0136	0.0119	0.0148	0.0146	0.0166	0.0138	0.0168	0.0253	0.0038
Dcitr03g08480.1.1:PAX	RTCATGCGTGACG	0.0114	0.0117	0.0183	0.0211	0.0228	0.0242	0.0132	0.0128	0.0176	0.0183	0.0217	0.0149	0.0175	0.0242	0.0043
Dcitr03g08560.1.1:PAX	RTCATGCGTGACG	0.0114	0.0117	0.0183	0.0211	0.0228	0.0242	0.0132	0.0128	0.0176	0.0183	0.0217	0.0149	0.0175	0.0242	0.0043
Dcitr02g14330.1.1:zf-C4	RGTCCAAAGTCCAC	0.0202	0.0162	0.0237	0.0126	0.0156	0.02	0.0208	0.0215	0.0207	0.0215	0.02	0.0212	0.0219	0.0237	0.0031
Dcitr07g01910.1.1:HLH	SACCATATGGTS	0.0104	0.0067	0.0119	0.0232	0.012	0.0087	0.0128	0.0151	0.0112	0.0116	0.0068	0.0104	0.0102	0.0232	0.0042
Dcitr07g01870.1.1:HLH	SACCATATGGTS	0.0104	0.0067	0.0119	0.0232	0.012	0.0087	0.0128	0.0151	0.0112	0.0116	0.0068	0.0104	0.0102	0.0232	0.0042
Dcitr12g07980.1.1:HLH	SACCATATGGTS	0.0104	0.0067	0.0119	0.0232	0.012	0.0087	0.0128	0.0151	0.0112	0.0116	0.0068	0.0104	0.0102	0.0232	0.0042
Dcitr01g01060.1.1:Homeobox,Homeobox	TAATTATGCTAATTA	0.017	0.0162	0.0129	0.0168	0.012	0.0219	0.0172	0.0183	0.0182	0.0196	0.0197	0.0172	0.0204	0.0219	0.0028
Dcitr05g16440.1.3:HLH	GTCACGTGAC	0.0148	0.014	0.0119	0.0211	0.0048	0.0166	0.0112	0.0124	0.0191	0.0158	0.0217	0.016	0.019	0.0217	0.0046
Dcitr04g03190.1.1:zf-C2H2,zf-C2H2,zf-C2H2	DGKGGGCGGGGCYWA	0.0099	0.0101	0.014	0.0168	0.0216	0.014	0.0124	0.0105	0.0128	0.0127	0.0144	0.0117	0.0146	0.0216	0.0031
Dcitr08g03870.1.1:HMG_box	MACAATGNWATTGTT	0.0141	0.019	0.0151	0.0084	0.0108	0.0057	0.0144	0.0128	0.009	0.0089	0.0079	0.0109	0.0117	0.019	0.0036
Dcitr08g03870.1.2:HMG_box	MACAATGNWATTGTT	0.0141	0.019	0.0151	0.0084	0.0108	0.0057	0.0144	0.0128	0.009	0.0089	0.0079	0.0109	0.0117	0.019	0.0036
Dcitr03g20170.1.1:MH1	GTSGGGCAGMCANCT	0.018	0.0184	0.0151	0.0168	0.0132	0.0151	0.0164	0.0156	0.0155	0.0144	0.0172	0.016	0.0161	0.0184	0.0014
Dcitr03g20170.1.2:MH1	GTSGGGCAGMCANCT	0.018	0.0184	0.0151	0.0168	0.0132	0.0151	0.0164	0.0156	0.0155	0.0144	0.0172	0.016	0.0161	0.0184	0.0014
Dcitr03g20260.1.1:MH1	GTSGGGCAGMCANCT	0.018	0.0184	0.0151	0.0168	0.0132	0.0151	0.0164	0.0156	0.0155	0.0144	0.0172	0.016	0.0161	0.0184	0.0014
Dcitr03g20270.1.1:MH1	GTSGGGCAGMCANCT	0.018	0.0184	0.0151	0.0168	0.0132	0.0151	0.0164	0.0156	0.0155	0.0144	0.0172	0.016	0.0161	0.0184	0.0014
Dcitr03g20280.1.1:MH1	GTSGGGCAGMCANCT	0.018	0.0184	0.0151	0.0168	0.0132	0.0151	0.0164	0.0156	0.0155	0.0144	0.0172	0.016	0.0161	0.0184	0.0014
Dcitr03g20170.1.3:MH1	GTSGGGCAGMCANCT	0.018	0.0184	0.0151	0.0168	0.0132	0.0151	0.0164	0.0156	0.0155	0.0144	0.0172	0.016	0.0161	0.0184	0.0014
Dcitr06g12560.1.1:Ets	AAACCGGAAGTA	0.0081	0.0061	0.0151	0.0168	0.0144	0.014	0.0084	0.0073	0.013	0.0139	0.0132	0.0133	0.0124	0.0168	0.0034
Dcitr06g12470.1.1:Ets	AAACCGGAAGTA	0.0081	0.0061	0.0151	0.0168	0.0144	0.014	0.0084	0.0073	0.013	0.0139	0.0132	0.0133	0.0124	0.0168	0.0034
Dcitr06g12480.1.1:Ets	AAACCGGAAGTA	0.0081	0.0061	0.0151	0.0168	0.0144	0.014	0.0084	0.0073	0.013	0.0139	0.0132	0.0133	0.0124	0.0168	0.0034
Dcitr12g04260.1.1:E2F_TDP	WAATGGCGCCAAAA	0.0138	0.0112	0.0162	0.0126	0.012	0.0132	0.0156	0.016	0.0142	0.0136	0.0125	0.014	0.0139	0.0162	0.0015
Dcitr12g04220.1.1:E2F_TDP	WAATGGCGCCAAAA	0.0138	0.0112	0.0162	0.0126	0.012	0.0132	0.0156	0.016	0.0142	0.0136	0.0125	0.014	0.0139	0.0162	0.0015
Dcitr07g05010.1.1:Homeobox	MCDARSCCATTAAVYCYNC	0.0079	0.0095	0.0075	0.0126	0.0108	0.0091	0.008	0.0105	0.0104	0.0106	0.0098	0.0129	0.0161	0.0161	0.0024
Dcitr07g05020.1.1:Homeobox	MCDARSCCATTAAVYCYNC	0.0079	0.0095	0.0075	0.0126	0.0108	0.0091	0.008	0.0105	0.0104	0.0106	0.0098	0.0129	0.0161	0.0161	0.0024
Dcitr05g06410.1.1:zf-C2H2,zf-C2H2,zf-C2H2,zf-C2H2,zf-C2H2	RHGCAACAGGTGG	0.0091	0.0106	0.0108	0.0084	0.0156	0.0091	0.0084	0.0082	0.0091	0.0089	0.0091	0.0097	0.008	0.0156	0.002
Dcitr05g06480.1.1:zf-C2H2,zf-C2H2,zf-C2H2,zf-C2H2,zf-C2H2	RHGCAACAGGTGG	0.0091	0.0106	0.0108	0.0084	0.0156	0.0091	0.0084	0.0082	0.0091	0.0089	0.0091	0.0097	0.008	0.0156	0.002
Dcitr05g06390.1.1:zf-C2H2,zf-C2H2,zf-C2H2,zf-C2H2,zf-C2H2	RHGCAACAGGTGG	0.0091	0.0106	0.0108	0.0084	0.0156	0.0091	0.0084	0.0082	0.0091	0.0089	0.0091	0.0097	0.008	0.0156	0.002
Dcitr08g03370.1.1:Ets	HGAAYCCGGAAGTGNKG	0.0039	0.005	0.0065	0.0063	0.0084	0.0083	0.0056	0.0041	0.0094	0.0081	0.0093	0.0075	0.0139	0.0139	0.0027
Dcitr09g07980.1.1:zf-C2H2,zf-C2H2,zf-C2H2,zf-C2H2,zf-C2H2	KCACAGCRGGKGGTV	0.0074	0.0045	0.0108	0.0126	0.0132	0.0091	0.0096	0.0091	0.0094	0.0091	0.01	0.0095	0.0066	0.0132	0.0023
Dcitr01g03860.1.1:HLH	TKTWRTBKBBKYRMCATCTGG	0.0064	0.0073	0.0075	0.0084	0.0072	0.0057	0.0048	0.0046	0.0054	0.0059	0.0064	0.0052	0.0102	0.0102	0.0016
Dcitr09g03940.1.1:Homeobox	GYTAATTRRSSYYAATTARC	0.0064	0.0056	0.0043	0.0084	0.0084	0.006	0.0068	0.0078	0.0054	0.005	0.0059	0.0052	0.0066	0.0084	0.0013
Dcitr09g03950.1.1:Homeobox	GYTAATTRRSSYYAATTARC	0.0064	0.0056	0.0043	0.0084	0.0084	0.006	0.0068	0.0078	0.0054	0.005	0.0059	0.0052	0.0066	0.0084	0.0013
Dcitr06g08280.1.1:HMG_box	NAACAATGTTATTGTTN	0.0062	0.0073	0.0065	0.0042	0.0036	0.0015	0.0052	0.005	0.0033	0.0029	0.0034	0.0029	0.0029	0.0073	0.0017
Dcitr01g18430.1.1:HLH	TGGCACGTGCCA	0.0012	0.0017	0.0011	0.0042	0.0048	0.0045	0.002	0.0032	0.0021	0.0025	0.0028	0.0013	0.0029	0.0048	0.0013
Dcitr03g13030.1.1:HLH	AAAACAGCTGTTTT	0.0035	0.0011	0.0022	0.0021	0.0012	0.0019	0.0044	0.0046	0.0026	0.0027	0.0021	0.0036	0.0015	0.0046	0.0011
Dcitr03g12990.1.1:HLH	AAAACAGCTGTTTT	0.0035	0.0011	0.0022	0.0021	0.0012	0.0019	0.0044	0.0046	0.0026	0.0027	0.0021	0.0036	0.0015	0.0046	0.0011
Dcitr02g15120.1.3:Forkhead	TATGTAAATATTTACATA	0.0022	0.0028	0.0032	0.0021	0.0024	0.0015	0.0024	0.0018	0.0019	0.0025	0.0021	0.0022	0.0044	0.0044	0.0007
Dcitr02g15120.1.1:Forkhead	TATGTAAATATTTACATA	0.0022	0.0028	0.0032	0.0021	0.0024	0.0015	0.0024	0.0018	0.0019	0.0025	0.0021	0.0022	0.0044	0.0044	0.0007
Dcitr02g15120.1.2:Forkhead	TATGTAAATATTTACATA	0.0022	0.0028	0.0032	0.0021	0.0024	0.0015	0.0024	0.0018	0.0019	0.0025	0.0021	0.0022	0.0044	0.0044	0.0007
Dcitr04g05290.1.1:zf-C2H2,zf-C2H2,zf-C2H2,zf-C2H2	AATAAATCACTGCA	0.0015	0.0017	0.0043	0.0021	0.0036	0.0011	0.0024	0.0014	0.0027	0.0023	0.0019	0.0029	0.0015	0.0043	0.0009
Dcitr04g05290.1.2:zf-C2H2,zf-C2H2,zf-C2H2,zf-C2H2	AATAAATCACTGCA	0.0015	0.0017	0.0043	0.0021	0.0036	0.0011	0.0024	0.0014	0.0027	0.0023	0.0019	0.0029	0.0015	0.0043	0.0009
Dcitr01g18490.1.2:HLH	DTGGCACGTGCCAW	0.001	0.0011	0.0011	0.0021	0.0036	0.0026	0.0012	0.0018	0.0011	0.0013	0.0017	0.0011	0.0015	0.0036	0.0008
Dcitr01g03350.1.1:HLH	DTGGCACGTGCCAW	0.001	0.0011	0.0011	0.0021	0.0036	0.0026	0.0012	0.0018	0.0011	0.0013	0.0017	0.0011	0.0015	0.0036	0.0008
Dcitr01g18450.1.1:HLH	DTGGCACGTGCCAW	0.001	0.0011	0.0011	0.0021	0.0036	0.0026	0.0012	0.0018	0.0011	0.0013	0.0017	0.0011	0.0015	0.0036	0.0008
Dcitr01g18440.1.1:HLH	DTGGCACGTGCCAW	0.001	0.0011	0.0011	0.0021	0.0036	0.0026	0.0012	0.0018	0.0011	0.0013	0.0017	0.0011	0.0015	0.0036	0.0008
Dcitr01g03300.1.1:HLH	DTGGCACGTGCCAW	0.001	0.0011	0.0011	0.0021	0.0036	0.0026	0.0012	0.0018	0.0011	0.0013	0.0017	0.0011	0.0015	0.0036	0.0008
Dcitr06g10520.1.1:bZIP_1	TGCCACGTGGCA	0.0022	0.0034	0	0.0021	0	0.0023	0.002	0.0023	0.0012	0.0017	0.0017	0.0009	0.0029	0.0034	0.001
Dcitr06g10490.1.1:bZIP_1	TGCCACGTGGCA	0.0022	0.0034	0	0.0021	0	0.0023	0.002	0.0023	0.0012	0.0017	0.0017	0.0009	0.0029	0.0034	0.001
Dcitr06g10510.1.1:bZIP_1	TGCCACGTGGCA	0.0022	0.0034	0	0.0021	0	0.0023	0.002	0.0023	0.0012	0.0017	0.0017	0.0009	0.0029	0.0034	0.001
Dcitr10g05590.1.1:zf-C2H2,zf-C2H2,zf-C2H2	ACTGGGCGTGGCSK	0.0022	0.0006	0	0	0.0012	0.0015	0.0028	0.0032	0.0011	0.0013	0.0013	0.0011	0.0007	0.0032	0.001
Dcitr12g07770.1.1:zf-C4	AWNTAGGTCASTAGGTCA	0.0015	0	0.0011	0	0.0024	0.0026	0.0024	0.0018	0.0021	0.0022	0.0025	0.002	0.0029	0.0029	0.0009
Dcitr12g07770.1.2:zf-C4	AWNTAGGTCASTAGGTCA	0.0015	0	0.0011	0	0.0024	0.0026	0.0024	0.0018	0.0021	0.0022	0.0025	0.002	0.0029	0.0029	0.0009
Dcitr12g07820.1.1:zf-C4	AWNTAGGTCASTAGGTCA	0.0015	0	0.0011	0	0.0024	0.0026	0.0024	0.0018	0.0021	0.0022	0.0025	0.002	0.0029	0.0029	0.0009
Dcitr12g07820.1.2:zf-C4	AWNTAGGTCASTAGGTCA	0.0015	0	0.0011	0	0.0024	0.0026	0.0024	0.0018	0.0021	0.0022	0.0025	0.002	0.0029	0.0029	0.0009
Dcitr05g11790.1.1:zf-C2H2,zf-C2H2,zf-C2H2,zf-C2H2	GTGCGTGGGCGKA	0.0025	0.0028	0.0011	0	0.0012	0.0015	0.0012	0.0014	0.0016	0.0018	0.0011	0.0018	0.0007	0.0028	0.0007
Dcitr05g08120.1.1:zf-C2H2,zf-C2H2,zf-C2H2,zf-C2H2	GCTYCGTGGGGGGTM	0.0005	0	0	0	0	0.0015	0.0008	0.0009	0.0016	0.0012	0.0025	0.0005	0	0.0025	0.0008
Dcitr05g08020.1.1:zf-C2H2,zf-C2H2,zf-C2H2,zf-C2H2	GCTYCGTGGGGGGTM	0.0005	0	0	0	0	0.0015	0.0008	0.0009	0.0016	0.0012	0.0025	0.0005	0	0.0025	0.0008
Dcitr01g20150.1.1:zf-C2H2,zf-C2H2,zf-C2H2,zf-C2H2,zf-C2H2	YGCGTAASNCCGGTAGC	0.0007	0.0011	0	0.0021	0	0.0004	0.0004	0.0005	0.0005	0.0003	0.0004	0.0004	0.0015	0.0021	0.0006
Dcitr01g20190.1.1:zf-C2H2,zf-C2H2,zf-C2H2,zf-C2H2,zf-C2H2	YGCGTAASNCCGGTAGC	0.0007	0.0011	0	0.0021	0	0.0004	0.0004	0.0005	0.0005	0.0003	0.0004	0.0004	0.0015	0.0021	0.0006
Dcitr00g11740.1.1:GATA	HGATAAGGNCCTTATCD	0.0015	0.0017	0.0011	0	0.0012	0.0015	0.0004	0.0009	0.0014	0.0012	0.0013	0.0007	0.0007	0.0017	0.0005
Dcitr03g01400.1.2:COE1_DBD	BWATTCCCWWGGGAATWV	0.001	0.0011	0.0011	0	0.0012	0.0004	0.0004	0.0005	0.0011	0.001	0.0013	0.0016	0	0.0016	0.0005
Dcitr03g01400.1.1:COE1_DBD	BWATTCCCWWGGGAATWV	0.001	0.0011	0.0011	0	0.0012	0.0004	0.0004	0.0005	0.0011	0.001	0.0013	0.0016	0	0.0016	0.0005
Dcitr00g01470.1.1:HMG_box	RAACAATWNCAKTGTTY	0.0015	0.0011	0.0011	0	0.0012	0.0004	0.0012	0.0009	0.0004	0.0003	0.0002	0	0	0.0015	0.0005
Dcitr00g01100.1.1:HMG_box	RAACAATWNCAKTGTTY	0.0015	0.0011	0.0011	0	0.0012	0.0004	0.0012	0.0009	0.0004	0.0003	0.0002	0	0	0.0015	0.0005
Dcitr01g06800.1.1:HLH	NKCACGTGMNNNTCACGTGMN	0.0005	0.0011	0	0	0	0.0004	0	0	0.0004	0.0003	0.0004	0.0002	0	0.0011	0.0003
Dcitr08g06930.1.1:T-box	WTTCACACCTAGGTGTGAAW	0.0002	0.0006	0.0011	0	0	0.0004	0	0	0.0005	0.0007	0.0002	0.0007	0	0.0011	0.0004
Dcitr08g01900.1.1:zf-C2H2,zf-C2H2,zf-C2H2,zf-C2H2,zf-C2H2	GTGAACGYYDHHVCTACAC	0	0	0	0	0	0.0011	0	0	0.0003	0.0005	0.0006	0	0	0.0011	0.0003
Dcitr03g12850.1.3:bZIP_1	ATGACGTCATGATGAC	0.0002	0	0	0	0	0.0008	0.0004	0.0005	0.0006	0.0007	0.0004	0.0004	0	0.0008	0.0003
Dcitr03g12850.1.1:bZIP_1	ATGACGTCATGATGAC	0.0002	0	0	0	0	0.0008	0.0004	0.0005	0.0006	0.0007	0.0004	0.0004	0	0.0008	0.0003
Dcitr01g11160.1.1:zf-C2H2,zf-C2H2,zf-C2H2,zf-C2H2,zf-C2H2	TGCGTAACACGGTAGCR	0	0	0	0	0	0	0	0	0.0001	0.0002	0	0.0004	0.0007	0.0007	0.0002
Dcitr01g11160.1.3:zf-C2H2,zf-C2H2,zf-C2H2,zf-C2H2,zf-C2H2	TGCGTAACACGGTAGCR	0	0	0	0	0	0	0	0	0.0001	0.0002	0	0.0004	0.0007	0.0007	0.0002
Dcitr01g11160.1.2:zf-C2H2,zf-C2H2,zf-C2H2,zf-C2H2,zf-C2H2	TGCGTAACACGGTAGCR	0	0	0	0	0	0	0	0	0.0001	0.0002	0	0.0004	0.0007	0.0007	0.0002
Dcitr01g07310.1.1:Runt	WAACCGCAAAACCGCAA	0	0	0	0	0	0	0	0	0	0	0	0.0002	0.0007	0.0007	0.0002
Dcitr01g07290.1.1:Runt	WAACCGCAAAACCGCAA	0	0	0	0	0	0	0	0	0	0	0	0.0002	0.0007	0.0007	0.0002
Dcitr01g07260.1.1:Runt	WAACCGCAAAACCGCAA	0	0	0	0	0	0	0	0	0	0	0	0.0002	0.0007	0.0007	0.0002
Dcitr01g07250.1.1:Runt	WAACCGCAAAACCGCAA	0	0	0	0	0	0	0	0	0	0	0	0.0002	0.0007	0.0007	0.0002
Dcitr08g07600.1.1:HLH	GGGBMGCAGCTGCGTCCC	0	0	0	0	0	0	0.0004	0.0005	0	0	0.0002	0.0004	0	0.0005	0.0002
Dcitr01g20160.1.1:zf-C2H2,zf-C2H2,zf-C2H2,zf-C2H2	TGCTACCGGTAGCA	0	0	0	0	0	0.0004	0	0	0.0001	0.0002	0.0004	0	0	0.0004	0.0002
Dcitr09g04790.1.1:GATA,GATA	RMGATAACRNYGTTATCKY	0	0	0	0	0	0	0	0	0.0003	0.0003	0	0.0004	0	0.0004	0.0001
Dcitr09g04820.1.1:GATA,GATA	RMGATAACRNYGTTATCKY	0	0	0	0	0	0	0	0	0.0003	0.0003	0	0.0004	0	0.0004	0.0001
Dcitr04g12890.1.1:T-box	TTCACACYTAGGTGTGAA	0	0	0	0	0	0	0	0	0	0	0	0.0002	0	0.0002	0.0001
Dcitr04g12920.1.1:T-box	TTCACACYTAGGTGTGAA	0	0	0	0	0	0	0	0	0	0	0	0.0002	0	0.0002	0.0001
Dcitr09g08920.1.1:zf-C2H2,zf-C2H2,zf-C2H2,zf-C2H2,zf-C2H2	ATTACCATACAAGTGCAV	0	0	0	0	0	0	0	0	0	0	0	0	0	0	0

## Sheet: all-in-one
motif name	consensus	2000fixed_Citrus_midgut_-_enrichment	2000fixed_Citrus_midgut_+_enrichment	2000fixed_Clas_-_enrichment	2000fixed_Clas_+_enrichment	2000fixed_Cmed_-_enrichment	2000fixed_Cmed_+_enrichment	2000fixed_Cmed_gut_-_enrichment	2000fixed_Cmed_gut_+_enrichment	2000fixed_Cmed_high_inf_enrichment	2000fixed_Cmed_low_inf_enrichment	2000fixed_Cmed_whole_-_enrichment	2000fixed_Csin_-_enrichment	2000fixed_Csin_high_inf_enrichment	max_enrichment	sd_enrichment	2000fixed_Citrus_midgut_-_-log(p-value)	2000fixed_Citrus_midgut_+_-log(p-value)	2000fixed_Clas_-_-log(p-value)	2000fixed_Clas_+_-log(p-value)	2000fixed_Cmed_-_-log(p-value)	2000fixed_Cmed_+_-log(p-value)	2000fixed_Cmed_gut_-_-log(p-value)	2000fixed_Cmed_gut_+_-log(p-value)	2000fixed_Cmed_high_inf_-log(p-value)	2000fixed_Cmed_low_inf_-log(p-value)	2000fixed_Cmed_whole_-_-log(p-value)	2000fixed_Csin_-_-log(p-value)	2000fixed_Csin_high_inf_-log(p-value)	max_-log(p-value)	sd_-log(p-value)	2000fixed_Citrus_midgut_-_rank	2000fixed_Citrus_midgut_+_rank	2000fixed_Clas_-_rank	2000fixed_Clas_+_rank	2000fixed_Cmed_-_rank	2000fixed_Cmed_+_rank	2000fixed_Cmed_gut_-_rank	2000fixed_Cmed_gut_+_rank	2000fixed_Cmed_high_inf_rank	2000fixed_Cmed_low_inf_rank	2000fixed_Cmed_whole_-_rank	2000fixed_Csin_-_rank	2000fixed_Csin_high_inf_rank	max_rank	min_rank	average_rank	sd_rank	2000fixed_Citrus_midgut_-_ratio
Dcitr08g01900.1.1:zf-C2H2,zf-C2H2,zf-C2H2,zf-C2H2,zf-C2H2	GTGAACGYYDHHVCTACAC	0	0	0	0	0	11	0	0	3	5	6	0	0	11	3.45112	0	0	0	0	0	1.8236	0	0	0.680539	1.03796	1.24512	0	0	1.8236	0.622726	324	316	318	314	318	11	323	323	22	15	39	331	318	331	11	228.615	143.737	0
Dcitr01g07290.1.1:Runt	WAACCGCAAAACCGCAA	0	0	0	0	0	0	0	0	0	0	0	2	7	7	1.97419	0	0	0	0	0	0	0	0	0	0	0	0.396207	0.885092	0.885092	0.260461	332	324	310	303	311	332	331	331	331	328	332	119	93	332	93	290.538	82.6596	0
Dcitr01g07260.1.1:Runt	WAACCGCAAAACCGCAA	0	0	0	0	0	0	0	0	0	0	0	2	7	7	1.97419	0	0	0	0	0	0	0	0	0	0	0	0.396207	0.885092	0.885092	0.260461	333	325	322	305	322	333	332	332	332	329	333	121	94	333	94	293.308	83.0124	0
Dcitr01g07250.1.1:Runt	WAACCGCAAAACCGCAA	0	0	0	0	0	0	0	0	0	0	0	2	7	7	1.97419	0	0	0	0	0	0	0	0	0	0	0	0.396207	0.885092	0.885092	0.260461	334	326	323	306	323	334	333	333	333	332	334	122	88	334	88	293.923	84.497	0
Dcitr01g11160.1.1:zf-C2H2,zf-C2H2,zf-C2H2,zf-C2H2,zf-C2H2	TGCGTAACACGGTAGCR	0	0	0	0	0	0	0	0	1	2	0	4	7	7	2.13937	0	0	0	0	0	0	0	0	0.153263	0.25315	0	0.65231	0.885092	0.885092	0.289514	330	322	312	304	312	330	329	319	240	223	330	56	91	330	56	269.077	93.5436	0
Dcitr01g11160.1.2:zf-C2H2,zf-C2H2,zf-C2H2,zf-C2H2,zf-C2H2	TGCGTAACACGGTAGCR	0	0	0	0	0	0	0	0	1	2	0	4	7	7	2.13937	0	0	0	0	0	0	0	0	0.153263	0.25315	0	0.65231	0.885092	0.885092	0.289514	329	321	313	309	313	329	328	328	239	222	329	55	90	329	55	269.615	94.3747	0
Dcitr01g11160.1.3:zf-C2H2,zf-C2H2,zf-C2H2,zf-C2H2,zf-C2H2	TGCGTAACACGGTAGCR	0	0	0	0	0	0	0	0	1	2	0	4	7	7	2.13937	0	0	0	0	0	0	0	0	0.153263	0.25315	0	0.65231	0.885092	0.885092	0.289514	328	320	314	310	314	328	327	327	241	221	328	57	89	328	57	269.538	93.9553	0
Dcitr01g07310.1.1:Runt	WAACCGCAAAACCGCAA	0	0	0	0	0	0	0	0	0	0	0	2	7	7	1.97419	0	0	0	0	0	0	0	0	0	0	0	0.396207	0.885092	0.885092	0.260461	331	323	311	307	310	331	330	330	330	327	331	120	92	331	92	290.231	82.4289	0
Dcitr01g20160.1.1:zf-C2H2,zf-C2H2,zf-C2H2,zf-C2H2	TGCTACCGGTAGCA	0	0	0	0	0	4	0	0	1	2	4	0	0	4	1.51911	0	0	0	0	0	0.490318	0	0	0.256103	0.376794	0.747855	0	0	0.747855	0.247985	327	319	315	311	315	126	320	326	170	169	73	330	322	330	73	263.308	92.4143	0
Dcitr01g06800.1.1:HLH	NKCACGTGMNNNTCACGTGMN	1.66667	3.66667	0	0	0	1.33333	0	0	1.33333	1	1.33333	0.666667	0	3.66667	1.06819	0.450798	0.935905	0	0	0	0.223314	0	0	0.357946	0.219406	0.30735	0.104708	0	0.935905	0.272477	71	35	330	331	327	191	326	329	127	239	174	278	325	331	35	237.154	107.216	0.0005
Dcitr01g20150.1.1:zf-C2H2,zf-C2H2,zf-C2H2,zf-C2H2,zf-C2H2	YGCGTAASNCCGGTAGC	1.16667	1.83333	0	3.5	0	0.571429	0.666667	0.833333	0.833333	0.5	0.571429	0.666667	2.5	3.5	1.00356	0.342094	0.510296	0	0.56024	0	0.0883355	0.112309	0.137671	0.144881	0.0549383	0.097586	0.0812131	0.614961	0.614961	0.21786	105	91	333	121	328	258	158	137	251	308	269	288	135	333	91	214	90.7212	0.0007
Dcitr01g20190.1.1:zf-C2H2,zf-C2H2,zf-C2H2,zf-C2H2,zf-C2H2	YGCGTAASNCCGGTAGC	1.16667	1.83333	0	3.5	0	0.571429	0.666667	0.833333	0.833333	0.5	0.571429	0.666667	2.5	3.5	1.00356	0.342094	0.510296	0	0.56024	0	0.0883355	0.112309	0.137671	0.144881	0.0549383	0.097586	0.0812131	0.614961	0.614961	0.21786	106	90	334	120	329	257	159	136	252	307	270	287	134	334	90	213.923	91.0206	0.0007
Dcitr01g18440.1.1:HLH	DTGGCACGTGCCAW	0.909091	1	1	1.90909	3.27273	2.16667	1.09091	1.63636	1	1.18182	1.54545	1	1.36364	3.27273	0.670668	0.202816	0.240469	0.18805	0.391951	1.10875	1.32851	0.269176	0.598024	0.212327	0.413926	0.690094	0.255669	0.354471	1.32851	0.363672	151	178	220	159	23	23	85	37	205	138	90	183	182	220	23	128.769	69.5463	0.001
Dcitr01g18450.1.1:HLH	DTGGCACGTGCCAW	0.909091	1	1	1.90909	3.27273	2.16667	1.09091	1.63636	1	1.18182	1.54545	1	1.36364	3.27273	0.670668	0.202816	0.240469	0.18805	0.391951	1.10875	1.32851	0.269176	0.598024	0.212327	0.413926	0.690094	0.255669	0.354471	1.32851	0.363672	152	177	218	158	26	24	86	35	204	137	91	184	183	218	24	128.846	68.9128	0.001
Dcitr01g03300.1.1:HLH	DTGGCACGTGCCAW	0.909091	1	1	1.90909	3.27273	2.16667	1.09091	1.63636	1	1.18182	1.54545	1	1.36364	3.27273	0.670668	0.202816	0.240469	0.18805	0.391951	1.10875	1.32851	0.269176	0.598024	0.212327	0.413926	0.690094	0.255669	0.354471	1.32851	0.363672	149	180	222	160	24	21	89	34	207	140	87	181	180	222	21	128.769	70.2367	0.001
Dcitr01g03350.1.1:HLH	DTGGCACGTGCCAW	0.909091	1	1	1.90909	3.27273	2.16667	1.09091	1.63636	1	1.18182	1.54545	1	1.36364	3.27273	0.670668	0.202816	0.240469	0.18805	0.391951	1.10875	1.32851	0.269176	0.598024	0.212327	0.413926	0.690094	0.255669	0.354471	1.32851	0.363672	150	179	221	161	25	22	88	36	206	139	88	182	181	221	22	129.077	69.67	0.001
Dcitr01g18490.1.2:HLH	DTGGCACGTGCCAW	0.909091	1	1	1.90909	3.27273	2.16667	1.09091	1.63636	1	1.18182	1.54545	1	1.36364	3.27273	0.670668	0.202816	0.240469	0.18805	0.391951	1.10875	1.32851	0.269176	0.598024	0.212327	0.413926	0.690094	0.255669	0.354471	1.32851	0.363672	153	176	219	157	27	25	87	38	203	136	89	185	184	219	25	129.154	68.4469	0.001
Dcitr08g06930.1.1:T-box	WTTCACACCTAGGTGTGAAW	0.5	1.5	2.75	0	0	1	0	0	1.25	1.75	0.5	1.75	0	2.75	0.898717	0.0844703	0.256147	0.499873	0	0	0.189048	0	0	0.436466	0.593246	0.0809091	0.553291	0	0.593246	0.233707	230	168	100	325	334	198	334	334	69	98	287	78	333	334	69	222.154	109.067	0.0002
Dcitr00g01470.1.1:HMG_box	RAACAATWNCAKTGTTY	2.5	1.57143	1.83333	0	2	0.666667	2	1.5	0.666667	0.5	0.333333	0	0	2.5	0.88565	1.09877	0.466867	0.361898	0	0.368499	0.102146	0.665773	0.405892	0.102928	0.0690528	0.0250935	0	0	1.09877	0.328141	16	102	157	334	134	246	22	57	285	293	307	333	327	334	16	201	123.49	0.0015
Dcitr00g01100.1.1:HMG_box	RAACAATWNCAKTGTTY	2.5	1.57143	1.83333	0	2	0.666667	2	1.5	0.666667	0.5	0.333333	0	0	2.5	0.88565	1.09877	0.466867	0.361898	0	0.368499	0.102146	0.665773	0.405892	0.102928	0.0690528	0.0250935	0	0	1.09877	0.328141	15	103	158	327	133	245	23	56	286	294	308	332	326	332	15	200.462	122.916	0.0015
Dcitr08g07600.1.1:HLH	GGGBMGCAGCTGCGTCCC	0	0	0	0	0	0	2	2.5	0	0	1	2	0	2.5	0.954074	0	0	0	0	0	0	0.33723	0.377836	0	0	0.174196	0.498136	0	0.498136	0.17956	323	315	319	315	319	324	72	63	327	333	219	89	320	333	63	256.769	107.794	0
Dcitr10g05590.1.1:zf-C2H2,zf-C2H2,zf-C2H2	ACTGGGCGTGGCSK	1.69231	0.461538	0	0	0.857143	1	2.15385	2.46154	0.846154	0.928571	0.866667	0.846154	0.466667	2.46154	0.741521	0.895515	0.0441677	0	0	0.163208	0.251934	1.15522	1.38887	0.110137	0.234389	0.177713	0.152611	0.0614961	1.38887	0.468195	22	289	326	333	212	178	4	4	277	230	218	245	280	333	4	201.385	117.68	0.0022
Dcitr07g01910.1.1:HLH	SACCATATGGTS	0.990476	0.650485	1.13333	2.29703	1.16505	0.90625	1.23077	1.45192	1.09804	1.14851	0.701031	0.981132	1.0303	2.29703	0.407559	0.266961	0.0222011	0.409149	1.93739	0.435163	0.155608	0.800839	1.48268	0.62191	0.770004	0.00974557	0.249546	0.310564	1.93739	0.569357	120	302	141	4	120	213	16	2	30	49	317	192	199	317	2	131.154	108.845	0.0104
Dcitr12g07980.1.1:HLH	SACCATATGGTS	0.990476	0.650485	1.13333	2.29703	1.16505	0.90625	1.23077	1.45192	1.09804	1.14851	0.701031	0.981132	1.0303	2.29703	0.407559	0.266961	0.0222011	0.409149	1.93739	0.435163	0.155608	0.800839	1.48268	0.62191	0.770004	0.00974557	0.249546	0.310564	1.93739	0.569357	121	301	139	5	121	211	14	3	29	50	318	193	197	318	3	130.923	108.646	0.0104
Dcitr07g01870.1.1:HLH	SACCATATGGTS	0.990476	0.650485	1.13333	2.29703	1.16505	0.90625	1.23077	1.45192	1.09804	1.14851	0.701031	0.981132	1.0303	2.29703	0.407559	0.266961	0.0222011	0.409149	1.93739	0.435163	0.155608	0.800839	1.48268	0.62191	0.770004	0.00974557	0.249546	0.310564	1.93739	0.569357	119	303	140	3	119	212	15	1	31	51	316	191	198	316	1	130.692	108.768	0.0104
Dcitr01g18430.1.1:HLH	TGGCACGTGCCA	0.6	0.85	0.52381	2	2.28571	2.14286	0.952381	1.52381	1.05	1.19048	1.33333	0.65	1.38095	2.28571	0.586603	0.0488147	0.167768	0.070182	0.591509	0.976294	1.68593	0.229872	0.721797	0.327762	0.530708	0.656219	0.040511	0.482935	1.68593	0.459064	274	213	276	115	35	17	103	21	146	105	102	303	160	303	17	143.846	97.2847	0.0012
Dcitr05g08120.1.1:zf-C2H2,zf-C2H2,zf-C2H2,zf-C2H2	GCTYCGTGGGGGGTM	0.454545	0	0	0	0	1.25	0.727273	0.818182	1.33333	1	2.08333	0.5	0	2.08333	0.658607	0.0371365	0	0	0	0	0.373884	0.129637	0.169505	0.658825	0.288024	1.48616	0.0437335	0	1.48616	0.421608	280	327	325	319	330	152	150	120	26	201	24	301	328	330	24	221.769	116.224	0.0005
Dcitr05g08020.1.1:zf-C2H2,zf-C2H2,zf-C2H2,zf-C2H2	GCTYCGTGGGGGGTM	0.454545	0	0	0	0	1.25	0.727273	0.818182	1.33333	1	2.08333	0.5	0	2.08333	0.658607	0.0371365	0	0	0	0	0.373884	0.129637	0.169505	0.658825	0.288024	1.48616	0.0437335	0	1.48616	0.421608	279	328	324	320	331	151	149	121	25	202	23	300	334	334	23	222.077	117.041	0.0005
Dcitr03g12850.1.3:bZIP_1	ATGACGTCATGATGAC	0.666667	0	0	0	0	2	1.33333	1.25	1.5	1.75	1	1	0	2	0.742543	0.130636	0	0	0	0	0.519416	0.23808	0.273779	0.75437	0.593246	0.251978	0.242944	0	0.75437	0.252927	191	330	331	326	333	116	101	82	18	96	192	199	332	333	18	203.615	115.379	0.0002
Dcitr03g12850.1.1:bZIP_1	ATGACGTCATGATGAC	0.666667	0	0	0	0	2	1.33333	1.25	1.5	1.75	1	1	0	2	0.742543	0.130636	0	0	0	0	0.519416	0.23808	0.273779	0.75437	0.593246	0.251978	0.242944	0	0.75437	0.252927	190	329	332	318	332	115	102	81	17	97	191	200	331	332	17	202.692	114.655	0.0002
Dcitr04g12890.1.1:T-box	TTCACACYTAGGTGTGAA	0	0	0	0	0	0	0	0	0	0	0	2	0	2	0.5547	0	0	0	0	0	0	0	0	0	0	0	0.396207	0	0.396207	0.109888	326	318	316	312	316	326	321	325	329	330	326	123	319	330	123	306.692	55.4698	0
Dcitr04g12920.1.1:T-box	TTCACACYTAGGTGTGAA	0	0	0	0	0	0	0	0	0	0	0	2	0	2	0.5547	0	0	0	0	0	0	0	0	0	0	0	0.396207	0	0.396207	0.109888	325	317	309	313	317	325	322	324	328	331	325	118	317	331	118	305.462	56.6666	0
Dcitr09g04790.1.1:GATA,GATA	RMGATAACRNYGTTATCKY	0	0	0	0	0	0	0	0	1.5	1.5	0	2	0	2	0.740322	0	0	0	0	0	0	0	0	0.680539	0.61583	0	0.498136	0	0.680539	0.265017	322	314	320	316	320	323	324	322	23	90	323	88	321	324	23	262	112.285	0
Dcitr09g04820.1.1:GATA,GATA	RMGATAACRNYGTTATCKY	0	0	0	0	0	0	0	0	1.5	1.5	0	2	0	2	0.740322	0	0	0	0	0	0	0	0	0.680539	0.61583	0	0.498136	0	0.680539	0.265017	321	313	321	317	321	322	325	321	24	91	324	87	323	325	24	262.308	112.247	0
Dcitr06g10490.1.1:bZIP_1	TGCCACGTGGCA	1.22222	1.88889	0	1.3125	0	1.35294	1.11111	1.27778	0.705882	1	1	0.529412	1.8125	1.88889	0.585652	0.510296	0.94459	0	0.261662	0	0.532011	0.342311	0.452969	0.0410061	0.250805	0.281206	0.0212283	0.682277	0.94459	0.288721	65	34	327	197	324	111	67	50	310	227	189	317	119	327	34	179.769	113.021	0.0022
Dcitr06g10510.1.1:bZIP_1	TGCCACGTGGCA	1.22222	1.88889	0	1.3125	0	1.35294	1.11111	1.27778	0.705882	1	1	0.529412	1.8125	1.88889	0.585652	0.510296	0.94459	0	0.261662	0	0.532011	0.342311	0.452969	0.0410061	0.250805	0.281206	0.0212283	0.682277	0.94459	0.288721	64	33	328	199	325	110	68	51	309	226	187	316	118	328	33	179.538	113.131	0.0022
Dcitr06g10520.1.1:bZIP_1	TGCCACGTGGCA	1.22222	1.88889	0	1.3125	0	1.35294	1.11111	1.27778	0.705882	1	1	0.529412	1.8125	1.88889	0.585652	0.510296	0.94459	0	0.261662	0	0.532011	0.342311	0.452969	0.0410061	0.250805	0.281206	0.0212283	0.682277	0.94459	0.288721	63	32	329	198	326	109	69	52	308	225	188	315	117	329	32	179.308	113.226	0.0022
Dcitr01g03860.1.1:HLH	TKTWRTBKBBKYRMCATCTGG	1.08475	1.25862	1.2931	1.5	1.26316	1.05556	0.827586	0.793103	0.947368	1.05357	1.18519	0.881356	1.85455	1.85455	0.293267	0.426955	0.574137	0.522456	0.5572	0.459484	0.336187	0.11435	0.0959791	0.18527	0.354124	0.606709	0.131895	1.53263	1.53263	0.372005	85	80	90	122	107	154	155	169	230	182	108	261	41	261	41	137.231	62.6035	0.0064
Dcitr02g15120.1.1:Forkhead	TATGTAAATATTTACATA	0.956522	1.21739	1.33333	0.875	1	0.625	1	0.75	0.791667	1.08696	0.875	0.916667	1.83333	1.83333	0.308457	0.224009	0.383439	0.427997	0.162383	0.226485	0.0688357	0.259969	0.129811	0.0976728	0.359726	0.170374	0.195606	0.867286	0.867286	0.208824	138	121	129	238	193	284	94	146	287	178	220	220	100	287	94	180.615	65.6982	0.0022
Dcitr02g15120.1.3:Forkhead	TATGTAAATATTTACATA	0.956522	1.21739	1.33333	0.875	1	0.625	1	0.75	0.791667	1.08696	0.875	0.916667	1.83333	1.83333	0.308457	0.224009	0.383439	0.427997	0.162383	0.226485	0.0688357	0.259969	0.129811	0.0976728	0.359726	0.170374	0.195606	0.867286	0.867286	0.208824	139	119	127	240	191	282	92	145	289	179	221	222	99	289	92	180.385	66.5777	0.0022
Dcitr02g15120.1.2:Forkhead	TATGTAAATATTTACATA	0.956522	1.21739	1.33333	0.875	1	0.625	1	0.75	0.791667	1.08696	0.875	0.916667	1.83333	1.83333	0.308457	0.224009	0.383439	0.427997	0.162383	0.226485	0.0688357	0.259969	0.129811	0.0976728	0.359726	0.170374	0.195606	0.867286	0.867286	0.208824	140	120	128	239	192	283	93	144	288	180	222	221	98	288	93	180.615	66.352	0.0022
Dcitr08g03370.1.1:Ets	HGAAYCCGGAAGTGNKG	0.52	0.657895	0.866667	0.818182	1.10526	1.07792	0.736842	0.539474	1.23684	1.06579	1.20779	0.986842	1.78205	1.78205	0.341555	0.00129724	0.0376273	0.158083	0.14905	0.345742	0.402026	0.0538525	0.00863812	1.19996	0.403373	0.832543	0.282986	1.78278	1.78278	0.534196	319	292	234	242	140	144	219	284	2	143	63	164	29	319	2	175	101.379	0.0039
Dcitr04g03190.1.1:zf-C2H2,zf-C2H2,zf-C2H2	DGKGGGCGGGGCYWA	0.846154	0.834711	1.17647	1.29231	1.77049	1.07692	1.05085	0.882353	1.04065	1.02419	1.09924	1.01739	1.13178	1.77049	0.240552	0.0662733	0.0971082	0.490318	0.553291	1.73718	0.442112	0.379183	0.127683	0.427085	0.360464	0.604104	0.315081	0.494661	1.73718	0.418107	254	254	107	123	5	136	49	151	75	177	111	142	158	254	5	134	70.8919	0.0099
Dcitr05g11790.1.1:zf-C2H2,zf-C2H2,zf-C2H2,zf-C2H2	GTGCGTGGGCGKA	1.5625	1.75	0.6875	0	0.75	0.882353	0.75	0.875	1	1.05882	0.647059	1.125	0.411765	1.75	0.451629	0.825594	0.714414	0.10701	0	0.132938	0.169288	0.112743	0.158604	0.227744	0.378879	0.0533314	0.412797	0.0456878	0.825594	0.258322	28	52	258	332	230	205	157	129	182	168	299	109	288	332	28	187.462	93.6399	0.0025
Dcitr08g03870.1.1:HMG_box	MACAATGNWATTGTT	1.25893	1.69643	1.37273	0.756757	0.981818	0.542857	1.30909	1.15315	0.833333	0.816514	0.745283	0.973214	1.06364	1.69643	0.314911	1.14654	2.40816	0.807788	0.11283	0.2439	0.00187528	1.09442	0.583257	0.02743	0.0389823	0.0170504	0.224357	0.354471	2.40816	0.690395	12	3	33	255	177	319	9	41	320	311	314	209	185	320	3	168.308	131.809	0.0141
Dcitr08g03870.1.2:HMG_box	MACAATGNWATTGTT	1.25893	1.69643	1.37273	0.756757	0.981818	0.542857	1.30909	1.15315	0.833333	0.816514	0.745283	0.973214	1.06364	1.69643	0.314911	1.14654	2.40816	0.807788	0.11283	0.2439	0.00187528	1.09442	0.583257	0.02743	0.0389823	0.0170504	0.224357	0.354471	2.40816	0.690395	13	2	34	256	178	318	10	42	321	310	313	210	186	321	2	168.692	131.466	0.0141
Dcitr06g08280.1.1:HMG_box	NAACAATGTTATTGTTN	1.44186	1.65909	1.51163	0.954545	0.818182	0.357143	1.2093	1.16279	0.767442	0.674419	0.809524	0.659091	0.659091	1.65909	0.390644	1.12743	1.1752	0.664471	0.208374	0.155304	0.00258101	0.534182	0.460352	0.0390257	0.0210503	0.0867286	0.017311	0.0725272	1.1752	0.415421	14	21	56	217	214	316	31	49	311	316	282	319	276	319	14	186.308	129.96	0.0062
Dcitr04g05290.1.2:zf-C2H2,zf-C2H2,zf-C2H2,zf-C2H2	AATAAATCACTGCA	0.576923	0.653846	1.65385	0.875	1.44	0.458333	0.96	0.56	1.08	0.92	0.791667	1.11538	0.625	1.65385	0.354295	0.0284246	0.0832977	0.656219	0.172502	0.453838	0.0279946	0.216496	0.0422655	0.425218	0.212023	0.123817	0.399551	0.0784336	0.656219	0.198853	286	258	61	231	112	302	117	225	78	245	254	116	266	302	61	196.231	85.5162	0.0015
Dcitr04g05290.1.1:zf-C2H2,zf-C2H2,zf-C2H2,zf-C2H2	AATAAATCACTGCA	0.576923	0.653846	1.65385	0.875	1.44	0.458333	0.96	0.56	1.08	0.92	0.791667	1.11538	0.625	1.65385	0.354295	0.0284246	0.0832977	0.656219	0.172502	0.453838	0.0279946	0.216496	0.0422655	0.425218	0.212023	0.123817	0.399551	0.0784336	0.656219	0.198853	285	257	62	232	113	303	118	226	77	244	255	117	265	303	62	196.462	85.2258	0.0015
Dcitr03g13030.1.1:HLH	AAAACAGCTGTTTT	1.2069	0.392857	0.758621	0.807692	0.428571	0.678571	1.51724	1.64286	0.896552	0.964286	0.75	1.24138	0.576923	1.64286	0.390462	0.527668	0.0195302	0.130766	0.148485	0.0468604	0.0697043	0.89595	0.928522	0.1626	0.206073	0.0894647	0.65839	0.0657956	0.928522	0.329714	58	305	242	243	288	280	13	15	236	252	281	54	278	305	13	195.769	113.969	0.0035
Dcitr03g12990.1.1:HLH	AAAACAGCTGTTTT	1.2069	0.392857	0.758621	0.807692	0.428571	0.678571	1.51724	1.64286	0.896552	0.964286	0.75	1.24138	0.576923	1.64286	0.390462	0.527668	0.0195302	0.130766	0.148485	0.0468604	0.0697043	0.89595	0.928522	0.1626	0.206073	0.0894647	0.65839	0.0657956	0.928522	0.329714	57	304	241	244	289	281	12	16	235	251	280	53	277	304	12	195.385	114.036	0.0035
Dcitr05g06410.1.1:zf-C2H2,zf-C2H2,zf-C2H2,zf-C2H2,zf-C2H2	RHGCAACAGGTGG	0.883495	1.0495	1.05882	0.903226	1.60825	0.98913	0.823529	0.811881	0.919192	0.908163	1	0.941748	0.860215	1.60825	0.203884	0.113698	0.33901	0.323028	0.193391	1.13611	0.261836	0.0852954	0.0835583	0.116738	0.131418	0.282943	0.16121	0.141276	1.13611	0.277896	205	140	165	227	19	170	198	178	271	270	185	240	249	271	19	193.615	66.6865	0.0091
Dcitr05g06480.1.1:zf-C2H2,zf-C2H2,zf-C2H2,zf-C2H2,zf-C2H2	RHGCAACAGGTGG	0.883495	1.0495	1.05882	0.903226	1.60825	0.98913	0.823529	0.811881	0.919192	0.908163	1	0.941748	0.860215	1.60825	0.203884	0.113698	0.33901	0.323028	0.193391	1.13611	0.261836	0.0852954	0.0835583	0.116738	0.131418	0.282943	0.16121	0.141276	1.13611	0.277896	204	141	164	226	18	171	199	177	272	271	186	239	247	272	18	193.462	66.8077	0.0091
Dcitr05g06390.1.1:zf-C2H2,zf-C2H2,zf-C2H2,zf-C2H2,zf-C2H2	RHGCAACAGGTGG	0.883495	1.0495	1.05882	0.903226	1.60825	0.98913	0.823529	0.811881	0.919192	0.908163	1	0.941748	0.860215	1.60825	0.203884	0.113698	0.33901	0.323028	0.193391	1.13611	0.261836	0.0852954	0.0835583	0.116738	0.131418	0.282943	0.16121	0.141276	1.13611	0.277896	203	139	166	228	20	172	200	179	270	272	184	241	248	272	20	194	66.5532	0.0091
Dcitr02g06890.1.1:HLH	MTGKCGCGTGCCNB	0.768212	1.07285	1.11688	1.60127	1.39355	1	0.894737	0.782895	0.973684	0.948052	1.05063	0.938776	1.0566	1.60127	0.22962	0.0168289	0.417791	0.441243	1.0979	0.959357	0.273953	0.120386	0.0434164	0.194651	0.162817	0.43994	0.15665	0.3675	1.0979	0.330465	295	111	124	52	37	168	151	224	222	261	137	243	178	295	37	169.462	78.3046	0.0116
Dcitr02g06880.1.1:HLH	MTGKCGCGTGCCNB	0.768212	1.07285	1.11688	1.60127	1.39355	1	0.894737	0.782895	0.973684	0.948052	1.05063	0.938776	1.0566	1.60127	0.22962	0.0168289	0.417791	0.441243	1.0979	0.959357	0.273953	0.120386	0.0434164	0.194651	0.162817	0.43994	0.15665	0.3675	1.0979	0.330465	296	112	123	53	36	167	152	223	221	260	136	244	177	296	36	169.231	78.3211	0.0116
Dcitr03g01400.1.2:COE1_DBD	BWATTCCCWWGGGAATWV	1	1.1	1.1	0	1.2	0.444444	0.4	0.5	1.22222	1.11111	1.44444	1.6	0	1.6	0.526518	0.228091	0.282074	0.212196	0	0.253281	0.0502479	0.0385567	0.0525062	0.390083	0.319424	0.581955	0.862943	0	0.862943	0.251969	137	157	208	328	175	290	238	218	104	191	119	28	330	330	28	194.077	88.8092	0.001
Dcitr03g01400.1.1:COE1_DBD	BWATTCCCWWGGGAATWV	1	1.1	1.1	0	1.2	0.444444	0.4	0.5	1.22222	1.11111	1.44444	1.6	0	1.6	0.526518	0.228091	0.282074	0.212196	0	0.253281	0.0502479	0.0385567	0.0525062	0.390083	0.319424	0.581955	0.862943	0	0.862943	0.251969	136	158	207	329	176	291	239	217	105	192	118	27	329	329	27	194.154	89.0485	0.001
Dcitr09g03940.1.1:Homeobox	GYTAATTRRSSYYAATTARC	1.16364	1.03704	0.781818	1.52727	1.52727	1.17647	1.23636	1.41818	1.01887	0.943396	1.13462	0.945455	1.22222	1.52727	0.226909	0.587166	0.293279	0.128508	0.574572	0.72918	0.520285	0.628858	0.940248	0.301618	0.198603	0.54504	0.192132	0.478158	0.940248	0.236906	51	154	244	119	55	113	26	12	156	253	122	224	162	253	12	130.077	79.748	0.0064
Dcitr09g03950.1.1:Homeobox	GYTAATTRRSSYYAATTARC	1.16364	1.03704	0.781818	1.52727	1.52727	1.17647	1.23636	1.41818	1.01887	0.943396	1.13462	0.945455	1.22222	1.52727	0.226909	0.587166	0.293279	0.128508	0.574572	0.72918	0.520285	0.628858	0.940248	0.301618	0.198603	0.54504	0.192132	0.478158	0.940248	0.236906	52	153	243	118	54	114	25	11	157	254	121	223	161	254	11	129.692	79.8638	0.0064
Dcitr12g07820.1.2:zf-C4	AWNTAGGTCASTAGGTCA	0.714286	0	0.52381	0	1.2	1.36842	1.14286	0.857143	1.05	1.1	1.31579	1	1.52632	1.52632	0.483318	0.0840794	0	0.070182	0	0.307611	0.573703	0.350867	0.181535	0.363461	0.384307	0.677499	0.245203	0.548948	0.677499	0.221486	232	332	277	321	159	91	62	117	119	161	96	198	149	332	62	178	88.3761	0.0015
Dcitr12g07770.1.2:zf-C4	AWNTAGGTCASTAGGTCA	0.714286	0	0.52381	0	1.2	1.36842	1.14286	0.857143	1.05	1.1	1.31579	1	1.52632	1.52632	0.483318	0.0840794	0	0.070182	0	0.307611	0.573703	0.350867	0.181535	0.363461	0.384307	0.677499	0.245203	0.548948	0.677499	0.221486	234	333	279	323	157	90	65	116	120	159	94	195	147	333	65	177.846	89.0766	0.0015
Dcitr12g07820.1.1:zf-C4	AWNTAGGTCASTAGGTCA	0.714286	0	0.52381	0	1.2	1.36842	1.14286	0.857143	1.05	1.1	1.31579	1	1.52632	1.52632	0.483318	0.0840794	0	0.070182	0	0.307611	0.573703	0.350867	0.181535	0.363461	0.384307	0.677499	0.245203	0.548948	0.677499	0.221486	231	334	278	322	156	92	63	114	118	160	95	196	148	334	63	177.462	89.0296	0.0015
Dcitr12g07770.1.1:zf-C4	AWNTAGGTCASTAGGTCA	0.714286	0	0.52381	0	1.2	1.36842	1.14286	0.857143	1.05	1.1	1.31579	1	1.52632	1.52632	0.483318	0.0840794	0	0.070182	0	0.307611	0.573703	0.350867	0.181535	0.363461	0.384307	0.677499	0.245203	0.548948	0.677499	0.221486	233	331	280	324	158	93	64	115	121	158	93	197	146	331	64	177.923	88.977	0.0015
Dcitr04g11590.1.2:LAG1-DNAbind	ABTGTGGGAAMCK	1.02614	0.984783	1.17686	1.51461	1.41886	1.02217	0.969432	1.01094	0.995652	0.960526	0.997783	0.984816	1.09297	1.51461	0.17836	0.427215	0.244291	0.845137	1.80667	2.07245	0.375838	0.197821	0.324722	0.279208	0.133068	0.285635	0.220926	0.588903	2.07245	0.625299	84	174	25	13	2	150	124	75	165	268	183	213	141	268	2	124.385	80.7718	0.0471
Dcitr04g11590.1.1:LAG1-DNAbind	ABTGTGGGAAMCK	1.02614	0.984783	1.17686	1.51461	1.41886	1.02217	0.969432	1.01094	0.995652	0.960526	0.997783	0.984816	1.09297	1.51461	0.17836	0.427215	0.244291	0.845137	1.80667	2.07245	0.375838	0.197821	0.324722	0.279208	0.133068	0.285635	0.220926	0.588903	2.07245	0.625299	83	175	24	12	1	149	123	76	164	269	182	212	140	269	1	123.846	81.0729	0.0471
Dcitr07g05020.1.1:Homeobox	MCDARSCCATTAAVYCYNC	0.724771	0.87963	0.688073	1.17757	1	0.842593	0.727273	0.963303	0.962963	0.981481	0.907407	1.18349	1.50467	1.50467	0.224011	0.0153045	0.135674	0.0591509	0.398639	0.265919	0.0885092	0.0315385	0.222967	0.195606	0.23061	0.128595	0.958488	1.2942	1.2942	0.383581	301	236	290	152	173	255	248	103	219	234	243	13	66	301	13	194.846	88.1824	0.0079
Dcitr07g05010.1.1:Homeobox	MCDARSCCATTAAVYCYNC	0.724771	0.87963	0.688073	1.17757	1	0.842593	0.727273	0.963303	0.962963	0.981481	0.907407	1.18349	1.50467	1.50467	0.224011	0.0153045	0.135674	0.0591509	0.398639	0.265919	0.0885092	0.0315385	0.222967	0.195606	0.23061	0.128595	0.958488	1.2942	1.2942	0.383581	300	235	291	151	174	256	249	104	220	233	244	14	64	300	14	195	88.2836	0.0079
Dcitr09g07980.1.1:zf-C2H2,zf-C2H2,zf-C2H2,zf-C2H2,zf-C2H2	KCACAGCRGGKGGTV	0.822222	0.5	1.21348	1.44828	1.5	1.03409	1.09091	1.02247	1.05618	1.02247	1.13636	1.05556	0.758621	1.5	0.264275	0.0670985	0.00493793	0.495964	0.617132	0.895081	0.325721	0.420831	0.325764	0.426911	0.324809	0.613658	0.433122	0.079997	0.895081	0.247176	253	308	104	105	38	159	44	74	76	187	106	101	263	308	38	139.846	87.5413	0.0074
Dcitr00g11740.1.1:GATA	HGATAAGGNCCTTATCD	1.15385	1.41667	0.846154	0	1	1.36364	0.333333	0.75	1.16667	1	1.18182	0.538462	0.636364	1.41667	0.414937	0.399334	0.410191	0.167203	0	0.191394	0.47425	0.0231305	0.128464	0.378357	0.254583	0.381267	0.0425261	0.114002	0.47425	0.164896	95	113	229	330	206	129	266	147	111	220	156	302	256	330	95	196.923	77.5945	0.0015
Dcitr13g04970.1.1:bZIP_1	GATGACGTCATC	1.12107	1.14082	1.06811	1.39668	1.05784	1.07681	1.03566	1.14441	0.964062	0.98452	0.983308	0.877389	0.860643	1.39668	0.13699	1.40711	1.09616	0.501176	1.74413	0.449929	0.752198	0.472078	1.26249	0.104318	0.208331	0.209634	0.00653179	0.0376012	1.74413	0.571667	5	23	97	19	118	70	38	9	284	250	205	327	290	327	5	133.462	120.874	0.0713
Dcitr13g04960.1.1:bZIP_1	GATGACGTCATC	1.12107	1.14082	1.06811	1.39668	1.05784	1.07681	1.03566	1.14441	0.964062	0.98452	0.983308	0.877389	0.860643	1.39668	0.13699	1.40711	1.09616	0.501176	1.74413	0.449929	0.752198	0.472078	1.26249	0.104318	0.208331	0.209634	0.00653179	0.0376012	1.74413	0.571667	4	24	96	20	117	69	39	8	283	248	207	326	291	326	4	133.231	120.722	0.0713
Dcitr13g04930.1.1:bZIP_1	GATGACGTCATC	1.12107	1.14082	1.06811	1.39668	1.05784	1.07681	1.03566	1.14441	0.964062	0.98452	0.983308	0.877389	0.860643	1.39668	0.13699	1.40711	1.09616	0.501176	1.74413	0.449929	0.752198	0.472078	1.26249	0.104318	0.208331	0.209634	0.00653179	0.0376012	1.74413	0.571667	3	22	95	21	116	68	40	7	282	249	206	325	292	325	3	132.769	120.892	0.0713
Dcitr03g08560.1.1:PAX	RTCATGCGTGACG	0.686747	0.704819	1.08284	1.18539	1.32558	1.375	0.790419	0.766467	1.04142	1.06395	1.24	0.89759	0.988701	1.375	0.231642	0.00212674	0.0193999	0.391343	0.463827	0.851217	1.897	0.0380008	0.031647	0.453838	0.522456	1.47269	0.0856863	0.261923	1.897	0.589973	318	306	152	134	39	5	240	245	66	111	26	285	209	318	5	164.308	110.412	0.0114
Dcitr03g08480.1.1:PAX	RTCATGCGTGACG	0.686747	0.704819	1.08284	1.18539	1.32558	1.375	0.790419	0.766467	1.04142	1.06395	1.24	0.89759	0.988701	1.375	0.231642	0.00212674	0.0193999	0.391343	0.463827	0.851217	1.897	0.0380008	0.031647	0.453838	0.522456	1.47269	0.0856863	0.261923	1.897	0.589973	317	307	151	135	40	6	241	244	65	110	25	284	210	317	6	164.231	110.337	0.0114
Dcitr06g12480.1.1:Ets	AAACCGGAAGTA	0.680672	0.508333	1.25833	1.344	1.18033	1.10236	0.705882	0.608333	1.06557	1.12097	1.04762	1.10833	0.96875	1.344	0.264362	0.00631464	0.00248416	0.628858	0.598458	0.48033	0.506387	0.0199211	0.00739604	0.515073	0.727878	0.389041	0.624081	0.240686	0.727878	0.274136	312	309	70	111	98	120	272	293	50	57	154	60	218	312	50	163.385	103.055	0.0081
Dcitr06g12470.1.1:Ets	AAACCGGAAGTA	0.680672	0.508333	1.25833	1.344	1.18033	1.10236	0.705882	0.608333	1.06557	1.12097	1.04762	1.10833	0.96875	1.344	0.264362	0.00631464	0.00248416	0.628858	0.598458	0.48033	0.506387	0.0199211	0.00739604	0.515073	0.727878	0.389041	0.624081	0.240686	0.727878	0.274136	311	311	69	110	99	122	270	292	51	56	153	61	217	311	51	163.231	102.767	0.0081
Dcitr06g12560.1.1:Ets	AAACCGGAAGTA	0.680672	0.508333	1.25833	1.344	1.18033	1.10236	0.705882	0.608333	1.06557	1.12097	1.04762	1.10833	0.96875	1.344	0.264362	0.00631464	0.00248416	0.628858	0.598458	0.48033	0.506387	0.0199211	0.00739604	0.515073	0.727878	0.389041	0.624081	0.240686	0.727878	0.274136	313	310	68	109	97	121	271	294	49	58	155	62	219	313	49	163.538	103.446	0.0081
Dcitr10g06410.1.1:HLH	GTSYCACGTGCAC	0.924119	0.98374	1.1413	1.13172	1.33062	0.956873	0.79564	0.709239	0.964865	0.991935	0.997305	1.05676	1.21448	1.33062	0.165406	0.0879446	0.244334	0.646664	0.49553	1.3398	0.175716	0.0102667	0.00143317	0.148225	0.258405	0.271391	0.607578	1.10181	1.3398	0.415202	227	173	63	126	6	204	292	311	249	218	190	65	73	311	6	169	95.2304	0.0341
Dcitr03g11160.1.2:zf-C2H2,zf-C2H2,zf-C2H2	KKGCGTGGGCGKDN	0.974963	0.95614	1.01322	1.32855	1.00441	1.07682	0.981022	0.98984	0.986994	1.06475	1.05602	0.97594	1.08759	1.32855	0.0974087	0.177626	0.156042	0.321856	1.43838	0.296319	0.800405	0.217972	0.24872	0.211067	0.897252	0.755238	0.175325	0.666642	1.43838	0.392334	166	221	167	33	162	56	116	88	209	26	69	229	126	229	26	128.308	70.3401	0.0662
Dcitr03g11160.1.1:zf-C2H2,zf-C2H2,zf-C2H2	KKGCGTGGGCGKDN	0.974963	0.95614	1.01322	1.32855	1.00441	1.07682	0.981022	0.98984	0.986994	1.06475	1.05602	0.97594	1.08759	1.32855	0.0974087	0.177626	0.156042	0.321856	1.43838	0.296319	0.800405	0.217972	0.24872	0.211067	0.897252	0.755238	0.175325	0.666642	1.43838	0.392334	165	222	169	34	163	54	115	89	210	24	70	230	125	230	24	128.462	70.962	0.0662
Dcitr03g11180.1.1:zf-C2H2,zf-C2H2,zf-C2H2	KKGCGTGGGCGKDN	0.974963	0.95614	1.01322	1.32855	1.00441	1.07682	0.981022	0.98984	0.986994	1.06475	1.05602	0.97594	1.08759	1.32855	0.0974087	0.177626	0.156042	0.321856	1.43838	0.296319	0.800405	0.217972	0.24872	0.211067	0.897252	0.755238	0.175325	0.666642	1.43838	0.392334	167	220	168	32	161	55	114	87	208	25	68	231	124	231	25	127.692	70.9041	0.0662
Dcitr01g01060.1.1:Homeobox,Homeobox	TAATTATGCTAATTA	0.965909	0.920455	0.754386	0.94382	0.689655	1.31138	0.99422	1.05172	1.07692	1.15976	1.17262	1	1.16571	1.31138	0.171359	0.213152	0.159603	0.0631898	0.214628	0.0406543	1.46792	0.273388	0.396554	0.651442	1.06055	1.02841	0.284202	0.625818	1.46792	0.443382	146	217	285	214	291	18	82	61	28	14	46	163	132	291	14	130.538	98.506	0.017
Dcitr04g07670.1.1:HLH	GATCACGTGVYC	1.01099	0.868852	1.06301	1.30491	1.11733	0.934896	1.13351	1.12737	0.961957	0.857909	1.03655	0.969697	1.05685	1.30491	0.121889	0.326937	0.0648402	0.420831	0.924613	0.5572	0.129203	0.913321	0.831674	0.13424	0.0111657	0.465564	0.175846	0.437335	0.924613	0.318343	110	273	130	63	82	232	11	18	260	322	131	228	168	322	11	156	100.323	0.0368
Dcitr05g16130.1.1:Pou,Homeobox	ATGCATAATTRAT	0.956835	0.904187	1.03974	1.28753	1.157	1.1206	1.01846	1.0016	1.01895	1.01073	1.01913	0.966909	1.15688	1.28753	0.103287	0.0789547	0.0292497	0.464695	1.86964	1.26032	1.72502	0.413014	0.304136	0.541565	0.402157	0.467301	0.0969345	1.67985	1.86964	0.667727	237	299	117	8	9	16	45	77	37	147	130	279	30	299	8	110.077	103.567	0.1197
Dcitr05g02780.1.1:bZIP_1	GTTACGTAAC	1.03226	1.01491	1.1186	1.27778	1.0332	0.974359	1.00535	1.02929	0.961644	0.976871	1.0054	0.951153	1.06452	1.27778	0.085861	0.50465	0.347436	0.756541	1.26857	0.387999	0.187919	0.318294	0.43994	0.0929824	0.170287	0.330932	0.0853823	0.577612	1.26857	0.31956	66	133	35	40	126	199	78	53	290	259	169	286	143	290	35	144.385	91.3861	0.0768
Dcitr04g11770.1.1:zf-C2H2,zf-C2H2	VNNVMVNNNYGATTAATMNVMHNN	0.992945	1.04965	1.26288	0.987365	1.23886	0.931985	0.939929	0.79292	0.980216	1.0361	0.865809	1.05664	1.02182	1.26288	0.129563	0.256147	0.488581	1.43969	0.256321	1.20256	0.0971082	0.114089	0.0040207	0.184315	0.544171	0.00930259	0.733523	0.352387	1.43969	0.449082	129	95	3	200	11	251	156	298	231	100	319	38	187	319	3	155.231	104.17	0.0563
Dcitr02g14330.1.1:zf-C4	RGTCCAAAGTCCAC	1.04663	0.84375	1.24084	0.692308	0.834225	1.0929	1.08901	1.12565	1.09524	1.14362	1.0929	1.10417	1.19672	1.24084	0.157972	0.44906	0.0790416	0.726575	0.0653613	0.110875	0.531576	0.529839	0.627121	0.776519	0.993666	0.62495	0.731786	0.708334	0.993666	0.289614	72	262	40	274	248	112	32	30	16	21	104	39	111	274	16	104.692	95.4571	0.0202
Dcitr04g11170.1.1:zf-C2H2,zf-C2H2,zf-C2H2	MTCACGCCCMCC	0.993671	0.937888	1.00832	1.22244	1.07332	1.21881	1.02929	0.98125	1.02045	1.06667	1.11494	0.952891	0.921606	1.22244	0.0965184	0.273736	0.134458	0.303832	0.807353	0.465998	2.04857	0.405718	0.233129	0.430473	0.804748	1.25945	0.116738	0.11765	2.04857	0.555434	116	237	177	80	106	2	46	102	72	39	38	265	255	265	2	118.077	88.1594	0.0471
Dcitr05g05580.1.1:HLH	GACACGTGC	0.830961	0.882771	0.932862	0.722127	1.21503	1.02037	0.929078	0.904594	1.0194	1.04696	1.03584	1.09481	1.00169	1.21503	0.125005	0.00266917	0.050769	0.151916	0.0223141	1.08747	0.38865	0.094155	0.0660128	0.432861	0.647533	0.531576	1.15522	0.293713	1.15522	0.389161	316	283	236	293	30	147	183	192	70	72	124	8	205	316	8	166.077	101.382	0.0467
Dcitr05g05480.1.1:HLH	GACACGTGC	0.830961	0.882771	0.932862	0.722127	1.21503	1.02037	0.929078	0.904594	1.0194	1.04696	1.03584	1.09481	1.00169	1.21503	0.125005	0.00266917	0.050769	0.151916	0.0223141	1.08747	0.38865	0.094155	0.0660128	0.432861	0.647533	0.531576	1.15522	0.293713	1.15522	0.389161	315	284	235	294	31	146	182	193	71	73	125	9	206	315	9	166.462	101.029	0.0467
Dcitr00g03920.1.1:zf-C2H2,zf-C2H2,zf-C2H2,zf-C2H2,zf-C2H2,zf-C2H2,zf-C2H2,zf-C2H2,zf-C2H2,zf-C2H2,zf-C2H2,zf-C2H2,zf-C2H2,zf-C2H2,zf-C2H2,zf-C2H2,zf-C2H2,zf-C2H2	GGGGRGGGGGGGGGT	1.05699	1.21392	1.06838	1.07301	1.12842	1.02389	0.971332	1.03025	1.00977	1.01824	0.959375	1.0122	0.702277	1.21392	0.116603	0.662299	1.71286	0.489016	0.427215	0.695305	0.403633	0.193435	0.422178	0.357685	0.413014	0.125685	0.372755	0.00106011	1.71286	0.41628	46	5	108	142	63	143	127	55	128	141	252	124	313	313	5	126.692	82.6603	0.0612
Dcitr05g16440.1.3:HLH	GTCACGTGAC	0.930818	0.864198	0.74375	1.20571	0.289157	0.932584	0.7	0.765432	1.15758	0.934911	1.21229	1.00629	1.07345	1.21229	0.251303	0.148008	0.103449	0.0582389	0.489016	0.000256234	0.165162	0.0108791	0.0327979	1.16695	0.129029	1.3094	0.293626	0.407281	1.3094	0.429826	181	249	292	127	308	206	291	241	3	273	36	151	172	308	3	194.615	96.6347	0.0148
Dcitr11g03820.1.1:Forkhead	CGAAGRACCK	0.80786	0.793103	0.847162	0.7	1.11915	1.13821	0.956522	0.873913	1.02542	1.13808	1.16327	1.03863	1.19184	1.19184	0.164708	0.0154435	0.0367978	0.104491	0.0543737	0.482501	0.795627	0.188571	0.0832977	0.410061	1.07054	1.18693	0.449495	0.797365	1.18693	0.408947	298	294	259	276	96	57	129	181	93	12	41	98	101	298	12	148.846	101.088	0.0185
Dcitr11g03830.1.1:Forkhead	CGAAGRACCK	0.80786	0.793103	0.847162	0.7	1.11915	1.13821	0.956522	0.873913	1.02542	1.13808	1.16327	1.03863	1.19184	1.19184	0.164708	0.0154435	0.0367978	0.104491	0.0543737	0.482501	0.795627	0.188571	0.0832977	0.410061	1.07054	1.18693	0.449495	0.797365	1.18693	0.408947	299	295	260	277	94	58	128	182	92	13	40	97	102	299	13	149	101.61	0.0185
Dcitr11g03810.1.1:Forkhead	CGAAGRACCK	0.80786	0.793103	0.847162	0.7	1.11915	1.13821	0.956522	0.873913	1.02542	1.13808	1.16327	1.03863	1.19184	1.19184	0.164708	0.0154435	0.0367978	0.104491	0.0543737	0.482501	0.795627	0.188571	0.0832977	0.410061	1.07054	1.18693	0.449495	0.797365	1.18693	0.408947	297	293	261	278	95	59	130	180	94	11	42	99	103	297	11	149.385	100.952	0.0185
Dcitr09g04570.1.1:Homeobox	YAATTGNNNNNNNWNCAATTA	0.978618	1.03814	1.11148	1.05663	1.02805	1.19178	0.927632	0.97541	1.01692	1.03396	1.1431	0.976744	0.949013	1.19178	0.0774359	0.200166	0.440375	0.660562	0.392081	0.353038	1.86008	0.0881618	0.202816	0.423567	0.536354	1.77757	0.18388	0.155781	1.86008	0.582513	154	109	58	155	138	8	189	111	80	104	8	225	242	242	8	121.615	73.2183	0.0595
Dcitr09g04580.1.1:Homeobox	YAATTGNNNNNNNWNCAATTA	0.978618	1.03814	1.11148	1.05663	1.02805	1.19178	0.927632	0.97541	1.01692	1.03396	1.1431	0.976744	0.949013	1.19178	0.0774359	0.200166	0.440375	0.660562	0.392081	0.353038	1.86008	0.0881618	0.202816	0.423567	0.536354	1.77757	0.18388	0.155781	1.86008	0.582513	155	108	57	156	137	7	188	110	79	103	7	226	243	243	7	121.231	73.8807	0.0595
Dcitr03g02650.1.1:zf-C4	TCAAGGTCAH	1.00399	0.980496	1.03191	1.1888	1.04844	0.985878	1.00841	1.00044	0.98452	0.970887	0.993369	0.934187	1.13483	1.1888	0.0694438	0.343657	0.171633	0.496399	1.76106	0.618435	0.187398	0.374188	0.297796	0.123253	0.0654047	0.226702	0.00374883	2.26962	2.26962	0.686749	103	211	102	18	71	201	51	79	266	295	201	329	17	329	17	149.538	106.517	0.2266
Dcitr03g02660.1.1:zf-C4	TCAAGGTCAH	1.00399	0.980496	1.03191	1.1888	1.04844	0.985878	1.00841	1.00044	0.98452	0.970887	0.993369	0.934187	1.13483	1.1888	0.0694438	0.343657	0.171633	0.496399	1.76106	0.618435	0.187398	0.374188	0.297796	0.123253	0.0654047	0.226702	0.00374883	2.26962	2.26962	0.686749	104	212	103	17	72	200	50	78	265	296	200	328	18	328	17	149.462	106.369	0.2266
Dcitr06g14850.1.1:CBFB_NFYA	HCTGATTGGYTAVT	1.01957	1.05652	0.993421	1.17937	1.1153	0.955257	1.01089	1.04803	1.0044	1.02876	0.925843	1.1048	1.08804	1.17937	0.0689031	0.380181	0.490318	0.267265	0.642322	0.58456	0.163251	0.327241	0.475987	0.335362	0.459484	0.0717454	1.13177	0.573703	1.13177	0.262862	97	94	190	101	79	209	75	46	142	128	292	10	144	292	10	123.615	74.2782	0.0469
Dcitr08g08940.1.1:SRF-TF	RCCATATATGGY	1.08716	1.04805	1.06193	1.04989	1.17312	0.923767	1.06849	1.08924	0.938356	0.965831	0.932432	0.946759	1.00451	1.17312	0.0767062	0.824725	0.446455	0.436032	0.356121	0.779559	0.0978465	0.584126	0.665339	0.0669682	0.16121	0.0862509	0.10536	0.303094	0.824725	0.27106	29	107	126	169	50	250	28	26	301	262	283	275	200	301	26	162	106.839	0.0474
Dcitr08g07670.1.1:TF_AP-2	HGCCTBAGGGCA	1.06433	1.11577	0.767442	1.05136	0.859444	0.995822	1.02326	1.06241	0.981455	0.997147	0.988811	0.989676	1.16212	1.16212	0.102091	0.79085	0.959357	0.00960225	0.389171	0.05724	0.272433	0.404589	0.622778	0.182143	0.284159	0.233694	0.238428	1.17954	1.17954	0.354739	32	29	306	162	279	169	47	31	232	206	199	204	71	306	29	151.308	98.4093	0.0728
Dcitr03g20280.1.1:MH1	GTSGGGCAGMCANCT	1.13208	1.15	0.949686	1.03704	0.825	0.915152	1.03145	0.981132	0.95092	0.878049	1.03614	1	0.981707	1.15	0.0915635	0.727443	0.612355	0.212066	0.295147	0.111701	0.144403	0.354428	0.240208	0.150787	0.0647099	0.404806	0.275343	0.248112	0.727443	0.192761	41	70	209	188	247	216	60	101	243	297	152	169	212	297	41	169.615	80.0714	0.018
Dcitr03g20170.1.1:MH1	GTSGGGCAGMCANCT	1.13208	1.15	0.949686	1.03704	0.825	0.915152	1.03145	0.981132	0.95092	0.878049	1.03614	1	0.981707	1.15	0.0915635	0.727443	0.612355	0.212066	0.295147	0.111701	0.144403	0.354428	0.240208	0.150787	0.0647099	0.404806	0.275343	0.248112	0.727443	0.192761	36	75	210	184	243	221	56	99	247	302	148	170	211	302	36	169.385	81.7807	0.018
Dcitr03g20170.1.2:MH1	GTSGGGCAGMCANCT	1.13208	1.15	0.949686	1.03704	0.825	0.915152	1.03145	0.981132	0.95092	0.878049	1.03614	1	0.981707	1.15	0.0915635	0.727443	0.612355	0.212066	0.295147	0.111701	0.144403	0.354428	0.240208	0.150787	0.0647099	0.404806	0.275343	0.248112	0.727443	0.192761	37	74	211	185	244	220	57	97	242	301	149	171	216	301	37	169.538	81.54	0.018
Dcitr03g20170.1.3:MH1	GTSGGGCAGMCANCT	1.13208	1.15	0.949686	1.03704	0.825	0.915152	1.03145	0.981132	0.95092	0.878049	1.03614	1	0.981707	1.15	0.0915635	0.727443	0.612355	0.212066	0.295147	0.111701	0.144403	0.354428	0.240208	0.150787	0.0647099	0.404806	0.275343	0.248112	0.727443	0.192761	38	73	212	183	245	218	55	98	246	300	150	172	215	300	38	169.615	81.7553	0.018
Dcitr03g20270.1.1:MH1	GTSGGGCAGMCANCT	1.13208	1.15	0.949686	1.03704	0.825	0.915152	1.03145	0.981132	0.95092	0.878049	1.03614	1	0.981707	1.15	0.0915635	0.727443	0.612355	0.212066	0.295147	0.111701	0.144403	0.354428	0.240208	0.150787	0.0647099	0.404806	0.275343	0.248112	0.727443	0.192761	40	71	214	187	246	219	59	100	244	298	147	168	213	298	40	169.692	80.9139	0.018
Dcitr03g20260.1.1:MH1	GTSGGGCAGMCANCT	1.13208	1.15	0.949686	1.03704	0.825	0.915152	1.03145	0.981132	0.95092	0.878049	1.03614	1	0.981707	1.15	0.0915635	0.727443	0.612355	0.212066	0.295147	0.111701	0.144403	0.354428	0.240208	0.150787	0.0647099	0.404806	0.275343	0.248112	0.727443	0.192761	39	72	213	186	242	217	58	96	245	299	151	167	214	299	39	169.154	81.0585	0.018
Dcitr12g04530.1.1:HLH	RMCACGTGGT	0.98	1.05638	1.01824	1.13831	1.14959	0.94462	1.04146	1.01322	0.929392	0.920712	1.00634	0.995	1.02201	1.14959	0.0699022	0.199211	0.529839	0.333104	0.611921	0.804313	0.116391	0.496833	0.345959	0.031178	0.0355209	0.32963	0.270565	0.360899	0.804313	0.226082	156	89	163	108	47	236	36	65	312	314	170	174	179	314	36	157.615	90.4245	0.0588
Dcitr09g01230.1.2:E2F_TDP	AAATKSGCGCCAA	1.08566	1.10204	0.90631	0.808898	1.14761	0.908915	1.09125	1.11409	1.0321	0.976562	0.92186	1.00394	0.722449	1.14761	0.128051	1.30115	1.05186	0.0748289	0.0320553	1.0397	0.0275473	1.12135	1.31895	0.701386	0.145011	0.0222011	0.327415	0.000113785	1.31895	0.544521	9	26	275	292	32	304	8	6	20	265	310	135	315	315	6	153.615	139.221	0.1128
Dcitr09g01230.1.1:E2F_TDP	AAATKSGCGCCAA	1.08566	1.10204	0.90631	0.808898	1.14761	0.908915	1.09125	1.11409	1.0321	0.976562	0.92186	1.00394	0.722449	1.14761	0.128051	1.30115	1.05186	0.0748289	0.0320553	1.0397	0.0275473	1.12135	1.31895	0.701386	0.145011	0.0222011	0.327415	0.000113785	1.31895	0.544521	8	25	274	291	33	305	7	5	21	266	311	136	316	316	5	153.692	139.591	0.1128
Dcitr01g18520.1.1:PAX,Homeobox	TAATCAATTA	1.00428	0.965443	1.02319	1.1438	1.06087	0.940909	1.00802	0.988764	0.995041	0.992218	0.971623	1.03722	1.0498	1.1438	0.0516776	0.333972	0.121646	0.414013	1.0866	0.659259	0.0399203	0.359205	0.220318	0.241337	0.216235	0.0991494	0.901595	0.670116	1.0866	0.323553	107	240	133	55	66	292	54	109	178	241	264	19	120	292	19	144.462	89.9552	0.1879
Dcitr01g18500.1.1:PAX,Homeobox	TAATCAATTA	1.00428	0.965443	1.02319	1.1438	1.06087	0.940909	1.00802	0.988764	0.995041	0.992218	0.971623	1.03722	1.0498	1.1438	0.0516776	0.333972	0.121646	0.414013	1.0866	0.659259	0.0399203	0.359205	0.220318	0.241337	0.216235	0.0991494	0.901595	0.670116	1.0866	0.323553	109	239	134	56	67	294	53	108	176	242	262	18	121	294	18	144.538	89.932	0.1879
Dcitr01g18460.1.1:PAX,Homeobox	TAATCAATTA	1.00428	0.965443	1.02319	1.1438	1.06087	0.940909	1.00802	0.988764	0.995041	0.992218	0.971623	1.03722	1.0498	1.1438	0.0516776	0.333972	0.121646	0.414013	1.0866	0.659259	0.0399203	0.359205	0.220318	0.241337	0.216235	0.0991494	0.901595	0.670116	1.0866	0.323553	108	238	135	54	68	293	52	107	177	243	263	20	122	293	20	144.615	89.9208	0.1879
Dcitr12g04260.1.1:E2F_TDP	WAATGGCGCCAAAA	0.978723	0.8	1.14085	0.954545	0.875912	0.963504	1.09859	1.13475	1.01429	0.978417	0.919118	1.00719	1.05303	1.14085	0.0985457	0.239036	0.0652745	0.455575	0.220014	0.150136	0.21706	0.508559	0.576743	0.347913	0.233694	0.128855	0.297405	0.346524	0.576743	0.151659	134	272	120	213	216	193	34	44	139	232	242	149	194	272	34	167.846	73.0363	0.0138
Dcitr12g04220.1.1:E2F_TDP	WAATGGCGCCAAAA	0.978723	0.8	1.14085	0.954545	0.875912	0.963504	1.09859	1.13475	1.01429	0.978417	0.919118	1.00719	1.05303	1.14085	0.0985457	0.239036	0.0652745	0.455575	0.220014	0.150136	0.21706	0.508559	0.576743	0.347913	0.233694	0.128855	0.297405	0.346524	0.576743	0.151659	133	271	121	212	215	192	35	43	138	231	241	148	193	271	35	167.154	72.6244	0.0138
Dcitr07g12410.1.1:zf-C2H2,zf-C2H2,zf-C2H2,zf-C2H2,zf-C2H2	NGGTGGTCGC	0.912162	0.939678	0.932387	1.10352	1.14045	0.962769	0.97021	0.975709	1.00267	0.978808	1.00655	1.02508	0.895188	1.14045	0.0704166	0.00678802	0.0684448	0.0909847	0.720929	1.2512	0.105707	0.135456	0.166986	0.32533	0.133806	0.358206	0.603235	0.0222402	1.2512	0.359154	309	270	265	94	10	239	148	123	151	267	162	66	296	309	10	184.615	96.1445	0.135
Dcitr08g05530.1.1:HLH	GTCACGCA	0.921358	1.04229	1.04215	1.12408	1.1399	1.07102	0.960265	0.916391	1.01824	1.00905	1.07806	0.938179	1.09902	1.1399	0.0755513	0.0194564	0.56024	0.472512	0.755238	1.09138	0.965437	0.118649	0.0350345	0.522456	0.384915	1.39235	0.0276732	0.989323	1.39235	0.45161	294	81	112	85	29	42	154	238	42	157	31	313	75	313	29	127.154	98.5367	0.1113
Dcitr12g04710.1.1:zf-C2H2,zf-C2H2,zf-C2H2,zf-C2H2	HCAAAATGGCCGCC	1.06517	0.936508	1.13964	0.765133	1.13657	0.972222	1.09172	1.0382	1.01818	1.08028	0.929742	1.1167	0.7543	1.13964	0.128382	0.656219	0.138366	0.688791	0.0545908	0.644059	0.203206	0.723535	0.433643	0.408367	0.872932	0.0832543	1.22341	0.0111483	1.22341	0.368102	47	230	53	275	69	194	19	54	95	33	286	5	304	304	5	128	112.018	0.0474
Dcitr01g07300.1.1:Runt	WAACCGCAA	0.994953	0.910297	1.03302	1.10427	1.13882	1.04387	1.08096	1.04307	0.994888	0.973129	1.01883	0.975254	1.06589	1.13882	0.0610661	0.257971	0.0237212	0.457312	0.733958	1.28551	0.725706	1.26163	0.673156	0.242467	0.104187	0.501176	0.115913	0.77869	1.28551	0.411759	122	300	119	87	7	75	3	25	174	281	129	266	104	300	3	130.154	100.063	0.1577
Dcitr13g05420.1.1:Homeobox	WTAATTTAATTAW	0.957447	1.0048	0.719048	1.02433	0.858852	1.0303	0.898345	0.912114	1.0122	0.963054	1.13854	1.00714	0.79064	1.13854	0.111409	0.147443	0.296927	0.0122124	0.309999	0.0869892	0.404024	0.0677499	0.0922441	0.375665	0.145966	1.31982	0.33419	0.0217668	1.31982	0.341726	182	151	305	177	268	142	208	170	112	264	34	131	297	305	34	187.769	78.9791	0.0405
Dcitr04g02450.1.2:zf-C4	GGGGTCACG	0.959474	1.01091	1.09632	1.13651	0.887677	1.00106	0.933479	0.905435	1.01942	1.01289	0.967161	1.03425	1.04936	1.13651	0.0712246	0.110658	0.344352	0.710506	0.71702	0.0665773	0.298143	0.0729615	0.0374145	0.505084	0.396858	0.127031	0.614527	0.523325	0.71702	0.250897	212	136	43	95	278	163	206	233	53	156	250	64	152	278	43	157	77.0822	0.0876
Dcitr04g02450.1.1:zf-C4	GGGGTCACG	0.959474	1.01091	1.09632	1.13651	0.887677	1.00106	0.933479	0.905435	1.01942	1.01289	0.967161	1.03425	1.04936	1.13651	0.0712246	0.110658	0.344352	0.710506	0.71702	0.0665773	0.298143	0.0729615	0.0374145	0.505084	0.396858	0.127031	0.614527	0.523325	0.71702	0.250897	211	137	42	96	277	162	205	234	54	155	249	63	153	277	42	156.769	76.8377	0.0876
Dcitr06g06890.1.1:Myb_DNA-binding,Myb_DNA-binding	GATTTAACATAA	0.939189	1.00682	0.917715	1.13196	1.09747	1.07831	0.89061	0.903195	1.0415	1.04257	1.0652	1	0.91122	1.13196	0.0819122	0.0509427	0.31938	0.0911584	0.724837	0.71702	0.951105	0.0157128	0.0296753	0.865549	0.759147	1.00583	0.293149	0.0611921	1.00583	0.38957	269	147	263	92	60	45	282	249	11	53	49	153	282	282	11	150.385	105.283	0.0973
Dcitr06g06860.1.1:Myb_DNA-binding,Myb_DNA-binding	GATTTAACATAA	0.939189	1.00682	0.917715	1.13196	1.09747	1.07831	0.89061	0.903195	1.0415	1.04257	1.0652	1	0.91122	1.13196	0.0819122	0.0509427	0.31938	0.0911584	0.724837	0.71702	0.951105	0.0157128	0.0296753	0.865549	0.759147	1.00583	0.293149	0.0611921	1.00583	0.38957	268	146	262	91	59	44	283	250	12	54	47	152	283	283	12	150.077	105.567	0.0973
Dcitr06g06900.1.1:Myb_DNA-binding,Myb_DNA-binding	GATTTAACATAA	0.939189	1.00682	0.917715	1.13196	1.09747	1.07831	0.89061	0.903195	1.0415	1.04257	1.0652	1	0.91122	1.13196	0.0819122	0.0509427	0.31938	0.0911584	0.724837	0.71702	0.951105	0.0157128	0.0296753	0.865549	0.759147	1.00583	0.293149	0.0611921	1.00583	0.38957	270	145	264	93	61	43	281	248	10	52	48	154	281	281	10	150	105.511	0.0973
Dcitr08g09110.1.1:Homeobox	NTAATBNVATTAN	0.975756	1.00023	0.947871	1.13014	1.00302	1.01487	0.983356	0.989372	0.999764	0.996922	1.01531	0.998607	1.05734	1.13014	0.0441787	0.0495096	0.295885	0.0377836	2.0642	0.317252	0.554594	0.119605	0.174586	0.293279	0.242771	0.661865	0.272476	1.38801	2.0642	0.589301	273	152	296	2	153	99	153	119	160	229	100	173	56	296	2	151.154	81.7117	0.4226
Dcitr01g16200.1.1:HLH	GACACGTGC	0.914465	1.00502	1.02632	1.12553	1.01234	1.01562	0.922354	0.893325	1.01059	0.966195	1.04639	1.02337	1.03284	1.12553	0.0623337	0.00602366	0.325417	0.419572	0.893344	0.344005	0.422959	0.022896	0.00750027	0.444283	0.0707031	0.973254	0.5876	0.511165	0.973254	0.314747	314	144	131	69	141	141	267	287	68	292	52	75	154	314	52	164.231	93.9744	0.1454
Dcitr06g04620.1.4:Homeobox	VSRTTTACGACG	0.983219	0.960748	1.12269	0.874259	0.938639	0.955304	0.957669	0.944274	0.958744	1.01584	0.98085	1.02425	0.940618	1.12269	0.0582636	0.175585	0.115218	1.21646	0.0447758	0.101364	0.0759147	0.0866852	0.0605841	0.0311433	0.497701	0.153393	0.601932	0.0760015	1.21646	0.340039	173	248	8	283	256	271	197	206	319	115	228	67	272	319	8	203.308	91.2454	0.1582
Dcitr06g04620.1.5:Homeobox	VSRTTTACGACG	0.983219	0.960748	1.12269	0.874259	0.938639	0.955304	0.957669	0.944274	0.958744	1.01584	0.98085	1.02425	0.940618	1.12269	0.0582636	0.175585	0.115218	1.21646	0.0447758	0.101364	0.0759147	0.0866852	0.0605841	0.0311433	0.497701	0.153393	0.601932	0.0760015	1.21646	0.340039	172	247	9	281	257	272	195	205	318	116	225	69	267	318	9	202.538	90.2262	0.1582
Dcitr06g04620.1.6:Homeobox	VSRTTTACGACG	0.983219	0.960748	1.12269	0.874259	0.938639	0.955304	0.957669	0.944274	0.958744	1.01584	0.98085	1.02425	0.940618	1.12269	0.0582636	0.175585	0.115218	1.21646	0.0447758	0.101364	0.0759147	0.0866852	0.0605841	0.0311433	0.497701	0.153393	0.601932	0.0760015	1.21646	0.340039	174	246	13	284	258	273	196	204	317	117	230	68	271	317	13	203.923	90.0393	0.1582
Dcitr06g04620.1.7:Homeobox	VSRTTTACGACG	0.983219	0.960748	1.12269	0.874259	0.938639	0.955304	0.957669	0.944274	0.958744	1.01584	0.98085	1.02425	0.940618	1.12269	0.0582636	0.175585	0.115218	1.21646	0.0447758	0.101364	0.0759147	0.0866852	0.0605841	0.0311433	0.497701	0.153393	0.601932	0.0760015	1.21646	0.340039	169	245	12	285	259	276	193	203	316	118	226	71	270	316	12	203.308	89.9652	0.1582
Dcitr06g04620.1.8:Homeobox	VSRTTTACGACG	0.983219	0.960748	1.12269	0.874259	0.938639	0.955304	0.957669	0.944274	0.958744	1.01584	0.98085	1.02425	0.940618	1.12269	0.0582636	0.175585	0.115218	1.21646	0.0447758	0.101364	0.0759147	0.0866852	0.0605841	0.0311433	0.497701	0.153393	0.601932	0.0760015	1.21646	0.340039	170	244	11	286	260	275	192	202	315	113	227	72	269	315	11	202.769	90.284	0.1582
Dcitr06g04700.1.1:Homeobox	VSRTTTACGACG	0.983219	0.960748	1.12269	0.874259	0.938639	0.955304	0.957669	0.944274	0.958744	1.01584	0.98085	1.02425	0.940618	1.12269	0.0582636	0.175585	0.115218	1.21646	0.0447758	0.101364	0.0759147	0.0866852	0.0605841	0.0311433	0.497701	0.153393	0.601932	0.0760015	1.21646	0.340039	171	243	10	287	261	274	194	201	314	119	231	73	268	314	10	203.538	89.7688	0.1582
Dcitr06g04620.1.3:Homeobox	VSRTTTACGACG	0.983219	0.960748	1.12269	0.874259	0.938639	0.955304	0.957669	0.944274	0.958744	1.01584	0.98085	1.02425	0.940618	1.12269	0.0582636	0.175585	0.115218	1.21646	0.0447758	0.101364	0.0759147	0.0866852	0.0605841	0.0311433	0.497701	0.153393	0.601932	0.0760015	1.21646	0.340039	168	242	7	282	255	270	191	200	313	114	229	70	273	313	7	201.077	90.3636	0.1582
Dcitr02g19510.1.1:Ets	CCGGAAGT	0.948864	1.03187	1.00188	1.0027	0.903404	0.972591	0.896811	0.888368	1.01014	1.00913	0.984902	1.04623	1.12067	1.12067	0.0654379	0.0694871	0.464695	0.295147	0.288849	0.0743512	0.162296	0.0187789	0.0169245	0.404676	0.37523	0.194955	0.809091	1.15131	1.15131	0.330039	252	104	178	189	274	210	276	270	96	171	210	31	72	276	31	179.462	81.6472	0.1002
Dcitr08g10890.1.1:HLH	GGTCACGTAC	1.0987	1.10861	1.0653	0.921905	0.902072	1.04708	0.853933	0.849906	1.06579	1.04878	0.943074	0.906367	0.954545	1.10861	0.0931588	1.02407	0.79997	0.466432	0.166769	0.116912	0.514205	0.0196649	0.0218407	0.94155	0.635807	0.0954145	0.0304831	0.175976	1.02407	0.366819	19	44	116	236	240	117	275	262	5	85	273	309	234	309	5	170.385	108.636	0.059
Dcitr08g10840.1.1:HLH	GGTCACGTAC	1.0987	1.10861	1.0653	0.921905	0.902072	1.04708	0.853933	0.849906	1.06579	1.04878	0.943074	0.906367	0.954545	1.10861	0.0931588	1.02407	0.79997	0.466432	0.166769	0.116912	0.514205	0.0196649	0.0218407	0.94155	0.635807	0.0954145	0.0304831	0.175976	1.02407	0.366819	18	45	115	235	241	118	274	261	6	84	274	310	235	310	6	170.462	108.686	0.059
Dcitr08g02190.1.1:HLH	GGTCACGTAC	1.0987	1.10861	1.0653	0.921905	0.902072	1.04708	0.853933	0.849906	1.06579	1.04878	0.943074	0.906367	0.954545	1.10861	0.0931588	1.02407	0.79997	0.466432	0.166769	0.116912	0.514205	0.0196649	0.0218407	0.94155	0.635807	0.0954145	0.0304831	0.175976	1.02407	0.366819	17	46	114	234	239	119	273	263	7	86	275	311	236	311	7	170.769	108.596	0.059
Dcitr02g01370.1.1:HLH	AACAGCTGAT	1.08737	0.995238	1.10857	0.729867	0.942913	0.79403	1.10622	1.05197	1.01059	0.940777	0.893574	0.975238	0.795316	1.10857	0.12406	1.33546	0.270218	0.832977	0.00844268	0.141319	0.000110745	1.30723	0.648402	0.399247	0.0380225	0.00538959	0.148008	0.00245116	1.33546	0.487536	7	159	29	299	221	321	2	28	99	312	321	246	310	321	2	181.077	131.906	0.1145
Dcitr02g01350.1.1:HLH	AACAGCTGAT	1.08737	0.995238	1.10857	0.729867	0.942913	0.79403	1.10622	1.05197	1.01059	0.940777	0.893574	0.975238	0.795316	1.10857	0.12406	1.33546	0.270218	0.832977	0.00844268	0.141319	0.000110745	1.30723	0.648402	0.399247	0.0380225	0.00538959	0.148008	0.00245116	1.33546	0.487536	6	160	28	300	222	320	1	29	100	313	322	247	311	322	1	181.462	132.37	0.1145
Dcitr04g05430.1.1:E2F_TDP	SSGCGGGAAVN	1.05354	1.10372	0.966197	0.975229	1.0987	1.01573	1.01691	1.04719	1.01878	0.988117	0.954306	0.982194	0.869466	1.10372	0.0627139	1.24252	1.77496	0.148355	0.202816	1.10615	0.462089	0.460352	0.833411	0.65839	0.174804	0.027113	0.135847	0.00240903	1.77496	0.544991	11	4	237	218	28	132	41	17	27	257	306	256	312	312	4	142	124.221	0.2204
Dcitr08g07610.1.2:Forkhead	MACGTCAACAH	0.981565	0.964571	0.999501	1.10194	0.976	0.995242	0.969591	0.974857	1.01128	1.00125	1.00704	0.997255	0.965974	1.10194	0.0356634	0.089899	0.0530274	0.284723	1.39322	0.141884	0.233824	0.0535051	0.083732	0.620607	0.322507	0.431862	0.250718	0.072918	1.39322	0.366372	225	282	189	36	219	188	221	174	32	189	139	190	274	282	32	181.385	75.8975	0.394
Dcitr08g07610.1.1:Forkhead	MACGTCAACAH	0.981565	0.964571	0.999501	1.10194	0.976	0.995242	0.969591	0.974857	1.01128	1.00125	1.00704	0.997255	0.965974	1.10194	0.0356634	0.089899	0.0530274	0.284723	1.39322	0.141884	0.233824	0.0535051	0.083732	0.620607	0.322507	0.431862	0.250718	0.072918	1.39322	0.366372	224	281	188	35	220	189	220	173	33	190	138	189	275	281	33	181.154	75.8934	0.394
Dcitr06g08020.1.1:Homeobox	TAATBNVATTA	0.973016	0.962993	0.974814	1.09652	1.00241	1.00228	0.9876	0.986003	1.00347	0.995907	1.01486	0.999598	1.06517	1.09652	0.0371756	0.0258058	0.0293757	0.10714	1.66639	0.312996	0.332713	0.138366	0.131027	0.400246	0.211415	0.713112	0.286374	1.94347	1.94347	0.616157	287	297	257	28	155	155	146	142	97	246	84	160	23	297	23	159.769	90.4665	0.4868
Dcitr06g09440.1.1:Homeobox	TAATBNVATTA	0.973016	0.962993	0.974814	1.09652	1.00241	1.00228	0.9876	0.986003	1.00347	0.995907	1.01486	0.999598	1.06517	1.09652	0.0371756	0.0258058	0.0293757	0.10714	1.66639	0.312996	0.332713	0.138366	0.131027	0.400246	0.211415	0.713112	0.286374	1.94347	1.94347	0.616157	288	298	256	27	154	156	147	143	98	247	83	161	24	298	24	160.154	90.6834	0.4868
Dcitr08g08180.1.3:Homeobox	GCTAATTAC	0.981812	0.990773	1.02304	1.09373	1.01815	1.01183	0.95569	0.938937	1.00354	0.998508	1.02954	0.997417	1.0934	1.09373	0.0447965	0.0575874	0.176193	0.621041	1.80232	0.51985	0.553725	0.00481633	0.000656653	0.411711	0.260056	1.56476	0.238992	3.81875	3.81875	1.07361	262	208	77	14	88	100	308	316	90	217	13	202	2	316	2	145.923	111.746	0.5344
Dcitr08g08180.1.2:Homeobox	GCTAATTAC	0.981812	0.990773	1.02304	1.09373	1.01815	1.01183	0.95569	0.938937	1.00354	0.998508	1.02954	0.997417	1.0934	1.09373	0.0447965	0.0575874	0.176193	0.621041	1.80232	0.51985	0.553725	0.00481633	0.000656653	0.411711	0.260056	1.56476	0.238992	3.81875	3.81875	1.07361	261	209	76	15	90	101	309	317	91	216	11	203	1	317	1	146.154	112.045	0.5344
Dcitr08g08180.1.1:Homeobox	GCTAATTAC	0.981812	0.990773	1.02304	1.09373	1.01815	1.01183	0.95569	0.938937	1.00354	0.998508	1.02954	0.997417	1.0934	1.09373	0.0447965	0.0575874	0.176193	0.621041	1.80232	0.51985	0.553725	0.00481633	0.000656653	0.411711	0.260056	1.56476	0.238992	3.81875	3.81875	1.07361	260	210	75	16	89	102	310	318	89	215	12	201	3	318	3	146.154	111.855	0.5344
Dcitr08g05290.1.1:zf-C2H2,zf-C2H2,zf-C2H2	NGGGCGKGGYB	1.01614	0.966844	1.092	1.08505	0.970764	1.04765	0.971981	0.972757	0.995434	0.996753	1.04574	0.955071	1.0103	1.092	0.0453941	0.446889	0.141276	0.869892	0.632333	0.187094	0.78781	0.142796	0.153045	0.251804	0.266266	0.93547	0.0474684	0.348869	0.93547	0.305538	75	229	18	102	209	61	139	132	171	212	57	298	190	298	18	145.615	81.4602	0.1511
Dcitr08g05320.1.1:zf-C2H2,zf-C2H2,zf-C2H2	NGGGCGKGGYB	1.01614	0.966844	1.092	1.08505	0.970764	1.04765	0.971981	0.972757	0.995434	0.996753	1.04574	0.955071	1.0103	1.092	0.0453941	0.446889	0.141276	0.869892	0.632333	0.187094	0.78781	0.142796	0.153045	0.251804	0.266266	0.93547	0.0474684	0.348869	0.93547	0.305538	73	228	20	103	207	60	141	130	173	210	55	296	192	296	20	145.231	81.0814	0.1511
Dcitr08g05300.1.1:zf-C2H2,zf-C2H2,zf-C2H2	NGGGCGKGGYB	1.01614	0.966844	1.092	1.08505	0.970764	1.04765	0.971981	0.972757	0.995434	0.996753	1.04574	0.955071	1.0103	1.092	0.0453941	0.446889	0.141276	0.869892	0.632333	0.187094	0.78781	0.142796	0.153045	0.251804	0.266266	0.93547	0.0474684	0.348869	0.93547	0.305538	74	227	19	104	208	62	140	131	172	211	56	297	191	297	19	145.538	80.944	0.1511
Dcitr07g03660.1.1:Homeobox	TAATTWAATTA	0.966154	0.94081	0.770186	0.993711	0.971875	0.937294	0.972308	0.975309	1.00955	0.92283	1.08882	0.975155	0.719745	1.08882	0.0969125	0.179841	0.16134	0.0382309	0.262531	0.232912	0.140581	0.218841	0.222576	0.351909	0.0771741	0.75437	0.200123	0.0110181	0.75437	0.185696	163	216	295	196	187	225	111	106	133	290	71	219	305	305	71	193.615	75.4448	0.0314
Dcitr07g03670.1.1:Homeobox	TAATTWAATTA	0.966154	0.94081	0.770186	0.993711	0.971875	0.937294	0.972308	0.975309	1.00955	0.92283	1.08882	0.975155	0.719745	1.08882	0.0969125	0.179841	0.16134	0.0382309	0.262531	0.232912	0.140581	0.218841	0.222576	0.351909	0.0771741	0.75437	0.200123	0.0110181	0.75437	0.185696	164	215	294	195	188	224	112	105	132	289	72	218	306	306	72	193.385	75.1615	0.0314
Dcitr11g06560.1.1:zf-C2H2,zf-C2H2	TGAWGGTGG	0.957076	0.953255	0.943434	1.08585	1.03897	0.95211	0.974368	0.979103	0.993333	0.998336	0.959799	1.03797	1.03144	1.08585	0.0436876	0.0223488	0.0467301	0.0596286	0.898121	0.602801	0.0281336	0.103753	0.133502	0.189439	0.273171	0.0222402	1.26901	0.618001	1.26901	0.398794	290	288	289	68	74	301	172	141	226	208	309	2	133	309	2	192.385	102.912	0.2854
Dcitr05g08450.1.1:Ets	GACCGGAAGTS	0.958209	1.08358	0.991098	0.885154	0.973837	1	0.914956	0.868421	1.01471	1.00289	0.873239	1.02388	0.850416	1.08358	0.0720996	0.161948	0.543302	0.262184	0.142666	0.233998	0.288068	0.106446	0.0577612	0.369541	0.311563	0.027404	0.400984	0.0604972	0.543302	0.154074	177	84	192	246	185	164	170	210	114	193	304	114	284	304	84	187.462	64.1322	0.0321
Dcitr05g08370.1.1:Ets	GACCGGAAGTS	0.958209	1.08358	0.991098	0.885154	0.973837	1	0.914956	0.868421	1.01471	1.00289	0.873239	1.02388	0.850416	1.08358	0.0720996	0.161948	0.543302	0.262184	0.142666	0.233998	0.288068	0.106446	0.0577612	0.369541	0.311563	0.027404	0.400984	0.0604972	0.543302	0.154074	176	85	193	245	186	165	171	209	115	194	305	115	285	305	85	188	63.9544	0.0321
Dcitr08g09200.1.1:CUT,Homeobox	DTTATTGATTTTT	0.996546	0.995746	0.982992	0.991051	0.822024	0.967265	0.958173	0.967383	1.01375	1.01852	0.984806	1.00773	1.08261	1.08261	0.0578569	0.254279	0.260056	0.201122	0.251196	0.000466432	0.0847309	0.0541565	0.0910716	0.579349	0.620173	0.148529	0.414143	1.33285	1.33285	0.356776	130	166	216	204	306	261	217	171	35	89	232	108	63	306	35	169.077	80.5124	0.2597
Dcitr08g09200.1.2:CUT,Homeobox	DTTATTGATTTTT	0.996546	0.995746	0.982992	0.991051	0.822024	0.967265	0.958173	0.967383	1.01375	1.01852	0.984806	1.00773	1.08261	1.08261	0.0578569	0.254279	0.260056	0.201122	0.251196	0.000466432	0.0847309	0.0541565	0.0910716	0.579349	0.620173	0.148529	0.414143	1.33285	1.33285	0.356776	131	167	215	203	307	262	218	172	36	88	233	107	62	307	36	169.308	80.8604	0.2597
Dcitr05g01130.1.1:zf-C4	AAGGTCAH	0.979786	0.980392	1.02216	1.07766	1.05344	0.967923	0.998056	0.98717	0.986248	0.966492	0.982972	0.989685	1.06403	1.07766	0.0375667	0.0512902	0.097282	0.583692	1.32807	1.19214	0.0238688	0.262053	0.137324	0.0577612	0.00411841	0.0634939	0.119127	2.00036	2.00036	0.642422	267	252	83	38	12	306	91	139	303	325	297	264	22	325	12	184.538	121.663	0.5041
Dcitr05g01100.1.1:zf-C4	AAGGTCAH	0.979786	0.980392	1.02216	1.07766	1.05344	0.967923	0.998056	0.98717	0.986248	0.966492	0.982972	0.989685	1.06403	1.07766	0.0375667	0.0512902	0.097282	0.583692	1.32807	1.19214	0.0238688	0.262053	0.137324	0.0577612	0.00411841	0.0634939	0.119127	2.00036	2.00036	0.642422	266	253	84	37	13	307	90	138	304	324	298	263	21	324	13	184.462	121.867	0.5041
Dcitr11g08260.1.1:zf-C4	AAGGTCA	0.998243	0.994732	1.02569	1.06561	1.05103	0.975443	0.997363	0.997012	0.987711	0.97367	0.994373	0.98399	1.076	1.076	0.0341602	0.257537	0.217191	0.700083	1.23644	1.27552	0.0380355	0.248373	0.245333	0.0598892	0.00858166	0.179711	0.0510296	3.00923	3.00923	0.847478	127	189	45	46	8	298	96	95	302	323	215	295	8	323	8	157.462	118.892	0.5683
Dcitr11g04580.1.1:HLH	NNCACGTGN	0.984582	1.00435	1.00725	1.04987	1.07592	1.00628	0.995467	0.987147	0.996915	0.989894	1.01025	0.988342	1.01251	1.07592	0.0264326	0.0746552	0.364721	0.379704	0.912018	2.03901	0.425565	0.221534	0.127683	0.212587	0.106967	0.606275	0.0938945	0.499439	2.03901	0.530124	248	124	155	65	3	139	110	150	201	276	110	281	156	281	3	155.231	80.5079	0.5428
Dcitr11g04230.1.1:HLH	NNCACGTGN	0.984582	1.00435	1.00725	1.04987	1.07592	1.00628	0.995467	0.987147	0.996915	0.989894	1.01025	0.988342	1.01251	1.07592	0.0264326	0.0746552	0.364721	0.379704	0.912018	2.03901	0.425565	0.221534	0.127683	0.212587	0.106967	0.606275	0.0938945	0.499439	2.03901	0.530124	247	125	154	64	4	140	109	149	202	277	109	282	157	282	4	155.308	80.7077	0.5428
Dcitr02g07880.1.1:HLH	GGTCACGTAY	1.01958	0.988525	1.07178	0.830592	1.02805	0.950658	0.91954	0.871921	1.07414	1.06066	0.917219	0.960591	0.91133	1.07414	0.0784662	0.398899	0.254583	0.508125	0.0717889	0.35547	0.133893	0.0746987	0.0285896	1.14741	0.818645	0.0430386	0.122862	0.0935036	1.14741	0.340063	96	169	94	272	135	230	204	251	4	38	303	262	259	303	4	178.231	96.7696	0.0625
Dcitr08g01790.1.1:zf-C4	AAGGTCA	1.00649	1.01933	1.01013	1.07375	1.01899	0.982086	1.01435	1.01179	0.985798	0.972752	0.987985	0.980519	1.03856	1.07375	0.0275834	0.515508	0.8434	0.455575	1.8071	0.619738	0.0513336	0.750461	0.616698	0.024694	0.00219319	0.0697911	0.0161297	1.51699	1.8071	0.577342	62	42	122	11	70	289	18	33	322	326	293	320	42	326	11	150	134.759	0.6667
Dcitr05g11060.1.1:zf-C2H2,zf-C2H2,zf-C2H2,zf-C2H2,zf-C2H2	YAACAGGTGGTT	1.03529	1.04734	0.72332	0.922756	0.879592	1.01255	1.03175	1.07356	0.953535	1	1.00211	0.990138	0.83368	1.07356	0.099248	0.484673	0.462958	0.00875538	0.170938	0.0968042	0.337664	0.428909	0.619738	0.0914624	0.292541	0.303702	0.248243	0.0351084	0.619738	0.189802	68	105	307	233	264	153	43	32	293	197	175	194	293	307	32	181.308	96.4325	0.0528
Dcitr01g10600.1.1:zf-C2H2,zf-C2H2,zf-C2H2	BTACTTTCWCYNKBB	1.01706	1.07335	0.934509	0.977849	0.836228	1.03055	0.957133	0.985895	1.01288	1.02126	0.983401	1.01979	0.984076	1.07335	0.0574895	0.553291	1.45706	0.048641	0.198559	0.000607578	0.756107	0.0466867	0.184054	0.588035	0.739604	0.124686	0.670551	0.186703	1.45706	0.418151	56	12	293	222	305	65	233	112	34	55	253	52	231	305	12	147.923	108.894	0.2802
Dcitr01g16840.1.1:zf-C4	TGAGGTCAATNN	1.00133	1.0144	1.02205	0.98702	1.00558	0.996563	0.989912	0.983262	0.992017	0.983541	1.01382	0.984546	1.06883	1.06883	0.0235396	0.319293	0.479461	0.499873	0.220491	0.334537	0.25289	0.187746	0.139756	0.157953	0.0917664	0.588035	0.104926	1.51656	1.51656	0.377406	111	96	98	210	145	177	132	135	237	286	114	276	43	286	43	158.462	74.0491	0.3762
Dcitr01g16840.1.2:zf-C4	TGAGGTCAATNN	1.00133	1.0144	1.02205	0.98702	1.00558	0.996563	0.989912	0.983262	0.992017	0.983541	1.01382	0.984546	1.06883	1.06883	0.0235396	0.319293	0.479461	0.499873	0.220491	0.334537	0.25289	0.187746	0.139756	0.157953	0.0917664	0.588035	0.104926	1.51656	1.51656	0.377406	112	97	99	211	144	176	131	134	238	285	115	277	44	285	44	158.692	73.8697	0.3762
Dcitr00g13380.1.1:zf-C2H2,zf-C2H2,zf-C2H2,zf-C2H2,zf-C2H2,zf-C2H2	TCWRTAGGCTKA	1.02521	1.04057	1.00119	1.0291	0.992891	1.0659	1.01073	1.02029	1.01193	0.988166	0.98133	1.00364	0.96185	1.0659	0.0270692	0.476421	0.492924	0.289761	0.350693	0.268351	0.768701	0.346958	0.399594	0.41436	0.222055	0.191437	0.318598	0.170808	0.768701	0.158443	69	93	185	171	170	64	66	60	88	237	211	141	237	237	60	137.846	67.8796	0.0854
Dcitr02g19530.1.1:zf-C4	RAGGTCAT	0.999533	1.01168	1.00303	1.03658	1.01689	0.952069	0.997203	0.986234	0.987625	0.967991	0.968823	1.0131	1.06508	1.06508	0.030025	0.286417	0.455575	0.31621	0.580217	0.455575	0.00949368	0.254453	0.148746	0.091723	0.0131244	0.0206029	0.629293	1.6095	1.6095	0.427314	114	106	175	117	111	312	95	133	291	321	312	59	38	321	38	168	103.281	0.4283
Dcitr04g05060.1.1:zf-C4	YAAAGGTCA	0.988395	0.993521	1.06063	1.03871	0.988307	1.00993	0.981006	0.980993	1.00224	0.995961	1.00384	0.990179	1.01768	1.06063	0.0233638	0.133589	0.221273	1.2512	0.615395	0.201035	0.465564	0.098802	0.107531	0.359856	0.221447	0.372104	0.139843	0.528536	1.2512	0.315498	185	186	6	107	205	131	177	164	123	238	157	252	150	252	6	160.077	62.5985	0.4429
Dcitr03g10740.1.1:Forkhead	AAACAATAAYATT	0.992371	1.05967	0.990707	0.979358	0.990771	1.02467	0.932651	0.945527	1.00437	1.03614	1.00404	1.02509	0.998672	1.05967	0.034498	0.207766	1.21429	0.232869	0.199819	0.236169	0.647099	0.00752198	0.02363	0.383352	1.22688	0.350389	0.832543	0.282465	1.22688	0.408964	148	17	199	221	180	83	304	260	108	8	166	29	208	304	8	148.538	94.2078	0.2992
Dcitr03g10740.1.2:Forkhead	AAACAATAAYATT	0.992371	1.05967	0.990707	0.979358	0.990771	1.02467	0.932651	0.945527	1.00437	1.03614	1.00404	1.02509	0.998672	1.05967	0.034498	0.207766	1.21429	0.232869	0.199819	0.236169	0.647099	0.00752198	0.02363	0.383352	1.22688	0.350389	0.832543	0.282465	1.22688	0.408964	147	16	198	220	179	84	305	259	107	7	165	30	207	305	7	148	94.1594	0.2992
Dcitr08g02290.1.1:HLH	GWCAGCTGHC	1.04406	1.05943	1.01645	0.979662	1.0099	0.918863	1.02359	0.99595	0.988885	0.964587	0.944578	0.994985	0.900963	1.05943	0.0463426	1.28942	1.21255	0.412059	0.202381	0.355209	0.00238558	0.61583	0.255669	0.144837	0.0259925	0.00586732	0.228135	0.00453838	1.28942	0.43292	10	18	138	219	136	317	27	85	253	315	320	208	309	320	10	181.154	119.767	0.3128
Dcitr03g20560.1.2:HLH	NCVCACGT	0.98953	1.01224	0.978869	1.05779	0.996459	1.02622	0.970225	0.977104	1.00246	1.00245	1.01846	0.982451	1.01479	1.05779	0.0241023	0.076349	0.657088	0.0664036	1.73674	0.234432	1.79841	0.00465998	0.020946	0.419485	0.398682	1.55868	0.0138279	0.717889	1.79841	0.674716	244	61	284	22	183	15	314	264	86	150	16	324	109	324	15	159.385	116.607	0.7183
Dcitr03g20560.1.1:HLH	NCVCACGT	0.98953	1.01224	0.978869	1.05779	0.996459	1.02622	0.970225	0.977104	1.00246	1.00245	1.01846	0.982451	1.01479	1.05779	0.0241023	0.076349	0.657088	0.0664036	1.73674	0.234432	1.79841	0.00465998	0.020946	0.419485	0.398682	1.55868	0.0138279	0.717889	1.79841	0.674716	245	62	281	25	184	12	311	265	83	151	14	323	110	323	12	158.923	116.326	0.7183
Dcitr03g20320.1.1:HLH	NCVCACGT	0.98953	1.01224	0.978869	1.05779	0.996459	1.02622	0.970225	0.977104	1.00246	1.00245	1.01846	0.982451	1.01479	1.05779	0.0241023	0.076349	0.657088	0.0664036	1.73674	0.234432	1.79841	0.00465998	0.020946	0.419485	0.398682	1.55868	0.0138279	0.717889	1.79841	0.674716	246	63	282	23	182	14	313	266	84	152	15	322	107	322	14	159.154	116.48	0.7183
Dcitr03g20310.1.1:HLH	NCVCACGT	0.98953	1.01224	0.978869	1.05779	0.996459	1.02622	0.970225	0.977104	1.00246	1.00245	1.01846	0.982451	1.01479	1.05779	0.0241023	0.076349	0.657088	0.0664036	1.73674	0.234432	1.79841	0.00465998	0.020946	0.419485	0.398682	1.55868	0.0138279	0.717889	1.79841	0.674716	243	64	283	24	181	13	312	267	85	153	17	321	108	321	13	159.308	115.857	0.7183
Dcitr03g03190.1.1:HLH	NCCACGTGB	0.983946	0.990522	0.990806	1.0576	1.02348	1.00869	0.986708	0.983375	1.00058	0.998691	1.00421	1.00205	1.02334	1.0576	0.0207649	0.0375925	0.141927	0.173327	1.47182	0.76349	0.565017	0.0818645	0.062191	0.320205	0.249459	0.447323	0.3632	0.961094	1.47182	0.418873	278	226	225	29	51	98	203	198	152	228	132	125	82	278	29	155.923	77.0546	0.6742
Dcitr08g03520.1.1:HLH	MACATATGGN	1.00757	0.988958	0.983004	1.05458	1.00174	1.01523	1.0052	1.0304	1.00421	1.01259	1.01451	1.0131	1.03583	1.05458	0.0190003	0.40385	0.207506	0.194868	0.616698	0.300749	0.479895	0.354124	0.6927	0.373841	0.523325	0.530708	0.528536	0.670116	0.6927	0.162617	91	197	217	106	160	127	61	24	113	107	126	81	123	217	24	117.923	52.0007	0.293
Dcitr13g01090.1.1:Myb_DNA-binding,Myb_DNA-binding,Myb_DNA-binding	GSCAGTTRRB	0.992554	1.01887	1.05452	1.00917	1.02373	1.00471	0.984103	0.958506	1.00207	1.00897	0.997364	1.00772	1.02988	1.05452	0.0231273	0.118476	0.950236	2.37125	0.39916	0.8282	0.433773	0.0508125	0.000675328	0.396554	0.779993	0.215323	0.674894	1.35587	2.37125	0.647121	202	30	2	149	45	138	223	314	102	45	203	50	61	314	2	120.308	93.5418	0.7198
Dcitr13g01080.1.1:Myb_DNA-binding,Myb_DNA-binding,Myb_DNA-binding	GSCAGTTRRB	0.992554	1.01887	1.05452	1.00917	1.02373	1.00471	0.984103	0.958506	1.00207	1.00897	0.997364	1.00772	1.02988	1.05452	0.0231273	0.118476	0.950236	2.37125	0.39916	0.8282	0.433773	0.0508125	0.000675328	0.396554	0.779993	0.215323	0.674894	1.35587	2.37125	0.647121	201	31	1	150	46	137	224	313	101	46	204	51	60	313	1	120.385	93.3743	0.7198
Dcitr06g09590.1.1:HLH	ATCACGYGA	0.995047	1.00331	0.974421	1.05239	1.00588	1.00151	0.986176	0.992492	1.00498	1.01205	0.994856	1.01669	1.02268	1.05239	0.0191657	0.180623	0.360986	0.062799	1.21863	0.373016	0.329021	0.0837754	0.1626	0.529405	0.886395	0.168115	1.21212	0.877709	1.21863	0.415452	161	131	287	47	130	157	202	127	40	29	223	7	96	287	7	125.923	82.3817	0.663
Dcitr06g09680.1.1:HLH	ATCACGYGA	0.995047	1.00331	0.974421	1.05239	1.00588	1.00151	0.986176	0.992492	1.00498	1.01205	0.994856	1.01669	1.02268	1.05239	0.0191657	0.180623	0.360986	0.062799	1.21863	0.373016	0.329021	0.0837754	0.1626	0.529405	0.886395	0.168115	1.21212	0.877709	1.21863	0.415452	162	130	286	48	129	158	201	126	39	28	224	6	95	286	6	125.538	82.5577	0.663
Dcitr05g08590.1.2:Forkhead	WAAAATAAATATWNKG	1.02546	1.00439	0.967709	1.02122	1.05126	1.00243	1.0484	1.04243	0.998973	1.0062	0.980969	0.995261	1.01947	1.05126	0.0252764	0.761753	0.336057	0.127769	0.39612	0.738301	0.318338	1.14914	0.93851	0.283638	0.399768	0.110007	0.231566	0.473381	1.14914	0.319589	34	143	245	153	53	161	5	13	162	149	257	206	163	257	5	134.154	83.4155	0.3061
Dcitr05g08590.1.1:Forkhead	WAAAATAAATATWNKG	1.02546	1.00439	0.967709	1.02122	1.05126	1.00243	1.0484	1.04243	0.998973	1.0062	0.980969	0.995261	1.01947	1.05126	0.0252764	0.761753	0.336057	0.127769	0.39612	0.738301	0.318338	1.14914	0.93851	0.283638	0.399768	0.110007	0.231566	0.473381	1.14914	0.319589	33	142	246	154	52	160	6	14	161	148	258	205	164	258	6	134.077	83.484	0.3061
Dcitr05g10020.1.2:Homeobox	NYTAATTARN	0.990441	0.981602	1.01334	1.03206	1.00468	0.99864	0.98512	0.97489	1.00148	1.00499	1.01196	1.01067	1.05033	1.05033	0.0205135	0.0769136	0.04369	0.585429	0.89899	0.368629	0.256972	0.0489884	0.011144	0.364677	0.540697	0.948499	0.943288	3.03224	3.03224	0.80106	242	290	81	66	132	174	227	282	116	102	53	16	6	290	6	137.462	97.3187	0.746
Dcitr05g10020.1.1:Homeobox	NYTAATTARN	0.990441	0.981602	1.01334	1.03206	1.00468	0.99864	0.98512	0.97489	1.00148	1.00499	1.01196	1.01067	1.05033	1.05033	0.0205135	0.0769136	0.04369	0.585429	0.89899	0.368629	0.256972	0.0489884	0.011144	0.364677	0.540697	0.948499	0.943288	3.03224	3.03224	0.80106	241	291	82	67	131	175	228	281	117	101	54	15	7	291	7	137.692	97.1754	0.746
Dcitr09g03170.1.1:Homeobox	VCTAATTASS	0.98977	0.992247	0.978911	1.02341	0.943962	1.00938	0.959957	0.95763	0.996533	1.00657	1.00755	1.01226	1.04949	1.04949	0.0290025	0.123513	0.189874	0.114437	0.518982	0.0159734	0.497701	0.00734392	0.00737432	0.200991	0.502479	0.502479	0.718757	1.60038	1.60038	0.436054	195	206	253	125	301	123	306	295	215	112	128	41	40	306	40	180	92.9695	0.5515
Dcitr08g02450.1.2:zf-C4	SAGGTCAN	0.998718	1.01595	1.00642	1.04927	1.01089	0.987306	0.997861	1.00185	0.997863	0.982474	0.993286	0.994009	1.03335	1.04927	0.0185934	0.257841	0.77869	0.395729	1.24078	0.475987	0.0810828	0.242336	0.335579	0.216322	0.0156693	0.128334	0.133502	1.44012	1.44012	0.44652	124	50	146	42	105	267	100	69	195	318	248	258	53	318	42	151.923	94.8722	0.7011
Dcitr08g02450.1.3:zf-C4	SAGGTCAN	0.998718	1.01595	1.00642	1.04927	1.01089	0.987306	0.997861	1.00185	0.997863	0.982474	0.993286	0.994009	1.03335	1.04927	0.0185934	0.257841	0.77869	0.395729	1.24078	0.475987	0.0810828	0.242336	0.335579	0.216322	0.0156693	0.128334	0.133502	1.44012	1.44012	0.44652	125	49	145	44	104	266	98	70	193	319	247	259	54	319	44	151.769	94.7093	0.7011
Dcitr08g02450.1.1:zf-C4	SAGGTCAN	0.998718	1.01595	1.00642	1.04927	1.01089	0.987306	0.997861	1.00185	0.997863	0.982474	0.993286	0.994009	1.03335	1.04927	0.0185934	0.257841	0.77869	0.395729	1.24078	0.475987	0.0810828	0.242336	0.335579	0.216322	0.0156693	0.128334	0.133502	1.44012	1.44012	0.44652	123	47	147	43	102	268	99	71	196	317	245	257	52	317	43	151.308	94.8362	0.7011
Dcitr08g02450.1.4:zf-C4	SAGGTCAN	0.998718	1.01595	1.00642	1.04927	1.01089	0.987306	0.997861	1.00185	0.997863	0.982474	0.993286	0.994009	1.03335	1.04927	0.0185934	0.257841	0.77869	0.395729	1.24078	0.475987	0.0810828	0.242336	0.335579	0.216322	0.0156693	0.128334	0.133502	1.44012	1.44012	0.44652	126	48	144	45	103	265	97	72	194	320	246	260	55	320	45	151.923	94.6471	0.7011
Dcitr13g05240.1.1:SRF-TF	YTAWWWWTAR	0.993123	0.998168	1.04866	1.04184	1.02158	1.01547	1.00504	0.986497	0.999384	1.00268	1.01812	0.980608	1.0002	1.04866	0.0200825	0.180884	0.268177	1.09095	0.702688	0.546342	0.622778	0.384177	0.136672	0.280033	0.366849	0.845571	0.0463392	0.294843	1.09095	0.302841	160	161	14	100	86	85	48	140	163	174	62	299	204	299	14	130.462	75.6556	0.491
Dcitr08g02020.1.2:zf-C2H2,zf-C2H2,zf-C2H2,zf-C2H2,zf-C2H2	AAGTGAAAGTGAW	1.006	0.987411	0.937603	0.92957	1.03127	0.975193	1.03653	1.0464	0.979258	0.972039	0.970767	1.02722	0.985434	1.0464	0.0366582	0.355253	0.220187	0.0856863	0.109616	0.452969	0.1431	0.667511	0.763924	0.104404	0.0880315	0.0938945	0.687922	0.218059	0.763924	0.253663	99	187	268	257	115	223	20	20	281	288	277	45	221	288	20	177	103.529	0.1844
Dcitr08g02020.1.1:zf-C2H2,zf-C2H2,zf-C2H2,zf-C2H2,zf-C2H2	AAGTGAAAGTGAW	1.006	0.987411	0.937603	0.92957	1.03127	0.975193	1.03653	1.0464	0.979258	0.972039	0.970767	1.02722	0.985434	1.0464	0.0366582	0.355253	0.220187	0.0856863	0.109616	0.452969	0.1431	0.667511	0.763924	0.104404	0.0880315	0.0938945	0.687922	0.218059	0.763924	0.253663	98	188	269	258	114	222	21	19	280	287	276	46	222	287	19	176.923	103.432	0.1844
Dcitr08g09510.1.1:HLH	GCAGGTG	1.04558	1.04248	0.987779	0.885634	0.965581	0.948233	0.972948	0.976022	0.989908	1.00428	0.95521	1.00213	0.962241	1.04558	0.041392	1.46661	0.921139	0.213282	0.0174847	0.118866	0.0175151	0.0878143	0.109833	0.144359	0.37649	0.0119692	0.329369	0.0799102	1.46661	0.427225	2	36	206	298	234	308	190	161	255	170	315	132	264	315	2	197.769	98.3134	0.3441
Dcitr08g09860.1.1:HLH,HLH	YGTCAGCTGG	0.994924	1.01396	1.02423	0.823605	1.04525	0.989046	1	0.97954	1.01216	1.01468	0.975389	0.992371	0.898077	1.04525	0.0588872	0.25315	0.382613	0.404676	0.0186095	0.511599	0.224226	0.292584	0.182577	0.470775	0.469907	0.126293	0.224053	0.0237038	0.511599	0.16487	132	122	142	297	93	190	81	113	62	122	251	211	295	297	62	162.385	79.1839	0.1568
Dcitr07g04920.1.1:Homeobox	GTCGTTAA	0.993495	1.00707	1.00319	1.04396	0.986866	1.01126	0.978426	0.984936	0.998051	1.0025	1.02363	0.985732	1.0323	1.04396	0.0196608	0.135543	0.477724	0.339271	1.18215	0.130462	0.703557	0.0218407	0.0635373	0.217886	0.398422	1.99689	0.0287937	1.51482	1.99689	0.63016	184	98	160	50	232	76	269	196	192	154	1	312	45	312	1	151.462	92.9423	0.7178
Dcitr04g04810.1.1:Homeobox	ACAAYTCCC	0.980498	1.04387	0.962684	0.935143	0.96796	1.02112	0.95233	0.94835	1.02243	1.02591	1.0184	1.02925	1.01716	1.04387	0.037135	0.118519	0.857732	0.116	0.0844268	0.138149	0.580652	0.0348912	0.0331019	0.888132	0.8586	0.62191	0.922007	0.445586	0.922007	0.364155	200	41	252	268	223	87	243	240	9	34	105	17	165	268	9	144.923	99.0357	0.2715
Dcitr05g09240.1.1:HTH_psq	ATATATATWATWAT	1.01368	1.04324	0.980518	0.978454	1.0204	1.01486	0.992548	0.975085	1.00305	0.995852	1.02089	0.974281	0.966318	1.04324	0.0231649	0.635807	1.26597	0.144099	0.163251	0.51681	0.57848	0.196258	0.0684014	0.382787	0.21845	0.915927	0.0251066	0.0573703	1.26597	0.374312	48	15	240	237	92	89	125	191	109	240	58	314	286	314	15	157.231	98.5927	0.4742
Dcitr04g16960.1.1:Homeobox	SGGATTAD	0.988764	0.997144	1.00895	0.972431	1.04105	0.967118	1.00749	0.991969	0.992642	1.00467	1.00433	1.01553	1.03561	1.04105	0.0212258	0.111136	0.248286	0.403069	0.116912	0.994534	0.0168463	0.452535	0.177583	0.126944	0.432166	0.406065	0.884658	1.10137	1.10137	0.357755	210	172	143	254	34	309	42	118	263	134	146	26	74	309	26	148.077	91.5236	0.5544
Dcitr08g09770.1.1:Homeobox	SCAATTAGC	0.987221	0.99778	1.00183	1.0404	1.00052	1.03036	0.984461	0.992036	1.00092	1.01458	1.00132	0.999739	1.01752	1.0404	0.0163041	0.0406369	0.239904	0.318338	1.19778	0.294539	2.32348	0.0410321	0.12803	0.348348	1.39713	0.347305	0.282422	0.867286	2.32348	0.671625	277	181	170	49	164	1	237	148	137	2	167	165	97	277	1	138.077	82.2643	0.7571
Dcitr04g13800.1.1:zf-C2H2,zf-C2H2,zf-C2H2,zf-C2H2,zf-C2H2	ACAGGTG	1.03975	1.03138	0.97056	0.938763	0.976946	0.9846	1.01624	1.02895	0.989459	1.0002	0.983973	0.992039	0.957338	1.03975	0.0298371	2.02555	1.00452	0.0838188	0.0381267	0.121516	0.108052	0.651876	1.00322	0.0915058	0.303007	0.0735695	0.14753	0.0259057	2.02555	0.593444	1	27	270	289	233	238	24	10	292	196	289	248	294	294	1	185.462	121.365	0.5362
Dcitr02g10010.1.1:Homeobox	CACTTAA	0.99405	1.00179	0.996893	1.03887	1.02398	0.994555	0.996419	0.992838	1.00096	1.00505	0.995643	1.00775	0.994584	1.03887	0.0135953	0.103927	0.34483	0.217104	1.46792	1.16304	0.139626	0.182838	0.109703	0.355123	0.645362	0.136672	0.896384	0.166465	1.46792	0.45071	215	135	205	31	15	227	133	163	129	78	234	21	239	239	15	140.385	82.8096	0.8353
Dcitr02g10010.1.2:Homeobox	CACTTAA	0.99405	1.00179	0.996893	1.03887	1.02398	0.994555	0.996419	0.992838	1.00096	1.00505	0.995643	1.00775	0.994584	1.03887	0.0135953	0.103927	0.34483	0.217104	1.46792	1.16304	0.139626	0.182838	0.109703	0.355123	0.645362	0.136672	0.896384	0.166465	1.46792	0.45071	214	134	204	30	16	226	134	162	131	74	235	22	238	238	16	140	82.6589	0.8353
Dcitr01g13840.1.1:HLH	GKCAGRTGK	1.0127	1.03875	1.01711	0.963435	0.973058	0.979853	0.976003	0.969002	1.00124	1.00269	0.982759	0.997948	0.978524	1.03875	0.0220852	0.616264	1.17954	0.493359	0.103362	0.108356	0.0813434	0.0616698	0.0402548	0.332192	0.362028	0.0727878	0.2515	0.10979	1.17954	0.323126	50	20	105	260	250	263	215	228	144	176	291	187	257	291	20	188.154	85.9213	0.4942
Dcitr01g13820.1.1:HLH	GKCAGRTGK	1.0127	1.03875	1.01711	0.963435	0.973058	0.979853	0.976003	0.969002	1.00124	1.00269	0.982759	0.997948	0.978524	1.03875	0.0220852	0.616264	1.17954	0.493359	0.103362	0.108356	0.0813434	0.0616698	0.0402548	0.332192	0.362028	0.0727878	0.2515	0.10979	1.17954	0.323126	49	19	106	261	249	264	214	227	145	175	290	188	258	290	19	188.077	86.0963	0.4942
Dcitr09g01600.1.1:Homeobox	CCAATTA	0.991265	0.993741	1.00839	1.0305	1.01568	1.02368	0.987011	0.983387	0.997728	1.01201	1.00751	0.99587	1.03748	1.03748	0.0169534	0.071094	0.1507	0.483804	0.974557	0.694437	1.82968	0.0491621	0.0304136	0.188658	1.23296	0.712243	0.147009	2.396	2.396	0.746877	251	225	110	61	64	9	225	247	227	6	85	250	12	251	6	136.308	102.125	0.7944
Dcitr09g01590.1.1:Homeobox	CCAATTA	0.991265	0.993741	1.00839	1.0305	1.01568	1.02368	0.987011	0.983387	0.997728	1.01201	1.00751	0.99587	1.03748	1.03748	0.0169534	0.071094	0.1507	0.483804	0.974557	0.694437	1.82968	0.0491621	0.0304136	0.188658	1.23296	0.712243	0.147009	2.396	2.396	0.746877	250	224	109	62	65	10	226	246	228	5	86	249	13	250	5	136.385	101.687	0.7944
Dcitr08g03450.1.1:bZIP_1	RTKDCGCAAT	0.990339	0.998853	1.00421	1.03522	1.00345	1.00504	0.986892	0.984089	1.00128	1.00783	1.00711	1.00713	1.02746	1.03522	0.014337	0.064015	0.262488	0.372321	1.08009	0.351909	0.477724	0.0531576	0.0384828	0.362679	0.794759	0.660562	0.724403	1.46965	1.46965	0.423579	255	165	156	57	139	128	222	232	122	40	101	40	50	255	40	131.308	73.7624	0.7791
Dcitr04g10900.1.1:HLH	ARCATATGGY	1.01388	1.03513	1.00386	1.00573	0.998546	1.01539	0.989855	1.03032	0.990682	0.989741	1.02183	1.0024	0.968959	1.03513	0.0183377	0.458615	0.617132	0.307784	0.306872	0.281553	0.444283	0.218667	0.597155	0.18818	0.192002	0.587166	0.324679	0.138931	0.617132	0.16591	70	69	176	178	167	135	113	39	229	255	117	137	250	255	39	148.846	68.9998	0.2118
Dcitr05g14650.1.1:Forkhead	YAWATAAACAAHB	0.986715	0.971654	0.946115	1.02048	1.00363	1.03219	1.01145	1.01789	1.00715	1.02623	1.03424	0.999392	1.01389	1.03424	0.0250338	0.108443	0.0577177	0.0232217	0.456444	0.326155	1.16	0.518548	0.653613	0.536788	1.36368	1.6703	0.279164	0.488147	1.6703	0.510992	213	280	300	137	148	33	33	27	38	3	9	166	159	300	3	118.923	103.225	0.4902
Dcitr07g04960.1.1:Homeobox	GTCGTTAN	0.987646	1.00166	0.990959	1.03384	0.970532	1.01158	0.971018	0.973287	1.00537	1.00834	1.01384	0.998692	1.02367	1.03384	0.0199648	0.0218971	0.340487	0.126206	1.32112	0.0115305	0.971517	0.000416488	0.00142709	0.776519	0.988889	1.57996	0.231522	1.60776	1.60776	0.621809	293	138	247	39	302	41	318	312	15	22	10	207	39	318	10	152.538	129.573	0.8314
Dcitr12g08950.1.1:CSD	YGTWCCATC	0.99919	1.03384	0.989436	0.962549	0.96812	1.02742	0.968664	0.965607	1.00179	1.00681	1.00909	0.989139	0.956325	1.03384	0.025175	0.276819	1.37194	0.176063	0.0666208	0.0556766	1.30809	0.0134023	0.0113438	0.359422	0.54504	0.61279	0.08586	0.00985848	1.37194	0.472267	115	13	224	273	280	26	284	278	124	99	107	283	307	307	13	185.615	107.311	0.6166
Dcitr08g12040.1.1:Homeobox	CCGTTTAG	0.988838	0.99589	1.01565	1.03209	0.971513	1.02486	0.982875	0.986702	1.00103	1.00282	1.01252	0.999229	0.99452	1.03209	0.0170943	0.0506387	0.196475	0.693134	0.996706	0.026644	1.94303	0.0276515	0.0597589	0.358423	0.433904	1.1309	0.26036	0.179711	1.94303	0.568792	272	202	50	60	297	4	256	207	125	133	45	180	233	297	4	158.769	96.5342	0.7707
Dcitr08g11750.1.1:Homeobox	CCGTTTAG	0.988838	0.99589	1.01565	1.03209	0.971513	1.02486	0.982875	0.986702	1.00103	1.00282	1.01252	0.999229	0.99452	1.03209	0.0170943	0.0506387	0.196475	0.693134	0.996706	0.026644	1.94303	0.0276515	0.0597589	0.358423	0.433904	1.1309	0.26036	0.179711	1.94303	0.568792	271	203	51	59	298	3	257	208	126	132	44	179	232	298	3	158.692	96.8576	0.7707
Dcitr06g01910.1.1:HLH	AACACCTGCR	1.01318	1.03205	0.85782	0.98538	1.02995	0.989341	0.95511	0.990458	0.987595	1.01618	1.00195	0.999057	0.868472	1.03205	0.055313	0.399377	0.469907	0.0287373	0.24833	0.396511	0.239209	0.110702	0.248026	0.193391	0.443849	0.301748	0.289718	0.0211458	0.469907	0.146205	93	100	298	206	124	186	161	92	225	130	178	158	299	299	92	173.077	69.7597	0.1076
Dcitr06g01910.1.2:HLH	AACACCTGCR	1.01318	1.03205	0.85782	0.98538	1.02995	0.989341	0.95511	0.990458	0.987595	1.01618	1.00195	0.999057	0.868472	1.03205	0.055313	0.399377	0.469907	0.0287373	0.24833	0.396511	0.239209	0.110702	0.248026	0.193391	0.443849	0.301748	0.289718	0.0211458	0.469907	0.146205	94	99	297	205	125	187	163	91	223	131	177	159	300	300	91	173.154	69.5496	0.1076
Dcitr06g01880.1.1:HLH	AACACCTGCR	1.01318	1.03205	0.85782	0.98538	1.02995	0.989341	0.95511	0.990458	0.987595	1.01618	1.00195	0.999057	0.868472	1.03205	0.055313	0.399377	0.469907	0.0287373	0.24833	0.396511	0.239209	0.110702	0.248026	0.193391	0.443849	0.301748	0.289718	0.0211458	0.469907	0.146205	92	101	299	207	123	185	162	90	224	129	176	157	298	299	90	172.538	70.0329	0.1076
Dcitr01g16050.1.1:RFX_DNA_binding	CNTRGCAACV	0.999272	0.995773	0.985249	1.03199	0.977683	0.991756	0.979398	0.989629	1.00895	1.00703	0.990264	1.00306	1.00044	1.03199	0.0143503	0.272303	0.214802	0.12208	0.770438	0.0803879	0.138757	0.0332843	0.120039	0.817777	0.608012	0.0896818	0.409366	0.296536	0.817777	0.267317	117	194	248	82	271	229	244	157	13	92	278	110	202	278	13	172.077	83.4191	0.686
Dcitr01g15940.1.1:RFX_DNA_binding	CNTRGCAACV	0.999272	0.995773	0.985249	1.03199	0.977683	0.991756	0.979398	0.989629	1.00895	1.00703	0.990264	1.00306	1.00044	1.03199	0.0143503	0.272303	0.214802	0.12208	0.770438	0.0803879	0.138757	0.0332843	0.120039	0.817777	0.608012	0.0896818	0.409366	0.296536	0.817777	0.267317	118	195	249	81	270	228	245	156	14	93	279	111	203	279	14	172.462	83.3233	0.686
Dcitr01g01100.1.1:Homeobox	TAATSYAATTA	0.972477	0.975103	0.971238	1.01279	1.01281	0.996296	0.994393	0.987261	1.00156	0.998954	1.02056	1.00307	1.03066	1.03066	0.0184286	0.0447323	0.0987586	0.117911	0.366284	0.399247	0.249372	0.227353	0.165466	0.334059	0.277948	0.786073	0.353689	0.699648	0.786073	0.219046	275	250	251	168	122	179	104	124	143	207	65	126	114	275	65	163.692	64.8876	0.3816
Dcitr02g06840.1.1:MH1	GMGACGVN	0.994459	0.998156	0.999566	1.03062	1.00638	0.999893	0.990129	0.992949	0.999351	1.00043	1.00355	1.00206	1.01282	1.03062	0.0102901	0.0639716	0.209026	0.262792	2.08331	0.542434	0.276385	0.0239861	0.062191	0.241077	0.323636	0.65231	0.482501	1.2942	2.08331	0.581691	256	196	191	1	87	166	263	199	179	188	103	96	65	263	1	153.077	76.9962	0.9153
Dcitr08g02330.1.1:Homeobox	RCGTATCRHN	1.01263	1.02884	1.00055	0.973537	0.998761	0.981361	1.00124	1.00604	0.987282	0.999862	0.996545	1.01347	1.01157	1.02884	0.0145983	0.922876	1.53784	0.295103	0.075741	0.267656	0.0313387	0.326459	0.465564	0.0217799	0.290065	0.191133	1.12439	0.59064	1.53784	0.459996	20	7	180	270	171	300	77	47	323	198	213	11	138	323	7	150.385	110.752	0.7376
Dcitr08g02340.1.1:Homeobox	RCGTATCRHN	1.01263	1.02884	1.00055	0.973537	0.998761	0.981361	1.00124	1.00604	0.987282	0.999862	0.996545	1.01347	1.01157	1.02884	0.0145983	0.922876	1.53784	0.295103	0.075741	0.267656	0.0313387	0.326459	0.465564	0.0217799	0.290065	0.191133	1.12439	0.59064	1.53784	0.459996	21	6	179	269	172	299	76	48	324	199	212	12	139	324	6	150.462	110.539	0.7376
Dcitr05g09250.1.2:HLH	ACACCTGCA	1.00959	1.02874	0.989635	0.93432	1.02381	0.978433	0.990302	1.00466	0.988193	0.999287	0.968626	1	0.916637	1.02874	0.0321399	0.435597	0.621041	0.230567	0.0853823	0.456444	0.125468	0.206985	0.336665	0.140494	0.2862	0.0516376	0.297883	0.0127248	0.621041	0.177534	77	67	202	266	109	234	122	66	258	204	301	147	303	303	66	181.231	88.0692	0.2841
Dcitr05g09250.1.1:HLH	ACACCTGCA	1.00959	1.02874	0.989635	0.93432	1.02381	0.978433	0.990302	1.00466	0.988193	0.999287	0.968626	1	0.916637	1.02874	0.0321399	0.435597	0.621041	0.230567	0.0853823	0.456444	0.125468	0.206985	0.336665	0.140494	0.2862	0.0516376	0.297883	0.0127248	0.621041	0.177534	76	66	201	265	108	235	121	67	259	205	300	145	301	301	66	180.692	88.0638	0.2841
Dcitr05g09260.1.1:HLH	ACACCTGCA	1.00959	1.02874	0.989635	0.93432	1.02381	0.978433	0.990302	1.00466	0.988193	0.999287	0.968626	1	0.916637	1.02874	0.0321399	0.435597	0.621041	0.230567	0.0853823	0.456444	0.125468	0.206985	0.336665	0.140494	0.2862	0.0516376	0.297883	0.0127248	0.621041	0.177534	78	68	200	267	110	233	120	68	257	203	302	146	302	302	68	181.077	87.6246	0.2841
Dcitr05g12150.1.1:zf-C4	AGGTCA	0.997971	1.00899	1.01052	0.99823	1.00279	0.99359	0.996962	0.994682	1.00114	0.993814	0.997104	0.993908	1.02846	1.02846	0.00980981	0.222446	0.605841	0.539828	0.254583	0.338619	0.132026	0.208374	0.16134	0.355123	0.0975425	0.189787	0.106923	1.61123	1.61123	0.404517	141	76	89	201	142	231	119	128	130	284	214	274	37	284	37	158.923	76.109	0.787
Dcitr02g03770.1.1:Forkhead	VYTAYRTAAACA	1.01046	1.02818	0.983889	0.961746	0.936208	0.977127	1.00245	0.999777	1.00362	1.01905	0.999771	1.01298	0.966832	1.02818	0.0260326	0.527234	0.79997	0.167898	0.105534	0.0218928	0.076957	0.332018	0.291281	0.396337	0.888132	0.294321	0.64319	0.064623	0.888132	0.285007	59	43	228	259	300	269	73	80	103	27	180	58	279	300	27	150.615	103.49	0.4542
Dcitr07g11290.1.2:Homeobox	GTCATTAC	0.995697	1.00226	1.01671	1.02792	1.00669	1.00716	0.99117	0.988912	0.998485	1.00119	1.00336	1.00043	1.02425	1.02792	0.0117798	0.0836017	0.410104	1.39843	1.82143	0.56328	0.899858	0.0294625	0.0165075	0.174239	0.402548	0.597155	0.328848	3.18512	3.18512	0.904771	236	115	5	10	81	50	252	271	234	145	112	133	5	271	5	126.846	96.5754	0.9255
Dcitr07g11290.1.1:Homeobox	GTCATTAC	0.995697	1.00226	1.01671	1.02792	1.00669	1.00716	0.99117	0.988912	0.998485	1.00119	1.00336	1.00043	1.02425	1.02792	0.0117798	0.0836017	0.410104	1.39843	1.82143	0.56328	0.899858	0.0294625	0.0165075	0.174239	0.402548	0.597155	0.328848	3.18512	3.18512	0.904771	235	114	4	9	80	49	253	272	233	146	113	134	4	272	4	126.615	97.0606	0.9255
Dcitr09g04770.1.1:GATA,GATA	SWGATAASG	1.00024	1.02769	1.0039	1.01026	0.999646	1.01373	0.978992	0.978643	0.998227	1.0052	1.00568	0.993869	1.00624	1.02769	0.0131467	0.306351	2.42727	0.383439	0.484673	0.274431	1.20343	0.00449495	0.00562411	0.202251	0.677934	0.664905	0.0782599	0.50769	2.42727	0.651075	113	1	153	128	168	32	315	297	214	64	98	289	155	315	1	155.923	100.096	0.8484
Dcitr04g03230.1.1:GCM	ATGCGGGY	1.02555	1.01998	1.02658	0.954327	1.00035	0.963831	1.01525	1.00381	0.987919	0.999312	0.973457	1.01938	1.01337	1.02658	0.0238126	0.749158	0.505084	0.498136	0.124512	0.293757	0.0583257	0.479027	0.333972	0.132112	0.288111	0.0677065	0.677934	0.40967	0.749158	0.224175	35	92	101	251	165	285	37	73	261	200	294	49	171	294	35	154.923	96.7053	0.297
Dcitr06g15680.1.1:HMG_box	RNANATCAAARSDAND	1.00622	1.02059	1.00047	1.02556	0.994652	1.00705	0.983032	0.969437	0.997486	0.995414	0.99247	0.996887	1.0156	1.02556	0.0151431	0.496399	0.861206	0.292454	0.594115	0.226919	0.47121	0.0642322	0.0150353	0.214151	0.178495	0.136325	0.209156	0.610184	0.861206	0.249656	67	38	184	114	190	130	213	273	200	256	236	214	136	273	38	173.154	71.5528	0.6472
Dcitr07g11300.1.2:Homeobox	CTAATTAA	0.98904	0.994864	1.0116	0.99569	1.0146	1.01127	0.986411	0.979378	0.998797	1.00663	1.01634	1.00382	1.02531	1.02531	0.013322	0.0324331	0.157866	0.633201	0.212196	0.723969	0.906807	0.0317904	0.00796496	0.226789	0.779559	1.84966	0.528971	1.66248	1.84966	0.599923	284	219	67	216	56	48	247	286	184	48	5	80	31	286	5	136.231	104.199	0.8302
Dcitr07g11300.1.1:Homeobox	CTAATTAA	0.98904	0.994864	1.0116	0.99569	1.0146	1.01127	0.986411	0.979378	0.998797	1.00663	1.01634	1.00382	1.02531	1.02531	0.013322	0.0324331	0.157866	0.633201	0.212196	0.723969	0.906807	0.0317904	0.00796496	0.226789	0.779559	1.84966	0.528971	1.66248	1.84966	0.599923	283	218	66	215	58	47	246	285	183	47	6	79	32	285	6	135.769	103.632	0.8302
Dcitr06g09420.1.1:PAX	CANTSAWGCG	0.975757	0.983809	0.997682	1.00308	0.993192	1.02504	0.972484	0.971088	1.00479	1.01816	1.00956	1.01067	0.995541	1.02504	0.0172991	0.0125033	0.0864246	0.256147	0.314212	0.208678	1.29289	0.0171807	0.0178191	0.513336	1.31418	0.668379	0.753501	0.223314	1.31418	0.452969	307	256	194	174	199	27	278	269	52	4	97	37	220	307	4	162.615	106.38	0.6319
Dcitr01g02310.1.1:HLH	RCCACCTGK	1.02407	1.01823	0.979793	0.915217	1.00621	0.97628	0.988238	0.987166	1.00346	1.01702	0.999459	0.998151	0.952548	1.02407	0.0296999	0.84644	0.534617	0.160602	0.0335406	0.337099	0.0880315	0.174065	0.168029	0.379487	0.723969	0.2905	0.264008	0.0412536	0.84644	0.254381	23	86	232	290	143	259	135	122	110	63	181	178	289	290	23	162.385	85.503	0.3871
Dcitr07g09510.1.1:Homeobox	CTAATTA	0.99276	0.9915	1.01169	1.01979	1.01465	1.01113	0.984488	0.98007	1.00217	1.0064	1.01376	0.998413	1.02255	1.02255	0.0135025	0.054504	0.0776519	0.726575	0.857297	0.850783	1.07662	0.00984546	0.00345568	0.485107	0.880749	1.88875	0.207549	1.821	1.88875	0.641914	264	267	39	70	42	35	296	301	61	30	2	215	28	301	2	126.923	119.312	0.8776
Dcitr07g09460.1.2:Homeobox	CTAATTA	0.99276	0.9915	1.01169	1.01979	1.01465	1.01113	0.984488	0.98007	1.00217	1.0064	1.01376	0.998413	1.02255	1.02255	0.0135025	0.054504	0.0776519	0.726575	0.857297	0.850783	1.07662	0.00984546	0.00345568	0.485107	0.880749	1.88875	0.207549	1.821	1.88875	0.641914	263	266	38	71	41	37	297	302	60	31	3	216	27	302	3	127.077	119.337	0.8776
Dcitr07g09460.1.1:Homeobox	CTAATTA	0.99276	0.9915	1.01169	1.01979	1.01465	1.01113	0.984488	0.98007	1.00217	1.0064	1.01376	0.998413	1.02255	1.02255	0.0135025	0.054504	0.0776519	0.726575	0.857297	0.850783	1.07662	0.00984546	0.00345568	0.485107	0.880749	1.88875	0.207549	1.821	1.88875	0.641914	265	265	41	72	43	36	295	303	59	32	4	217	26	303	4	127.538	119.066	0.8776
Dcitr11g07230.1.1:T-box	KNAGGTGTGAAW	0.983754	0.984985	0.85217	0.946799	0.970259	1.02236	1.00043	1.01066	1.00947	1.02196	1.00561	1.01333	0.986615	1.02236	0.0454681	0.15222	0.19452	0.00270869	0.124903	0.161818	0.55112	0.29658	0.391777	0.467735	0.673156	0.35977	0.49249	0.211501	0.673156	0.194922	178	205	308	250	213	105	80	62	63	65	161	91	228	308	62	154.538	82.4738	0.2301
Dcitr08g03480.1.2:Homeobox	CCAATTA	0.993942	0.995087	1.00648	1.02176	1.00816	1.00378	0.995405	0.99436	0.999476	1.00189	1.00367	0.999895	1.00932	1.02176	0.00779635	0.0221838	0.0751764	0.679237	1.88397	0.798233	0.664471	0.0674894	0.0500307	0.232565	0.523325	0.774781	0.269957	1.1891	1.88397	0.539762	292	268	54	6	48	80	209	219	180	108	66	176	69	292	6	136.538	92.28	0.9516
Dcitr08g03480.1.1:Homeobox	CCAATTA	0.993942	0.995087	1.00648	1.02176	1.00816	1.00378	0.995405	0.99436	0.999476	1.00189	1.00367	0.999895	1.00932	1.02176	0.00779635	0.0221838	0.0751764	0.679237	1.88397	0.798233	0.664471	0.0674894	0.0500307	0.232565	0.523325	0.774781	0.269957	1.1891	1.88397	0.539762	291	269	55	7	49	81	210	220	181	109	67	175	70	291	7	137.231	91.9304	0.9516
Dcitr08g03190.1.1:Homeobox	SYAATTAS	0.994896	1.00167	1.00857	1.01582	1.01125	1.00798	0.988455	0.98479	0.996086	1.00728	1.00483	1.00267	1.02108	1.02108	0.010377	0.0862943	0.355861	0.617567	0.75437	0.723969	0.8434	0.0223792	0.00937642	0.0838623	1.10485	0.682711	0.497267	1.8831	1.8831	0.523477	228	132	78	86	57	52	268	283	294	10	92	90	25	294	10	130.385	101.438	0.8966
Dcitr03g04000.1.1:Homeobox	CTGTCA	0.996037	0.997214	1.00772	1.02048	1.01449	1.00387	0.993674	0.996033	0.999893	1.00118	1.00366	1.00021	1.0176	1.02048	0.0086569	0.0895515	0.166335	0.65839	1.25294	1.15088	0.581955	0.0578915	0.118128	0.277036	0.404632	0.664471	0.30127	2.02772	2.02772	0.576072	226	214	59	41	17	86	216	158	166	142	99	144	20	226	17	122.154	74.1708	0.9299
Dcitr09g09340.1.1:Homeobox	STCGTTAD	0.997941	1.00363	0.985804	1.01996	0.9797	1.01126	0.97954	0.983545	0.999515	1.00497	1.01221	0.996973	1.01935	1.01996	0.0141445	0.21376	0.40802	0.080301	0.731352	0.0446455	0.910281	0.00794325	0.024086	0.266092	0.621475	1.29072	0.172067	1.1904	1.29072	0.449159	145	116	273	88	290	46	298	256	169	87	37	237	68	298	37	162.308	97.0965	0.824
Dcitr09g04800.1.1:GATA,GATA	VWGATAAGR	0.995024	1.01039	1.00543	1.00487	1.0177	1.00544	0.988938	0.985948	1.00155	1.0061	0.99878	1.00155	0.98904	1.0177	0.00914396	0.0862509	0.990626	0.473381	0.385393	1.17173	0.65231	0.0238384	0.0122297	0.446889	0.97282	0.220795	0.408584	0.0505953	1.17173	0.392785	229	28	111	163	14	82	264	277	67	23	202	112	287	287	14	143	100.149	0.8998
Dcitr01g12080.1.1:zf-C2H2,zf-C2H2,zf-C2H2,zf-C2H2,zf-C2H2	VANRCAAAAAAAABN	1.00574	1.01762	1.0055	0.973241	0.996118	1.00862	0.997082	0.995905	1.01091	1.00685	1.00709	1.00565	0.973754	1.01762	0.0133544	0.663168	1.34544	0.4369	0.0401375	0.203641	0.775216	0.194347	0.165336	1.76063	0.84644	0.804748	0.710071	0.00800839	1.76063	0.520534	45	14	125	288	204	63	126	125	1	36	64	44	308	308	1	111	99.9567	0.8588
Dcitr02g08120.1.1:Forkhead	GTAAACAA	1.01062	0.9965	1.00366	1.0069	0.961839	0.978011	0.992389	0.997937	1.00016	0.999036	0.990603	0.999522	1.01757	1.01757	0.0142263	0.665773	0.232174	0.337056	0.350953	0.0346437	0.0391994	0.161992	0.254193	0.300619	0.269132	0.110962	0.284941	0.658825	0.665773	0.196753	44	183	161	170	294	297	137	86	158	209	256	162	129	297	44	175.846	74.2393	0.6374
Dcitr08g12590.1.1:zf-C2H2,zf-C2H2,zf-C2H2	TAACRGTW	0.997286	0.990126	1.01742	1.01399	0.972398	1.00609	0.983451	0.988266	1.0026	0.999257	1.01543	0.996914	1.00892	1.01742	0.0133676	0.198342	0.0951974	0.812565	0.535919	0.0233129	0.539394	0.0237907	0.0633636	0.465998	0.265224	1.54869	0.174282	0.568491	1.54869	0.424144	157	255	32	124	299	107	265	197	64	213	18	232	145	299	18	162.154	90.7266	0.8084
Dcitr13g05990.1.1:CP2	ACTGGTTT	0.991581	0.996841	1.01069	1.00198	0.998789	0.998331	0.968397	0.961289	0.994872	1.00453	0.98874	1.01021	1.01704	1.01704	0.0158677	0.119344	0.235518	0.467735	0.303702	0.27113	0.258405	0.00766095	0.00333191	0.141406	0.468604	0.0791285	0.75437	0.682711	0.75437	0.240725	199	182	113	182	169	173	303	304	256	126	288	36	116	304	36	188.231	81.5681	0.6596
Dcitr02g01540.1.2:Pou	ATGYTAATTA	0.999376	0.999792	1.00938	1.01128	0.999062	0.996647	0.996983	0.99563	0.998225	1.00136	1.00084	1.00115	1.01693	1.01693	0.00642247	0.22123	0.265093	1.00496	0.830371	0.224921	0.104882	0.107575	0.0751764	0.118128	0.469038	0.370323	0.426738	2.82031	2.82031	0.741269	143	163	16	78	195	241	168	187	268	124	159	106	11	268	11	143	76.7344	0.9608
Dcitr02g01540.1.1:Pou	ATGYTAATTA	0.999376	0.999792	1.00938	1.01128	0.999062	0.996647	0.996983	0.99563	0.998225	1.00136	1.00084	1.00115	1.01693	1.01693	0.00642247	0.22123	0.265093	1.00496	0.830371	0.224921	0.104882	0.107575	0.0751764	0.118128	0.469038	0.370323	0.426738	2.82031	2.82031	0.741269	142	162	17	79	194	240	167	188	267	123	160	105	9	267	9	142.538	76.5981	0.9608
Dcitr02g01540.1.3:Pou	ATGYTAATTA	0.999376	0.999792	1.00938	1.01128	0.999062	0.996647	0.996983	0.99563	0.998225	1.00136	1.00084	1.00115	1.01693	1.01693	0.00642247	0.22123	0.265093	1.00496	0.830371	0.224921	0.104882	0.107575	0.0751764	0.118128	0.469038	0.370323	0.426738	2.82031	2.82031	0.741269	144	164	15	77	196	242	169	186	269	125	158	104	10	269	10	143	77.4338	0.9608
Dcitr13g06550.1.1:zf-C4	GAGATCAA	0.977263	0.975669	0.989874	0.984654	0.994772	0.995745	0.969482	0.968036	1.00275	1.00029	1.00059	1.01675	1.01459	1.01675	0.0158745	0.0102537	0.0294061	0.1626	0.151525	0.220708	0.202685	0.00674894	0.00725706	0.419311	0.310347	0.315254	1.32981	0.637979	1.32981	0.362187	308	296	231	241	197	195	307	296	87	195	171	1	131	308	1	204.308	92.1849	0.6791
Dcitr09g06330.1.1:Homeobox	CTAATTAY	0.987331	0.996772	0.994316	1.00849	1.00178	1.00956	0.983205	0.981982	1.00403	1.0093	1.00956	1.00356	1.01587	1.01587	0.0109267	0.00657088	0.178191	0.14753	0.481198	0.328935	0.990191	0.00412493	0.00396163	0.746552	1.45445	1.31331	0.594549	1.28421	1.45445	0.532922	310	207	238	129	147	39	316	300	19	1	35	74	67	316	1	144.769	117.017	0.8884
Dcitr10g01020.1.1:HLH	AACATATGK	1.01092	0.99916	0.991976	1.00733	0.909871	0.971033	0.968577	0.994058	1.00764	1.00552	1.00173	1.00377	1.01585	1.01585	0.0282926	0.431645	0.287329	0.248243	0.315776	0.0326068	0.104231	0.0959791	0.246506	0.42309	0.372798	0.313213	0.340704	0.413275	0.431645	0.130398	79	155	196	172	296	243	179	94	82	172	172	128	169	296	79	164.385	61.4784	0.2407
Dcitr10g01370.1.1:HLH	AACATATGK	1.01092	0.99916	0.991976	1.00733	0.909871	0.971033	0.968577	0.994058	1.00764	1.00552	1.00173	1.00377	1.01585	1.01585	0.0282926	0.431645	0.287329	0.248243	0.315776	0.0326068	0.104231	0.0959791	0.246506	0.42309	0.372798	0.313213	0.340704	0.413275	0.431645	0.130398	80	156	195	173	295	244	178	93	81	173	173	129	170	295	80	164.615	61.4187	0.2407
Dcitr03g11830.1.1:Homeobox	GTMATTAA	0.997706	1.00501	1.00658	1.01474	0.998746	1.00609	0.988005	0.987795	1.00157	0.999686	1.00641	0.995407	1.01193	1.01474	0.00816356	0.121993	0.750027	0.692265	1.10571	0.215367	0.976294	0.00175802	0.00238211	0.528536	0.263052	1.39582	0.0340487	1.62991	1.62991	0.551686	196	51	52	51	198	40	317	307	41	214	27	308	33	317	27	141.154	117.971	0.9568
Dcitr02g06160.1.1:DM	TGTAWCWWWT	0.994975	0.992937	1.00985	1.00976	1.01393	1.00291	0.995613	0.994757	1.00182	1.00064	1.00517	1.00417	1.0015	1.01393	0.00649557	0.0628424	0.0626253	0.816908	0.597589	1.1131	0.495964	0.098802	0.0836017	0.51681	0.347566	0.872932	0.797799	0.34939	1.1131	0.350044	258	275	30	112	22	125	175	175	47	184	60	33	189	275	22	129.615	87.1135	0.9306
Dcitr02g06180.1.1:DM	TGTAWCWWWT	0.994975	0.992937	1.00985	1.00976	1.01393	1.00291	0.995613	0.994757	1.00182	1.00064	1.00517	1.00417	1.0015	1.01393	0.00649557	0.0628424	0.0626253	0.816908	0.597589	1.1131	0.495964	0.098802	0.0836017	0.51681	0.347566	0.872932	0.797799	0.34939	1.1131	0.350044	259	274	31	113	21	124	176	176	48	183	61	32	188	274	21	129.692	87.0234	0.9306
Dcitr08g11170.1.1:Homeobox	CACTTNA	1.00444	1.01078	1.00635	1.0135	1.00646	0.999362	0.997251	0.996511	0.99693	0.996079	0.999362	0.995033	1.00904	1.0135	0.00630853	0.829068	1.46922	0.621041	0.845137	0.595418	0.240686	0.14019	0.120994	0.0722666	0.0608012	0.233737	0.037523	0.968911	1.46922	0.447773	25	11	73	76	77	183	144	155	300	305	195	304	78	305	11	148.154	104.178	0.9509
Dcitr08g10720.1.1:Homeobox	CACTTNA	1.00444	1.01078	1.00635	1.0135	1.00646	0.999362	0.997251	0.996511	0.99693	0.996079	0.999362	0.995033	1.00904	1.0135	0.00630853	0.829068	1.46922	0.621041	0.845137	0.595418	0.240686	0.14019	0.120994	0.0722666	0.0608012	0.233737	0.037523	0.968911	1.46922	0.447773	24	8	74	73	75	181	145	154	298	306	196	307	79	307	8	147.692	105.019	0.9509
Dcitr08g11200.1.1:Homeobox	CACTTNA	1.00444	1.01078	1.00635	1.0135	1.00646	0.999362	0.997251	0.996511	0.99693	0.996079	0.999362	0.995033	1.00904	1.0135	0.00630853	0.829068	1.46922	0.621041	0.845137	0.595418	0.240686	0.14019	0.120994	0.0722666	0.0608012	0.233737	0.037523	0.968911	1.46922	0.447773	26	10	72	75	78	184	143	153	299	304	197	306	77	306	10	148	104.412	0.9509
Dcitr08g11200.1.2:Homeobox	CACTTNA	1.00444	1.01078	1.00635	1.0135	1.00646	0.999362	0.997251	0.996511	0.99693	0.996079	0.999362	0.995033	1.00904	1.0135	0.00630853	0.829068	1.46922	0.621041	0.845137	0.595418	0.240686	0.14019	0.120994	0.0722666	0.0608012	0.233737	0.037523	0.968911	1.46922	0.447773	27	9	71	74	76	182	142	152	297	303	198	305	76	305	9	147.077	104.206	0.9509
Dcitr02g01550.1.1:Pou,Homeobox	NTAATTATRN	0.998778	1.00112	0.996229	1.01305	1.00061	1.00347	0.994603	0.995927	0.998877	1.00092	1.00163	0.99898	1.00897	1.01305	0.00515054	0.148051	0.376881	0.0820382	1.68246	0.289327	0.853823	0.0130896	0.039916	0.129463	0.461221	0.5876	0.157779	2.05638	2.05638	0.645831	180	123	272	26	166	51	285	229	262	127	116	242	19	285	19	161.385	93.3546	0.9807
Dcitr08g04700.1.1:Homeobox	ATTAATTA	0.992255	0.993025	1.0027	1.00056	1.01136	1.00818	0.99473	0.990464	0.997625	1.00589	1.00885	1.00158	1.01219	1.01219	0.00748153	0.0436032	0.0975425	0.357294	0.28151	0.706597	0.825594	0.111006	0.0494661	0.148398	0.85252	1.15001	0.407281	0.92027	1.15001	0.384471	276	251	159	194	62	53	160	221	248	35	43	113	87	276	35	146.308	86.5192	0.884
Dcitr08g04110.1.1:Forkhead	GTAAACAA	1.00298	0.997632	1.0117	1.00626	0.979031	0.994713	1.00647	1.00982	1.00088	1.00602	0.991184	1.00474	0.993602	1.0117	0.00900324	0.42765	0.226702	0.593246	0.377011	0.0511165	0.15222	0.558937	0.701386	0.349607	0.672722	0.0655785	0.56936	0.16286	0.701386	0.230038	81	185	79	164	285	214	30	23	136	67	296	76	240	296	23	144.308	93.8211	0.8065
Dcitr08g04110.1.2:Forkhead	GTAAACAA	1.00298	0.997632	1.0117	1.00626	0.979031	0.994713	1.00647	1.00982	1.00088	1.00602	0.991184	1.00474	0.993602	1.0117	0.00900324	0.42765	0.226702	0.593246	0.377011	0.0511165	0.15222	0.558937	0.701386	0.349607	0.672722	0.0655785	0.56936	0.16286	0.701386	0.230038	82	184	80	165	284	215	29	22	135	66	295	77	241	295	22	144.231	93.8058	0.8065
Dcitr06g14220.1.1:Forkhead	TCRTAAACA	1.00402	0.997155	1.01126	0.987587	0.967911	0.99725	0.992783	0.993134	1.00262	1.00155	1.00263	1.00545	0.996888	1.01126	0.0107066	0.523325	0.207332	0.633636	0.1236	0.00789547	0.200644	0.100756	0.113264	0.488581	0.381224	0.440809	0.682711	0.21237	0.682711	0.220453	60	199	64	252	303	197	174	160	57	163	135	48	226	303	48	156.769	81.2518	0.8487
Dcitr06g14220.1.2:Forkhead	TCRTAAACA	1.00402	0.997155	1.01126	0.987587	0.967911	0.99725	0.992783	0.993134	1.00262	1.00155	1.00263	1.00545	0.996888	1.01126	0.0107066	0.523325	0.207332	0.633636	0.1236	0.00789547	0.200644	0.100756	0.113264	0.488581	0.381224	0.440809	0.682711	0.21237	0.682711	0.220453	61	198	65	253	304	196	173	159	58	164	134	47	227	304	47	156.846	81.3151	0.8487
Dcitr05g09900.1.1:Homeobox	YTAATTANNN	0.995093	0.995501	1.00625	1.00758	1.00389	1.00287	0.993761	0.990691	1.00031	1.00185	1.00462	1.00031	1.01096	1.01096	0.00591934	0.0141623	0.0481198	0.863377	0.716152	0.5572	0.678802	0.0115131	0.00181361	0.327371	0.640584	1.39235	0.321899	2.3352	2.3352	0.660427	306	285	23	97	83	79	289	308	150	81	29	138	14	308	14	144.769	112.916	0.9733
Dcitr05g09920.1.1:Homeobox	YTAATTANNN	0.995093	0.995501	1.00625	1.00758	1.00389	1.00287	0.993761	0.990691	1.00031	1.00185	1.00462	1.00031	1.01096	1.01096	0.00591934	0.0141623	0.0481198	0.863377	0.716152	0.5572	0.678802	0.0115131	0.00181361	0.327371	0.640584	1.39235	0.321899	2.3352	2.3352	0.660427	304	287	22	98	84	77	290	310	149	82	28	139	15	310	15	145	113.28	0.9733
Dcitr05g09930.1.1:Homeobox	YTAATTANNN	0.995093	0.995501	1.00625	1.00758	1.00389	1.00287	0.993761	0.990691	1.00031	1.00185	1.00462	1.00031	1.01096	1.01096	0.00591934	0.0141623	0.0481198	0.863377	0.716152	0.5572	0.678802	0.0115131	0.00181361	0.327371	0.640584	1.39235	0.321899	2.3352	2.3352	0.660427	305	286	21	99	85	78	286	309	148	83	30	140	16	309	16	145.077	112.392	0.9733
Dcitr09g09390.1.1:Homeobox	BCTTRTTA	0.999076	1.00041	1.00123	1.01067	1.00123	1.00216	1.00051	1.00246	0.997945	0.998973	1.00175	0.997946	1.0081	1.01067	0.00374432	0.186139	0.304354	0.33419	1.02841	0.331931	0.534617	0.328327	0.561977	0.0769136	0.172024	0.536788	0.0958054	1.46401	1.46401	0.39413	159	150	162	58	146	108	74	45	296	258	123	280	51	296	45	146.923	85.419	0.9736
Dcitr01g03700.1.1:Homeobox	NTTTGACA	1.00187	1.00165	1.00982	1.00787	0.991598	1.00444	0.994268	0.991839	0.997127	1.00387	1.00511	1.00232	0.994453	1.00982	0.00603364	0.42018	0.363722	0.697477	0.472078	0.10523	0.56632	0.0900727	0.0561108	0.115609	0.669682	0.739169	0.487278	0.127769	0.739169	0.253017	89	129	46	133	252	97	187	213	273	69	82	95	252	273	46	147.462	78.2503	0.9094
Dcitr08g10400.1.1:Homeobox	NTTTGACA	1.00187	1.00165	1.00982	1.00787	0.991598	1.00444	0.994268	0.991839	0.997127	1.00387	1.00511	1.00232	0.994453	1.00982	0.00603364	0.42018	0.363722	0.697477	0.472078	0.10523	0.56632	0.0900727	0.0561108	0.115609	0.669682	0.739169	0.487278	0.127769	0.739169	0.253017	88	126	49	132	251	95	184	214	276	68	79	94	254	276	49	146.923	79.0005	0.9094
Dcitr08g10350.1.1:Homeobox	NTTTGACA	1.00187	1.00165	1.00982	1.00787	0.991598	1.00444	0.994268	0.991839	0.997127	1.00387	1.00511	1.00232	0.994453	1.00982	0.00603364	0.42018	0.363722	0.697477	0.472078	0.10523	0.56632	0.0900727	0.0561108	0.115609	0.669682	0.739169	0.487278	0.127769	0.739169	0.253017	87	127	48	131	254	96	185	212	275	71	80	93	253	275	48	147.077	78.8336	0.9094
Dcitr01g03720.1.1:Homeobox	NTTTGACA	1.00187	1.00165	1.00982	1.00787	0.991598	1.00444	0.994268	0.991839	0.997127	1.00387	1.00511	1.00232	0.994453	1.00982	0.00603364	0.42018	0.363722	0.697477	0.472078	0.10523	0.56632	0.0900727	0.0561108	0.115609	0.669682	0.739169	0.487278	0.127769	0.739169	0.253017	86	128	47	130	253	94	186	211	274	70	81	92	251	274	47	146.385	78.6782	0.9094
Dcitr06g05750.1.1:TEA	GVTATTTTT	0.997645	1.00547	1.00343	1.00959	1.0073	1.00863	0.993047	0.990046	1.00397	1.00603	1.00431	0.999786	0.993518	1.00959	0.00637223	0.148485	0.65535	0.415142	0.582823	0.611487	1.15175	0.0467735	0.0204466	0.902898	1.14046	0.746987	0.268785	0.0918967	1.15175	0.395991	179	65	132	116	73	34	232	268	8	9	74	177	260	268	8	125.154	91.38	0.9321
Dcitr11g09640.1.1:Homeobox	SCAATTAS	0.99699	1.00409	1.00927	1.00399	1.00507	1.0025	0.993976	0.990103	0.997297	1.00303	0.998698	1.00151	1.00713	1.00927	0.00540674	0.127205	0.530708	0.747421	0.373884	0.479461	0.448192	0.0671419	0.0239731	0.108183	0.598892	0.203988	0.429257	0.706163	0.747421	0.245241	192	87	37	166	100	133	212	258	278	95	208	102	112	278	37	152.308	72.7477	0.9274
Dcitr11g09630.1.1:Homeobox	SCAATTAS	0.99699	1.00409	1.00927	1.00399	1.00507	1.0025	0.993976	0.990103	0.997297	1.00303	0.998698	1.00151	1.00713	1.00927	0.00540674	0.127205	0.530708	0.747421	0.373884	0.479461	0.448192	0.0671419	0.0239731	0.108183	0.598892	0.203988	0.429257	0.706163	0.747421	0.245241	193	88	36	167	101	134	211	257	279	94	209	103	113	279	36	152.692	72.7706	0.9274
Dcitr01g03650.1.1:HLH	GTRACAGCTG	1.00922	0.986943	0.96249	0.991686	0.988601	0.994471	1.00117	1.00777	1.00504	1.00776	1.00911	0.957838	0.852802	1.00922	0.0424948	0.415837	0.199689	0.121863	0.253541	0.231262	0.246462	0.306959	0.369802	0.384741	0.416402	0.420744	0.0211632	0.00035395	0.420744	0.145095	90	201	250	202	189	180	79	64	106	135	145	318	314	318	64	174.846	83.1884	0.2627
Dcitr07g05150.1.2:Homeobox	CATAAAA	0.99476	1.00267	0.990846	1.00876	0.998045	1.0066	0.994761	0.995068	1.00113	1.00258	1.00495	1.00144	1.00155	1.00876	0.00524736	0.014779	0.548514	0.0212891	0.762621	0.169245	1.42883	0.0294452	0.0392472	0.493793	0.783033	1.34023	0.502044	0.384307	1.42883	0.477953	303	82	301	83	211	20	255	230	56	41	33	82	173	303	20	143.846	105.054	0.9682
Dcitr07g05150.1.1:Homeobox	CATAAAA	0.99476	1.00267	0.990846	1.00876	0.998045	1.0066	0.994761	0.995068	1.00113	1.00258	1.00495	1.00144	1.00155	1.00876	0.00524736	0.014779	0.548514	0.0212891	0.762621	0.169245	1.42883	0.0294452	0.0392472	0.493793	0.783033	1.34023	0.502044	0.384307	1.42883	0.477953	302	83	302	84	210	19	254	231	55	42	32	83	174	302	19	143.923	105.035	0.9682
Dcitr07g12950.1.1:Forkhead	AWGTAAACANV	1.00828	0.998368	1.00666	0.989344	0.974247	0.977288	1.00176	1.00394	1.0026	0.997807	0.991876	0.999864	0.995477	1.00828	0.0104599	0.669248	0.254366	0.412493	0.175281	0.0489016	0.0159386	0.341877	0.404893	0.427823	0.223445	0.0981506	0.290456	0.208114	0.669248	0.179416	43	170	137	230	286	311	71	58	73	236	265	155	230	311	43	174.231	92.5933	0.743
Dcitr07g12950.1.2:Forkhead	AWGTAAACANV	1.00828	0.998368	1.00666	0.989344	0.974247	0.977288	1.00176	1.00394	1.0026	0.997807	0.991876	0.999864	0.995477	1.00828	0.0104599	0.669248	0.254366	0.412493	0.175281	0.0489016	0.0159386	0.341877	0.404893	0.427823	0.223445	0.0981506	0.290456	0.208114	0.669248	0.179416	42	171	136	229	287	310	70	59	74	235	266	156	229	310	42	174.154	92.53	0.743
Dcitr08g12430.1.1:Pou,Homeobox	TGMAYAA	0.998151	1.00308	0.995683	1.00824	0.993311	0.998761	0.993115	0.996198	1.0001	1.00134	0.99969	1.0039	1.00216	1.00824	0.00434289	0.120777	0.59064	0.0900727	0.730049	0.0522891	0.180102	0.0115131	0.0652745	0.304354	0.496833	0.246896	1.22949	0.438203	1.22949	0.347748	198	78	266	89	283	202	288	194	154	120	194	3	167	288	3	172	83.9127	0.9719
Dcitr08g12420.1.1:Pou,Homeobox	TGMAYAA	0.998151	1.00308	0.995683	1.00824	0.993311	0.998761	0.993115	0.996198	1.0001	1.00134	0.99969	1.0039	1.00216	1.00824	0.00434289	0.120777	0.59064	0.0900727	0.730049	0.0522891	0.180102	0.0115131	0.0652745	0.304354	0.496833	0.246896	1.22949	0.438203	1.22949	0.347748	197	77	267	90	282	203	287	195	155	121	193	4	166	287	4	172.077	83.5688	0.9719
Dcitr02g16980.1.1:Homeobox	YYAATTAR	0.997525	0.997627	1.00702	1.00393	1.00217	1.00394	0.992472	0.989994	1.00031	1.0028	1.00404	0.998451	1.00673	1.00702	0.00517749	0.097282	0.137194	0.844703	0.415533	0.375013	0.75437	0.0102493	0.00321812	0.335449	0.782164	0.97586	0.137411	0.961962	0.97586	0.368586	223	234	26	145	128	67	293	306	140	44	51	255	80	306	26	153.231	98.6873	0.9674
Dcitr02g16980.1.2:Homeobox	YYAATTAR	0.997525	0.997627	1.00702	1.00393	1.00217	1.00394	0.992472	0.989994	1.00031	1.0028	1.00404	0.998451	1.00673	1.00702	0.00517749	0.097282	0.137194	0.844703	0.415533	0.375013	0.75437	0.0102493	0.00321812	0.335449	0.782164	0.97586	0.137411	0.961962	0.97586	0.368586	222	233	27	144	127	66	294	305	141	43	50	254	81	305	27	152.846	98.5671	0.9674
Dcitr01g14400.1.2:Homeobox	CTAATTAN	0.997827	0.995136	1.00456	1.00436	1.00114	1.00395	0.999379	0.996999	0.999481	1.0027	1.00302	0.998861	1.00674	1.00674	0.0034457	0.112656	0.0611921	0.569794	0.430603	0.31799	0.738735	0.22579	0.106446	0.223227	0.726575	0.743946	0.174239	0.928956	0.928956	0.295818	208	278	88	139	151	73	106	167	186	61	77	235	84	278	61	142.538	69.084	0.9645
Dcitr01g14400.1.1:Homeobox	CTAATTAN	0.997827	0.995136	1.00456	1.00436	1.00114	1.00395	0.999379	0.996999	0.999481	1.0027	1.00302	0.998861	1.00674	1.00674	0.0034457	0.112656	0.0611921	0.569794	0.430603	0.31799	0.738735	0.22579	0.106446	0.223227	0.726575	0.743946	0.174239	0.928956	0.928956	0.295818	207	277	87	140	150	71	107	166	185	60	76	233	86	277	60	141.923	68.7574	0.9645
Dcitr01g14060.1.1:Homeobox	CTAATTAN	0.997827	0.995136	1.00456	1.00436	1.00114	1.00395	0.999379	0.996999	0.999481	1.0027	1.00302	0.998861	1.00674	1.00674	0.0034457	0.112656	0.0611921	0.569794	0.430603	0.31799	0.738735	0.22579	0.106446	0.223227	0.726575	0.743946	0.174239	0.928956	0.928956	0.295818	206	276	86	141	149	74	108	165	188	59	75	236	85	276	59	142.154	68.9962	0.9645
Dcitr01g14400.1.3:Homeobox	CTAATTAN	0.997827	0.995136	1.00456	1.00436	1.00114	1.00395	0.999379	0.996999	0.999481	1.0027	1.00302	0.998861	1.00674	1.00674	0.0034457	0.112656	0.0611921	0.569794	0.430603	0.31799	0.738735	0.22579	0.106446	0.223227	0.726575	0.743946	0.174239	0.928956	0.928956	0.295818	209	279	85	138	152	72	105	168	187	62	78	234	83	279	62	142.462	69.5409	0.9645
Dcitr07g04890.1.1:Homeobox	GYMATTAV	0.998886	0.999595	1.00091	1.00122	0.998074	1.00416	0.99473	0.994325	1.00081	1.00244	1.00376	0.997972	1.00629	1.00629	0.00351622	0.133459	0.215757	0.316992	0.286895	0.136195	1.22688	0.00773478	0.00748724	0.517245	1.03015	1.53784	0.0550685	1.50222	1.53784	0.576141	189	193	172	190	224	31	299	288	43	18	20	292	46	299	18	154.231	109.109	0.9859
Dcitr07g04880.1.1:Homeobox	GYMATTAV	0.998886	0.999595	1.00091	1.00122	0.998074	1.00416	0.99473	0.994325	1.00081	1.00244	1.00376	0.997972	1.00629	1.00629	0.00351622	0.133459	0.215757	0.316992	0.286895	0.136195	1.22688	0.00773478	0.00748724	0.517245	1.03015	1.53784	0.0550685	1.50222	1.53784	0.576141	188	192	173	191	225	28	300	289	44	17	22	293	49	300	17	154.692	109.324	0.9859
Dcitr07g04860.1.1:Homeobox	GYMATTAV	0.998886	0.999595	1.00091	1.00122	0.998074	1.00416	0.99473	0.994325	1.00081	1.00244	1.00376	0.997972	1.00629	1.00629	0.00351622	0.133459	0.215757	0.316992	0.286895	0.136195	1.22688	0.00773478	0.00748724	0.517245	1.03015	1.53784	0.0550685	1.50222	1.53784	0.576141	187	191	174	192	226	30	301	290	45	16	21	291	48	301	16	154.769	109.384	0.9859
Dcitr07g04850.1.1:Homeobox	GYMATTAV	0.998886	0.999595	1.00091	1.00122	0.998074	1.00416	0.99473	0.994325	1.00081	1.00244	1.00376	0.997972	1.00629	1.00629	0.00351622	0.133459	0.215757	0.316992	0.286895	0.136195	1.22688	0.00773478	0.00748724	0.517245	1.03015	1.53784	0.0550685	1.50222	1.53784	0.576141	186	190	171	193	227	29	302	291	46	19	19	294	47	302	19	154.923	109.89	0.9859
Dcitr08g08720.1.1:bZIP_1	TKDYGCAAYN	1.00184	1.00153	1.0046	1.00368	1.00348	1.00236	1.00337	1.00245	1.00031	1.00072	1.00051	0.997443	0.998054	1.0046	0.0021374	0.569794	0.425695	0.657956	0.423958	0.517245	0.578915	0.79085	0.584995	0.349824	0.402982	0.357511	0.058152	0.147486	0.79085	0.200052	55	110	60	143	91	88	17	40	134	144	163	290	246	290	17	121.615	78.894	0.9798
Dcitr08g12510.1.1:Forkhead	NNGACRCNNN	0.997683	1.00171	1.00191	0.997078	1.00373	0.99859	0.99728	0.996373	1.0001	1.0003	1.00091	1.0003	1.00181	1.00373	0.00225178	0.0255018	0.589772	0.464261	0.0750895	0.8434	0.0876841	0.0271868	0.0129724	0.29836	0.356165	0.509427	0.348087	0.527668	0.8434	0.262963	289	79	118	271	44	260	258	276	159	181	127	127	151	289	44	180	82.3124	0.9904
Dcitr10g03800.1.1:zf-C4	NAGRTCANN	0.999097	0.998896	1.0008	1.00151	1.0001	0.999197	0.998093	0.998193	0.9999	1.0007	0.999598	1.0011	1.00351	1.00351	0.00149068	0.077565	0.0822554	0.294235	0.306091	0.206464	0.101451	0.0260229	0.0368716	0.215627	0.645362	0.128942	0.893344	1.62209	1.62209	0.456742	238	259	181	180	200	249	261	235	197	77	238	25	34	261	25	182.615	83.5998	0.9956
Dcitr10g03830.1.1:zf-C4	NAGRTCANN	0.999097	0.998896	1.0008	1.00151	1.0001	0.999197	0.998093	0.998193	0.9999	1.0007	0.999598	1.0011	1.00351	1.00351	0.00149068	0.077565	0.0822554	0.294235	0.306091	0.206464	0.101451	0.0260229	0.0368716	0.215627	0.645362	0.128942	0.893344	1.62209	1.62209	0.456742	239	260	182	181	201	248	260	236	198	80	240	24	35	260	24	183.385	83.4781	0.9956
Dcitr10g03860.1.1:zf-C4	NAGRTCANN	0.999097	0.998896	1.0008	1.00151	1.0001	0.999197	0.998093	0.998193	0.9999	1.0007	0.999598	1.0011	1.00351	1.00351	0.00149068	0.077565	0.0822554	0.294235	0.306091	0.206464	0.101451	0.0260229	0.0368716	0.215627	0.645362	0.128942	0.893344	1.62209	1.62209	0.456742	240	261	183	179	202	247	259	237	199	79	239	23	36	261	23	183.385	83.6227	0.9956
Dcitr00g07820.1.1:TCR,TCR	DTTTRAAWHN	0.999297	1.00151	1.00171	1.00231	0.999096	0.998895	0.998494	0.997892	0.9999	1.0003	1.0006	1.0006	1.00332	1.00332	0.00159275	0.0995403	0.662733	0.510296	0.411668	0.118302	0.0893344	0.04369	0.0248807	0.220882	0.380138	0.422569	0.499439	1.36586	1.36586	0.363025	217	58	91	146	237	254	236	254	190	167	142	84	57	254	57	164.077	73.8404	0.9956
Dcitr01g12170.1.1:TCR,TCR	DTTTRAAWHN	0.999297	1.00151	1.00171	1.00231	0.999096	0.998895	0.998494	0.997892	0.9999	1.0003	1.0006	1.0006	1.00332	1.00332	0.00159275	0.0995403	0.662733	0.510296	0.411668	0.118302	0.0893344	0.04369	0.0248807	0.220882	0.380138	0.422569	0.499439	1.36586	1.36586	0.363025	218	59	92	147	236	253	235	253	191	166	143	86	58	253	58	164.385	73.0143	0.9956
Dcitr01g12170.1.2:TCR,TCR	DTTTRAAWHN	0.999297	1.00151	1.00171	1.00231	0.999096	0.998895	0.998494	0.997892	0.9999	1.0003	1.0006	1.0006	1.00332	1.00332	0.00159275	0.0995403	0.662733	0.510296	0.411668	0.118302	0.0893344	0.04369	0.0248807	0.220882	0.380138	0.422569	0.499439	1.36586	1.36586	0.363025	219	60	93	148	235	252	234	252	189	165	144	85	59	252	59	164.231	72.3754	0.9956
Dcitr01g01070.1.2:Homeobox	NGGATTANN	1.00111	0.999094	1.0006	0.998791	0.997382	0.996072	1.0001	1.0001	0.998792	0.999094	0.998993	1.00121	1.00232	1.00232	0.00166394	0.571097	0.137671	0.285939	0.129811	0.0678368	0.00604538	0.270826	0.264702	0.0546342	0.101668	0.0976728	0.712677	0.660996	0.712677	0.239828	54	231	186	248	276	314	83	84	305	283	268	43	127	314	43	192.462	101.024	0.9941
Dcitr01g01070.1.1:Homeobox	NGGATTANN	1.00111	0.999094	1.0006	0.998791	0.997382	0.996072	1.0001	1.0001	0.998792	0.999094	0.998993	1.00121	1.00232	1.00232	0.00166394	0.571097	0.137671	0.285939	0.129811	0.0678368	0.00604538	0.270826	0.264702	0.0546342	0.101668	0.0976728	0.712677	0.660996	0.712677	0.239828	53	232	187	247	275	315	84	83	306	282	267	42	128	315	42	192.385	101.18	0.9941
Dcitr07g05110.1.1:Homeobox	WWWWATTTMC	1	1.0014	0.9999	1.00231	0.999599	1.0016	0.998798	0.998898	0.9998	1.0003	1.001	0.999699	1.0015	1.00231	0.00109474	0.233303	0.883355	0.160515	0.462958	0.116956	1.00626	0.0356773	0.0434294	0.144533	0.383395	0.876406	0.139148	0.690094	1.00626	0.350587	135	37	233	136	238	38	242	222	254	162	59	253	115	254	37	163.385	83.0467	0.998
Dcitr13g02120.1.1:Homeobox	RBYVATTANN	0.999395	1.00081	0.999899	0.995764	0.99647	1.00071	0.997278	0.997076	0.999294	1.00091	1.0004	0.999395	1.00212	1.00212	0.00195363	0.165336	0.384524	0.220318	0.0522891	0.0523759	0.385697	0.0308219	0.031912	0.126336	0.526799	0.344092	0.142101	0.579349	0.579349	0.190581	175	118	203	280	281	148	251	243	264	106	168	251	142	281	106	202.308	62.7991	0.9914
Dcitr02g11570.1.1:TBP,TBP	GTATAAA	0.999299	1	1.0018	1	0.999299	0.999599	0.998497	0.996794	1.0001	1	1.0004	1.0001	1.0014	1.0018	0.00124148	0.0629293	0.203554	0.702254	0.128464	0.086772	0.112526	0.0186964	0.000670985	0.308436	0.258014	0.446455	0.254366	0.644927	0.702254	0.226511	257	200	44	249	269	237	277	315	153	219	133	186	130	315	44	205.308	74.7545	0.9975
Dcitr05g07840.1.1:Homeobox	YAATWAW	1.0007	1.0011	1.0002	1.0016	1	0.9999	0.9996	0.999399	0.9999	1.0002	0.9999	0.9997	1.0007	1.0016	0.000634082	0.793456	0.8586	0.170157	0.311997	0.135283	0.165119	0.0953276	0.0730483	0.20807	0.333234	0.178365	0.110702	0.368151	0.8586	0.254188	31	39	227	176	228	208	180	189	212	185	217	270	176	270	31	179.846	69.528	0.9995
Dcitr05g07830.1.1:Homeobox	YAATWAW	1.0007	1.0011	1.0002	1.0016	1	0.9999	0.9996	0.999399	0.9999	1.0002	0.9999	0.9997	1.0007	1.0016	0.000634082	0.793456	0.8586	0.170157	0.311997	0.135283	0.165119	0.0953276	0.0730483	0.20807	0.333234	0.178365	0.110702	0.368151	0.8586	0.254188	30	40	226	175	229	207	181	190	213	186	216	269	175	269	30	179.769	69.4252	0.9995
Dcitr00g09350.1.1:Forkhead	RTAAACANN	0.9997	1.0009	0.9999	1.0012	0.9998	1.0006	0.999299	0.998599	1.0001	1.0004	1.0004	1.0005	1.0013	1.0013	0.000759071	0.0986717	0.663168	0.107705	0.247418	0.0994534	0.553291	0.0471644	0.0112569	0.266831	0.645362	0.424697	0.792153	0.727878	0.792153	0.285431	221	57	255	209	262	103	230	279	168	75	140	35	105	279	35	164.538	83.9351	0.9988
Dcitr00g01540.1.1:Forkhead	RTAAACANN	0.9997	1.0009	0.9999	1.0012	0.9998	1.0006	0.999299	0.998599	1.0001	1.0004	1.0004	1.0005	1.0013	1.0013	0.000759071	0.0986717	0.663168	0.107705	0.247418	0.0994534	0.553291	0.0471644	0.0112569	0.266831	0.645362	0.424697	0.792153	0.727878	0.792153	0.285431	220	56	254	208	263	104	231	280	167	76	141	34	106	280	34	164.615	84.0253	0.9988
Dcitr01g09360.1.1:PAX,Homeobox	RYAATTT	1	1.0004	1.0005	0.999699	1.0003	1.0008	0.999099	0.998898	0.9999	1.0009	1.0003	1.0002	1.0013	1.0013	0.000676467	0.257276	0.305048	0.240295	0.102754	0.205378	0.548948	0.0474684	0.0319467	0.210633	1.02276	0.351214	0.30266	0.600195	1.02276	0.268605	128	149	197	262	203	106	229	242	211	20	164	143	137	262	20	168.538	65.3549	0.9985
Dcitr08g10180.1.1:Homeobox	NNYMATTAR	1.0003	1.0009	1.001	1.001	0.9997	0.999399	0.9997	0.9995	0.9999	0.9997	0.9997	0.9997	1.0003	1.001	0.000578222	0.350736	0.702254	0.392168	0.193608	0.0910716	0.0713546	0.108226	0.077565	0.198386	0.104795	0.0991929	0.107531	0.217755	0.702254	0.180476	100	55	150	223	266	279	166	185	216	280	261	273	223	280	55	205.923	71.7698	0.9993
Dcitr08g10260.1.1:Homeobox	NNYMATTAR	1.0003	1.0009	1.001	1.001	0.9997	0.999399	0.9997	0.9995	0.9999	0.9997	0.9997	0.9997	1.0003	1.001	0.000578222	0.350736	0.702254	0.392168	0.193608	0.0910716	0.0713546	0.108226	0.077565	0.198386	0.104795	0.0991929	0.107531	0.217755	0.702254	0.180476	102	53	148	224	267	277	164	184	217	278	259	272	225	278	53	205.385	71.7339	0.9993
Dcitr08g10250.1.1:Homeobox	NNYMATTAR	1.0003	1.0009	1.001	1.001	0.9997	0.999399	0.9997	0.9995	0.9999	0.9997	0.9997	0.9997	1.0003	1.001	0.000578222	0.350736	0.702254	0.392168	0.193608	0.0910716	0.0713546	0.108226	0.077565	0.198386	0.104795	0.0991929	0.107531	0.217755	0.702254	0.180476	101	54	149	225	265	278	165	183	218	279	260	271	224	279	54	205.538	71.6178	0.9993
Dcitr02g17420.1.1:ARID	NDATYAAA	1	1.0005	1.0005	1.0005	1.0004	0.9996	1.0001	0.9996	1	1.0001	1	1.0003	1.0006	1.0006	0.000332627	0.188962	0.390083	0.185704	0.0967608	0.14931	0.0393905	0.171286	0.0546777	0.146878	0.251283	0.129724	0.44298	0.333408	0.44298	0.124037	158	117	223	263	217	295	136	216	250	224	237	100	196	295	100	202.462	58.5941	0.9995
Dcitr04g14190.1.1:Homeobox	NYAATYWNNN	0.9999	1.0004	1.0004	1.0005	1.0004	1.0004	1	0.9995	1.0001	1.0003	1.0004	1	1.0006	1.0006	0.000305924	0.124208	0.312041	0.144446	0.0967608	0.130636	0.395773	0.143143	0.0339531	0.327762	0.8282	0.577177	0.176237	0.333408	0.8282	0.223037	194	148	239	264	231	145	138	239	147	37	120	227	195	264	37	178.769	63.4956	0.9995
Dcitr05g12500.1.1:Homeobox	TGTTW	0.9998	1.0003	1.0004	0.998199	1.0004	0.9996	0.9995	0.9989	1.0001	1	1.0002	1.0001	1.0005	1.0005	0.000665557	0.0711374	0.195042	0.165075	0.0050465	0.14931	0.0393905	0.0248807	0.00401592	0.242249	0.15044	0.294799	0.296406	0.303094	0.303094	0.112927	249	204	230	301	218	296	262	299	175	263	179	150	201	301	150	232.846	50.1778	0.9995
Dcitr05g12460.1.1:Homeobox	TGTTW	1	1.0002	1.0002	0.9981	1.0002	0.9994	0.9998	0.9997	0.9999	0.9999	1	1.0001	1.0003	1.0003	0.000575014	0.103883	0.116999	0.061887	0.00247418	0.0746552	0.00656653	0.0309131	0.0246245	0.0508125	0.04174	0.0855126	0.334537	0.151525	0.334537	0.0872076	216	241	288	302	273	313	250	255	307	309	285	130	245	313	130	262.615	50.1822	0.9998
Dcitr05g09940.1.1:Homeobox	AHAATDCH	1	1.0002	1.0003	1.0003	1.0002	0.9998	0.9998	0.9998	0.9999	0.9999	1	1	1.0003	1.0003	0.000198068	0.144924	0.155999	0.082516	0.0537657	0.0746552	0.0534617	0.0690094	0.0555028	0.0819948	0.0713546	0.0855126	0.165944	0.151525	0.165944	0.0423094	183	223	271	279	272	288	207	215	295	291	284	238	244	295	183	253.077	36.992	0.9998
Dcitr00g03280.1.2:AT_hook,AT_hook,AT_hook	NNNNRHWDD	0.9999	1.0001	1.0001	1.0001	1.0001	1.0001	0.9997	0.9996	1	1	1.0001	1	1.0001	1.0001	0.000165638	0.0368065	0.0779993	0.0206333	0.0215019	0.0373189	0.0565451	0.0164641	0.0130332	0	0.118258	0.0961962	0.111527	0.0908978	0.118258	0.0407304	282	264	303	296	292	287	280	275	326	275	271	267	261	326	261	283	18.0231	0.9998
Dcitr00g03280.1.1:AT_hook,AT_hook,AT_hook	NNNNRHWDD	0.9999	1.0001	1.0001	1.0001	1.0001	1.0001	0.9997	0.9996	1	1	1.0001	1	1.0001	1.0001	0.000165638	0.0368065	0.0779993	0.0206333	0.0215019	0.0373189	0.0565451	0.0164641	0.0130332	0	0.118258	0.0961962	0.111527	0.0908978	0.118258	0.0407304	281	263	304	295	293	286	279	274	334	274	272	268	262	334	262	283.462	19.7088	0.9998
Dcitr09g08920.1.1:zf-C2H2,zf-C2H2,zf-C2H2,zf-C2H2,zf-C2H2	ATTACCATACAAGTGCAV	0	0	0	0	0	0	0	0	0	0	0	0	0	0	0	0	0	0	0	0	0	0	0	0	0	0	0	0	0	0	320	312	317	308	309	327	319	320	325	334	327	334	324	334	308	321.231	8.41778	0
[truncated: 14 more columns]
