# Supplementary material for: Diaci v3.0: chromosome-level assembly, de novo transcriptome, and manual annotation of Diaphorina citri, insect vector of Huanglongbing
Source: Gigascience. 2024 Dec 20;13:giae109. doi: 10.1093/gigascience/giae109 (PMC11659978; doi:10.1093/gigascience/giae109)
Supplement: giae109_Supplemental_Files [file giae109_supplemental_files.zip › Supplemental File 3_500bpHomerSummary.xlsx]

## Sheet: enrichment
motif name	consensus	500fixed_Citrus_midgut_-	500fixed_Citrus_midgut_+	500fixed_Clas_-	500fixed_Clas_+	500fixed_Cmed_-	500fixed_Cmed_+	500fixed_Cmed_gut_-	500fixed_Cmed_gut_+	500fixed_Cmed_high_inf	500fixed_Cmed_low_inf	500fixed_Cmed_whole_-	500fixed_Csin_-	500fixed_Csin_high_inf	max	sd
Dcitr01g11160.1.3:zf-C2H2,zf-C2H2,zf-C2H2,zf-C2H2,zf-C2H2	TGCGTAACACGGTAGCR	0	0	0	0	0	0	0	0	1	2	0	4	7	7	2.14
Dcitr01g11160.1.2:zf-C2H2,zf-C2H2,zf-C2H2,zf-C2H2,zf-C2H2	TGCGTAACACGGTAGCR	0	0	0	0	0	0	0	0	1	2	0	4	7	7	2.14
Dcitr01g11160.1.1:zf-C2H2,zf-C2H2,zf-C2H2,zf-C2H2,zf-C2H2	TGCGTAACACGGTAGCR	0	0	0	0	0	0	0	0	1	2	0	4	7	7	2.14
Dcitr03g12850.1.1:bZIP_1	ATGACGTCATGATGAC	2	0	0	0	0	0	4	5	0	0	0	0	0	5	1.72
Dcitr03g12850.1.3:bZIP_1	ATGACGTCATGATGAC	2	0	0	0	0	0	4	5	0	0	0	0	0	5	1.72
Dcitr01g18430.1.1:HLH	TGGCACGTGCCA	0	0	0	0	0	4	0	0	1	1	3	0.67	0	4	1.3
Dcitr03g01400.1.2:COE1_DBD	BWATTCCCWWGGGAATWV	0	0	0	0	4	0	0	0	1	1	2	2.33	0	4	1.27
Dcitr03g01400.1.1:COE1_DBD	BWATTCCCWWGGGAATWV	0	0	0	0	4	0	0	0	1	1	2	2.33	0	4	1.27
Dcitr06g08280.1.1:HMG_box	NAACAATGTTATTGTTN	2.22	3.78	0	0	0	0.4	2.22	2.56	0.44	0.7	0.67	0.78	0.7	3.78	1.19
Dcitr01g20190.1.1:zf-C2H2,zf-C2H2,zf-C2H2,zf-C2H2,zf-C2H2	YGCGTAASNCCGGTAGC	0.67	2	0	0	0	0	0	0	0.67	0.67	0	1.33	3.5	3.5	1.06
Dcitr02g15120.1.3:Forkhead	TATGTAAATATTTACATA	1	1.2	0	3.5	0	2.2	0	0	1	1.6	0.67	1.4	0	3.5	1.05
Dcitr02g15120.1.2:Forkhead	TATGTAAATATTTACATA	1	1.2	0	3.5	0	2.2	0	0	1	1.6	0.67	1.4	0	3.5	1.05
Dcitr02g15120.1.1:Forkhead	TATGTAAATATTTACATA	1	1.2	0	3.5	0	2.2	0	0	1	1.6	0.67	1.4	0	3.5	1.05
Dcitr10g05590.1.1:zf-C2H2,zf-C2H2,zf-C2H2	ACTGGGCGTGGCSK	0	0	0	0	0	2	0	0	1	1	1	2	3.5	3.5	1.11
Dcitr01g03300.1.1:HLH	DTGGCACGTGCCAW	0	0	0	0	0	2.67	0	0	0.67	1	2	1.33	3.5	3.5	1.19
Dcitr01g03350.1.1:HLH	DTGGCACGTGCCAW	0	0	0	0	0	2.67	0	0	0.67	1	2	1.33	3.5	3.5	1.19
Dcitr01g18440.1.1:HLH	DTGGCACGTGCCAW	0	0	0	0	0	2.67	0	0	0.67	1	2	1.33	3.5	3.5	1.19
Dcitr01g18450.1.1:HLH	DTGGCACGTGCCAW	0	0	0	0	0	2.67	0	0	0.67	1	2	1.33	3.5	3.5	1.19
Dcitr01g18490.1.2:HLH	DTGGCACGTGCCAW	0	0	0	0	0	2.67	0	0	0.67	1	2	1.33	3.5	3.5	1.19
Dcitr01g20150.1.1:zf-C2H2,zf-C2H2,zf-C2H2,zf-C2H2,zf-C2H2	YGCGTAASNCCGGTAGC	0.67	2	0	0	0	0	0	0	0.67	0.67	0	1.33	3.5	3.5	1.06
Dcitr01g06800.1.1:HLH	NKCACGTGMNNNTCACGTGMN	1	3	0	0	0	2	0	0	1.5	1.5	2	1	0	3	1.02
Dcitr12g07820.1.1:zf-C4	AWNTAGGTCASTAGGTCA	0.5	0	0	0	3	0	2	2.25	1	0	0.67	1	0	3	1.02
Dcitr00g11740.1.1:GATA	HGATAAGGNCCTTATCD	0.67	0	0	0	0	2.67	1.33	3	1	1.67	1.33	0	2.33	3	1.09
Dcitr12g07770.1.1:zf-C4	AWNTAGGTCASTAGGTCA	0.5	0	0	0	3	0	2	2.25	1	0	0.67	1	0	3	1.02
Dcitr12g07770.1.2:zf-C4	AWNTAGGTCASTAGGTCA	0.5	0	0	0	3	0	2	2.25	1	0	0.67	1	0	3	1.02
Dcitr00g01100.1.1:HMG_box	RAACAATWNCAKTGTTY	2.5	3	0	0	0	2	2	2.5	1	1	1	0	0	3	1.13
Dcitr12g07820.1.2:zf-C4	AWNTAGGTCASTAGGTCA	0.5	0	0	0	3	0	2	2.25	1	0	0.67	1	0	3	1.02
Dcitr00g01470.1.1:HMG_box	RAACAATWNCAKTGTTY	2.5	3	0	0	0	2	2	2.5	1	1	1	0	0	3	1.13
Dcitr06g10520.1.1:bZIP_1	TGCCACGTGGCA	0.88	0.75	0	0	0	1.38	2	1.75	0.5	1.25	0.75	0.88	2.75	2.75	0.83
Dcitr06g10490.1.1:bZIP_1	TGCCACGTGGCA	0.88	0.75	0	0	0	1.38	2	1.75	0.5	1.25	0.75	0.88	2.75	2.75	0.83
Dcitr06g10510.1.1:bZIP_1	TGCCACGTGGCA	0.88	0.75	0	0	0	1.38	2	1.75	0.5	1.25	0.75	0.88	2.75	2.75	0.83
Dcitr03g08560.1.1:PAX	RTCATGCGTGACG	0.8	0.69	1.49	2.54	1.98	1.2	1.06	1.04	0.96	0.92	1.16	0.82	1.27	2.54	0.52
Dcitr03g08480.1.1:PAX	RTCATGCGTGACG	0.8	0.69	1.49	2.54	1.98	1.2	1.06	1.04	0.96	0.92	1.16	0.82	1.27	2.54	0.52
Dcitr01g03860.1.1:HLH	TKTWRTBKBBKYRMCATCTGG	0.83	0.61	0.61	2.21	1.33	1.28	0.71	1.12	0.89	1.11	1.33	0.89	1.95	2.21	0.49
Dcitr04g11590.1.1:LAG1-DNAbind	ABTGTGGGAAMCK	0.98	1.01	1.09	0.8	2.17	0.6	1.02	0.86	0.97	0.95	0.89	1.17	0.71	2.17	0.38
Dcitr04g11590.1.2:LAG1-DNAbind	ABTGTGGGAAMCK	0.98	1.01	1.09	0.8	2.17	0.6	1.02	0.86	0.97	0.95	0.89	1.17	0.71	2.17	0.38
Dcitr09g07980.1.1:zf-C2H2,zf-C2H2,zf-C2H2,zf-C2H2,zf-C2H2	KCACAGCRGGKGGTV	0.88	0.24	2.08	0	1.44	1.19	1.28	1.12	1.12	0.85	1.52	0.56	0.58	2.08	0.56
Dcitr02g06880.1.1:HLH	MTGKCGCGTGCCNB	0.98	1.7	1.81	1.87	2.07	1	0.9	0.56	0.88	0.83	0.86	0.9	0.86	2.07	0.5
Dcitr02g06890.1.1:HLH	MTGKCGCGTGCCNB	0.98	1.7	1.81	1.87	2.07	1	0.9	0.56	0.88	0.83	0.86	0.9	0.86	2.07	0.5
Dcitr01g01060.1.1:Homeobox,Homeobox	TAATTATGCTAATTA	1.31	0.93	0.52	2.05	0.86	1	1.45	1.43	0.95	1.03	1.21	0.78	0.93	2.05	0.38
Dcitr04g03190.1.1:zf-C2H2,zf-C2H2,zf-C2H2	DGKGGGCGGGGCYWA	0.86	0.97	1.1	0	2	1.39	1.5	1.23	1.06	0.97	1.32	0.73	0.65	2	0.48
Dcitr01g20160.1.1:zf-C2H2,zf-C2H2,zf-C2H2,zf-C2H2	TGCTACCGGTAGCA	0	0	0	0	0	0	0	0	0	0	2	0	0	2	0.55
Dcitr05g08020.1.1:zf-C2H2,zf-C2H2,zf-C2H2,zf-C2H2	GCTYCGTGGGGGGTM	0	0	0	0	0	0	0	0	1.5	1	2	1	0	2	0.7
Dcitr05g08120.1.1:zf-C2H2,zf-C2H2,zf-C2H2,zf-C2H2	GCTYCGTGGGGGGTM	0	0	0	0	0	0	0	0	1.5	1	2	1	0	2	0.7
Dcitr07g01870.1.1:HLH	SACCATATGGTS	1	1.65	1.94	0	1.41	1.06	0.94	0.82	1.24	1.41	0.83	1.06	0.83	1.94	0.47
Dcitr07g01910.1.1:HLH	SACCATATGGTS	1	1.65	1.94	0	1.41	1.06	0.94	0.82	1.24	1.41	0.83	1.06	0.83	1.94	0.47
Dcitr12g07980.1.1:HLH	SACCATATGGTS	1	1.65	1.94	0	1.41	1.06	0.94	0.82	1.24	1.41	0.83	1.06	0.83	1.94	0.47
Dcitr05g06480.1.1:zf-C2H2,zf-C2H2,zf-C2H2,zf-C2H2,zf-C2H2	RHGCAACAGGTGG	1.3	1.44	1.18	1.68	1.85	1.31	1.19	1.42	0.81	0.74	1.04	0.71	0.88	1.85	0.35
Dcitr05g06410.1.1:zf-C2H2,zf-C2H2,zf-C2H2,zf-C2H2,zf-C2H2	RHGCAACAGGTGG	1.3	1.44	1.18	1.68	1.85	1.31	1.19	1.42	0.81	0.74	1.04	0.71	0.88	1.85	0.35
Dcitr05g06390.1.1:zf-C2H2,zf-C2H2,zf-C2H2,zf-C2H2,zf-C2H2	RHGCAACAGGTGG	1.3	1.44	1.18	1.68	1.85	1.31	1.19	1.42	0.81	0.74	1.04	0.71	0.88	1.85	0.35
Dcitr05g11790.1.1:zf-C2H2,zf-C2H2,zf-C2H2,zf-C2H2	GTGCGTGGGCGKA	1.67	1.83	1.83	0	0	0.57	1.33	1.5	0.67	0.83	0.29	1.29	0	1.83	0.71
Dcitr08g03870.1.2:HMG_box	MACAATGNWATTGTT	1.41	1.79	1.19	0.55	0.95	0.64	1.54	1.51	0.73	0.78	0.53	1.11	0.78	1.79	0.42
Dcitr08g03870.1.1:HMG_box	MACAATGNWATTGTT	1.41	1.79	1.19	0.55	0.95	0.64	1.54	1.51	0.73	0.78	0.53	1.11	0.78	1.79	0.42
Dcitr10g06410.1.1:HLH	GTSYCACGTGCAC	0.74	1.13	1.32	0.46	1.76	0.8	0.91	0.67	0.91	0.9	0.98	1.18	1.64	1.76	0.37
Dcitr04g07670.1.1:HLH	GATCACGTGVYC	1.06	0.88	1.73	1.41	0.92	0.91	1.04	1.01	1	0.93	0.98	1.09	1.11	1.73	0.24
Dcitr07g05010.1.1:Homeobox	MCDARSCCATTAAVYCYNC	0.52	0.61	0.37	0.75	1.71	0.93	0.41	0.48	0.97	1.1	1.1	1.24	1.32	1.71	0.41
Dcitr07g05020.1.1:Homeobox	MCDARSCCATTAAVYCYNC	0.52	0.61	0.37	0.75	1.71	0.93	0.41	0.48	0.97	1.1	1.1	1.24	1.32	1.71	0.41
Dcitr06g14850.1.1:CBFB_NFYA	HCTGATTGGYTAVT	1	1.09	1.03	1.7	1.25	1.24	1.01	1.04	1.03	1.07	1.07	1.07	1.31	1.7	0.19
Dcitr08g03370.1.1:Ets	HGAAYCCGGAAGTGNKG	0.6	0.44	0.44	1.62	1.44	1.04	0.96	0.92	1.24	0.92	1.44	0.8	1.69	1.69	0.42
Dcitr06g12560.1.1:Ets	AAACCGGAAGTA	0.75	0.31	1.22	1.66	0.67	1.11	0.69	0.54	1.11	1.14	1.08	1	0.74	1.66	0.35
Dcitr06g12470.1.1:Ets	AAACCGGAAGTA	0.75	0.31	1.22	1.66	0.67	1.11	0.69	0.54	1.11	1.14	1.08	1	0.74	1.66	0.35
Dcitr06g12480.1.1:Ets	AAACCGGAAGTA	0.75	0.31	1.22	1.66	0.67	1.11	0.69	0.54	1.11	1.14	1.08	1	0.74	1.66	0.35
Dcitr03g13030.1.1:HLH	AAAACAGCTGTTTT	1.47	0.65	0	0	0	0.47	1.33	1.65	1.06	1	0.56	1.29	0	1.65	0.61
Dcitr03g12990.1.1:HLH	AAAACAGCTGTTTT	1.47	0.65	0	0	0	0.47	1.33	1.65	1.06	1	0.56	1.29	0	1.65	0.61
Dcitr03g20170.1.3:MH1	GTSGGGCAGMCANCT	1.43	1.55	0.54	1.37	0.88	0.69	1.62	1.59	0.9	0.67	0.71	0.64	1.29	1.62	0.41
Dcitr03g20170.1.1:MH1	GTSGGGCAGMCANCT	1.43	1.55	0.54	1.37	0.88	0.69	1.62	1.59	0.9	0.67	0.71	0.64	1.29	1.62	0.41
Dcitr03g20170.1.2:MH1	GTSGGGCAGMCANCT	1.43	1.55	0.54	1.37	0.88	0.69	1.62	1.59	0.9	0.67	0.71	0.64	1.29	1.62	0.41
Dcitr03g20270.1.1:MH1	GTSGGGCAGMCANCT	1.43	1.55	0.54	1.37	0.88	0.69	1.62	1.59	0.9	0.67	0.71	0.64	1.29	1.62	0.41
Dcitr03g20260.1.1:MH1	GTSGGGCAGMCANCT	1.43	1.55	0.54	1.37	0.88	0.69	1.62	1.59	0.9	0.67	0.71	0.64	1.29	1.62	0.41
Dcitr03g20280.1.1:MH1	GTSGGGCAGMCANCT	1.43	1.55	0.54	1.37	0.88	0.69	1.62	1.59	0.9	0.67	0.71	0.64	1.29	1.62	0.41
Dcitr12g04710.1.1:zf-C2H2,zf-C2H2,zf-C2H2,zf-C2H2	HCAAAATGGCCGCC	1.23	1	1.62	0.42	1.45	0.91	1.38	1.2	1.03	0.91	0.79	0.95	0.65	1.62	0.33
Dcitr09g03950.1.1:Homeobox	GYTAATTRRSSYYAATTARC	1.56	1.06	0.69	0	0.71	1.44	1.5	1.44	0.94	1.19	1.06	0.81	0.83	1.56	0.43
Dcitr09g03940.1.1:Homeobox	GYTAATTRRSSYYAATTARC	1.56	1.06	0.69	0	0.71	1.44	1.5	1.44	0.94	1.19	1.06	0.81	0.83	1.56	0.43
Dcitr05g16440.1.3:HLH	GTCACGTGAC	0.63	0.57	0.6	1.03	0.22	1.02	0.48	0.55	1.35	1.08	1.54	0.88	1.28	1.54	0.39
Dcitr04g11170.1.1:zf-C2H2,zf-C2H2,zf-C2H2	MTCACGCCCMCC	1.21	1.5	0.64	0.47	0.92	0.87	1.2	1.33	0.87	0.82	0.95	0.88	1.08	1.5	0.28
Dcitr02g14330.1.1:zf-C4	RGTCCAAAGTCCAC	1.18	0.76	1.04	0.82	0.72	0.76	1.2	1.37	1.04	1.16	0.9	1.17	1.43	1.43	0.23
Dcitr12g04260.1.1:E2F_TDP	WAATGGCGCCAAAA	1.01	0.62	1.19	1.02	1.41	0.86	1.36	1.38	0.93	0.91	0.75	1.12	0.73	1.41	0.26
Dcitr12g04220.1.1:E2F_TDP	WAATGGCGCCAAAA	1.01	0.62	1.19	1.02	1.41	0.86	1.36	1.38	0.93	0.91	0.75	1.12	0.73	1.41	0.26
Dcitr05g02780.1.1:bZIP_1	GTTACGTAAC	1.08	0.88	1.38	1.41	1.1	0.89	1.06	1.06	1.02	0.99	1.02	0.98	0.79	1.41	0.18
Dcitr04g02450.1.2:zf-C4	GGGGTCACG	0.92	1.13	1.25	1.4	0.77	0.98	0.67	0.69	1.02	0.9	0.96	1.05	1.25	1.4	0.22
Dcitr04g02450.1.1:zf-C4	GGGGTCACG	0.92	1.13	1.25	1.4	0.77	0.98	0.67	0.69	1.02	0.9	0.96	1.05	1.25	1.4	0.22
Dcitr00g03920.1.1:zf-C2H2,zf-C2H2,zf-C2H2,zf-C2H2,zf-C2H2,zf-C2H2,zf-C2H2,zf-C2H2,zf-C2H2,zf-C2H2,zf-C2H2,zf-C2H2,zf-C2H2,zf-C2H2,zf-C2H2,zf-C2H2,zf-C2H2,zf-C2H2	GGGGRGGGGGGGGGT	0.99	1.37	1.12	1.03	1.37	0.88	0.76	0.81	0.99	0.99	0.85	1.1	0.65	1.37	0.22
Dcitr08g07670.1.1:TF_AP-2	HGCCTBAGGGCA	1.04	1.05	0.57	1.01	0.86	0.97	1.02	1.08	0.99	1.05	1.02	0.96	1.34	1.34	0.17
Dcitr09g04580.1.1:Homeobox	YAATTGNNNNNNNWNCAATTA	0.87	0.87	1.11	1.14	1.34	1.05	1.01	0.99	0.99	1.01	1.14	1.03	1.21	1.34	0.13
Dcitr09g04570.1.1:Homeobox	YAATTGNNNNNNNWNCAATTA	0.87	0.87	1.11	1.14	1.34	1.05	1.01	0.99	0.99	1.01	1.14	1.03	1.21	1.34	0.13
Dcitr11g03810.1.1:Forkhead	CGAAGRACCK	0.94	1.14	0.68	0.97	0.57	1.01	0.5	0.66	1.03	0.97	1.12	1	1.33	1.33	0.24
Dcitr11g03820.1.1:Forkhead	CGAAGRACCK	0.94	1.14	0.68	0.97	0.57	1.01	0.5	0.66	1.03	0.97	1.12	1	1.33	1.33	0.24
Dcitr11g03830.1.1:Forkhead	CGAAGRACCK	0.94	1.14	0.68	0.97	0.57	1.01	0.5	0.66	1.03	0.97	1.12	1	1.33	1.33	0.24
Dcitr08g05530.1.1:HLH	GTCACGCA	0.94	0.99	1.05	1.1	1.33	1.17	1.11	1.03	0.98	1.08	1.11	0.95	1.16	1.33	0.11
Dcitr09g01230.1.2:E2F_TDP	AAATKSGCGCCAA	1.17	1.17	0.96	0.78	1.32	0.75	1.16	1.17	0.98	0.93	0.8	1.02	0.78	1.32	0.19
Dcitr09g01230.1.1:E2F_TDP	AAATKSGCGCCAA	1.17	1.17	0.96	0.78	1.32	0.75	1.16	1.17	0.98	0.93	0.8	1.02	0.78	1.32	0.19
Dcitr05g16130.1.1:Pou,Homeobox	ATGCATAATTRAT	0.94	0.89	1.21	1.28	1.22	1.06	1.06	0.99	1.04	0.96	0.98	0.96	1.07	1.28	0.12
Dcitr13g05990.1.1:CP2	ACTGGTTT	0.95	0.97	0.9	1.28	0.83	1.03	0.9	0.94	1	1.05	0.99	1.06	1.05	1.28	0.11
Dcitr08g08180.1.2:Homeobox	GCTAATTAC	0.94	0.94	1.02	1.26	1.12	1.08	0.97	0.95	1.02	1.02	1.07	0.99	1.07	1.26	0.09
Dcitr08g08180.1.1:Homeobox	GCTAATTAC	0.94	0.94	1.02	1.26	1.12	1.08	0.97	0.95	1.02	1.02	1.07	0.99	1.07	1.26	0.09
Dcitr08g08180.1.3:Homeobox	GCTAATTAC	0.94	0.94	1.02	1.26	1.12	1.08	0.97	0.95	1.02	1.02	1.07	0.99	1.07	1.26	0.09
Dcitr13g04970.1.1:bZIP_1	GATGACGTCATC	1.15	1.26	0.97	1.2	1.03	0.94	1.04	1.26	0.95	1	0.84	0.92	0.95	1.26	0.13
Dcitr13g04960.1.1:bZIP_1	GATGACGTCATC	1.15	1.26	0.97	1.2	1.03	0.94	1.04	1.26	0.95	1	0.84	0.92	0.95	1.26	0.13
Dcitr13g04930.1.1:bZIP_1	GATGACGTCATC	1.15	1.26	0.97	1.2	1.03	0.94	1.04	1.26	0.95	1	0.84	0.92	0.95	1.26	0.13
Dcitr04g05290.1.1:zf-C2H2,zf-C2H2,zf-C2H2,zf-C2H2	AATAAATCACTGCA	0.56	0	0	0	0	0.44	0.5	0.62	1.25	0.62	1.22	0.62	0.78	1.25	0.43
Dcitr04g05290.1.2:zf-C2H2,zf-C2H2,zf-C2H2,zf-C2H2	AATAAATCACTGCA	0.56	0	0	0	0	0.44	0.5	0.62	1.25	0.62	1.22	0.62	0.78	1.25	0.43
Dcitr08g10890.1.1:HLH	GGTCACGTAC	1.17	1.1	1.14	1.06	0.48	1.24	0.71	0.75	1.12	1.05	0.93	0.88	1.01	1.24	0.22
Dcitr08g02190.1.1:HLH	GGTCACGTAC	1.17	1.1	1.14	1.06	0.48	1.24	0.71	0.75	1.12	1.05	0.93	0.88	1.01	1.24	0.22
Dcitr08g10840.1.1:HLH	GGTCACGTAC	1.17	1.1	1.14	1.06	0.48	1.24	0.71	0.75	1.12	1.05	0.93	0.88	1.01	1.24	0.22
Dcitr05g08590.1.2:Forkhead	WAAAATAAATATWNKG	1.05	1.02	0.93	1.2	1.23	1.03	1.12	1.09	0.96	1.01	0.96	1	1.06	1.23	0.09
Dcitr05g08590.1.1:Forkhead	WAAAATAAATATWNKG	1.05	1.02	0.93	1.2	1.23	1.03	1.12	1.09	0.96	1.01	0.96	1	1.06	1.23	0.09
Dcitr00g13380.1.1:zf-C2H2,zf-C2H2,zf-C2H2,zf-C2H2,zf-C2H2,zf-C2H2	TCWRTAGGCTKA	1.01	1.23	1.05	0.77	1.12	1.12	0.9	0.88	1.02	0.96	1.05	0.89	0.9	1.23	0.13
Dcitr08g09860.1.1:HLH,HLH	YGTCAGCTGG	1.01	1.01	1.23	0.74	0.98	0.98	1.01	0.99	1.04	1.08	0.93	1	0.98	1.23	0.1
Dcitr04g11770.1.1:zf-C2H2,zf-C2H2	VNNVMVNNNYGATTAATMNVMHNN	0.93	0.94	1.03	0.69	1.22	0.82	1.09	0.97	0.98	1.05	0.89	1.12	0.83	1.22	0.14
Dcitr12g04530.1.1:HLH	RMCACGTGGT	0.93	1.05	1.15	1.22	1.05	0.86	1.02	0.87	0.94	0.9	0.93	1.09	0.94	1.22	0.11
Dcitr05g11060.1.1:zf-C2H2,zf-C2H2,zf-C2H2,zf-C2H2,zf-C2H2	YAACAGGTGGTT	1.17	1.09	0.36	0.53	0.41	0.83	1.17	1.22	0.98	0.98	0.96	0.91	0.99	1.22	0.29
Dcitr08g05290.1.1:zf-C2H2,zf-C2H2,zf-C2H2	NGGGCGKGGYB	1.07	1.22	0.95	0.99	0.86	1.09	0.91	0.96	0.98	0.93	1.09	0.92	1.03	1.22	0.1
Dcitr08g05300.1.1:zf-C2H2,zf-C2H2,zf-C2H2	NGGGCGKGGYB	1.07	1.22	0.95	0.99	0.86	1.09	0.91	0.96	0.98	0.93	1.09	0.92	1.03	1.22	0.1
Dcitr08g05320.1.1:zf-C2H2,zf-C2H2,zf-C2H2	NGGGCGKGGYB	1.07	1.22	0.95	0.99	0.86	1.09	0.91	0.96	0.98	0.93	1.09	0.92	1.03	1.22	0.1
Dcitr02g01370.1.1:HLH	AACAGCTGAT	1.2	0.93	1.21	0.98	0.98	0.71	1.22	1.19	1.03	0.88	0.87	0.9	0.87	1.22	0.16
Dcitr02g01350.1.1:HLH	AACAGCTGAT	1.2	0.93	1.21	0.98	0.98	0.71	1.22	1.19	1.03	0.88	0.87	0.9	0.87	1.22	0.16
Dcitr05g08370.1.1:Ets	GACCGGAAGTS	1.12	1.22	0.72	0.43	0.4	0.99	1.02	1.07	1.11	1.1	0.91	0.99	0.6	1.22	0.27
Dcitr05g08450.1.1:Ets	GACCGGAAGTS	1.12	1.22	0.72	0.43	0.4	0.99	1.02	1.07	1.11	1.1	0.91	0.99	0.6	1.22	0.27
Dcitr05g05480.1.1:HLH	GACACGTGC	0.8	0.85	0.75	0.26	1.21	0.96	1.02	1.03	0.97	1.03	1	1.13	0.92	1.21	0.23
Dcitr05g05580.1.1:HLH	GACACGTGC	0.8	0.85	0.75	0.26	1.21	0.96	1.02	1.03	0.97	1.03	1	1.13	0.92	1.21	0.23
Dcitr03g02660.1.1:zf-C4	TCAAGGTCAH	1.1	1.13	1.09	1.14	0.97	0.93	1.02	1.02	0.96	0.98	0.94	0.93	1.21	1.21	0.09
Dcitr03g02650.1.1:zf-C4	TCAAGGTCAH	1.1	1.13	1.09	1.14	0.97	0.93	1.02	1.02	0.96	0.98	0.94	0.93	1.21	1.21	0.09
Dcitr07g12410.1.1:zf-C2H2,zf-C2H2,zf-C2H2,zf-C2H2,zf-C2H2	NGGTGGTCGC	0.9	0.92	0.77	1.2	1	0.91	0.84	0.86	1	0.94	1	1.05	0.9	1.2	0.11
Dcitr11g07230.1.1:T-box	KNAGGTGTGAAW	1.03	0.97	0.86	0.94	1.15	1.01	1.19	1.19	0.99	1.03	0.94	1	1.01	1.19	0.1
Dcitr08g02290.1.1:HLH	GWCAGCTGHC	1.11	1.03	1.19	0.99	1.04	0.83	1.14	1.08	0.99	0.91	0.92	0.93	0.87	1.19	0.11
Dcitr07g03670.1.1:Homeobox	TAATTWAATTA	1.02	0.92	0.78	0.62	0.8	0.77	1.06	0.98	1.02	0.84	1.17	0.92	0.8	1.17	0.15
Dcitr07g03660.1.1:Homeobox	TAATTWAATTA	1.02	0.92	0.78	0.62	0.8	0.77	1.06	0.98	1.02	0.84	1.17	0.92	0.8	1.17	0.15
Dcitr11g04230.1.1:HLH	NNCACGTGN	0.95	1.03	0.97	1.15	1.04	1.01	0.95	0.98	1	0.98	1.02	1.01	1.03	1.15	0.05
Dcitr11g04580.1.1:HLH	NNCACGTGN	0.95	1.03	0.97	1.15	1.04	1.01	0.95	0.98	1	0.98	1.02	1.01	1.03	1.15	0.05
Dcitr02g19510.1.1:Ets	CCGGAAGT	1.1	1.15	1.03	0.77	0.96	1	1.02	1.09	1.01	0.99	0.98	0.98	0.88	1.15	0.1
Dcitr03g11830.1.1:Homeobox	GTMATTAA	0.96	0.96	1	1.15	1	1.03	0.96	0.95	1.01	1.02	1.04	1.01	1.06	1.15	0.05
Dcitr01g03650.1.1:HLH	GTRACAGCTG	1.02	1.07	0.94	1.15	0.97	0.92	0.96	0.96	1.01	0.97	0.97	0.94	0.85	1.15	0.07
Dcitr08g09110.1.1:Homeobox	NTAATBNVATTAN	0.94	0.95	0.97	1.15	0.98	1.02	0.99	0.96	1.01	0.99	1.03	1	1.04	1.15	0.05
Dcitr06g06890.1.1:Myb_DNA-binding,Myb_DNA-binding	GATTTAACATAA	0.86	0.93	0.79	1.03	0.9	0.98	0.81	0.87	1.09	1.15	1.07	1.13	0.76	1.15	0.13
Dcitr06g06900.1.1:Myb_DNA-binding,Myb_DNA-binding	GATTTAACATAA	0.86	0.93	0.79	1.03	0.9	0.98	0.81	0.87	1.09	1.15	1.07	1.13	0.76	1.15	0.13
Dcitr06g06860.1.1:Myb_DNA-binding,Myb_DNA-binding	GATTTAACATAA	0.86	0.93	0.79	1.03	0.9	0.98	0.81	0.87	1.09	1.15	1.07	1.13	0.76	1.15	0.13
Dcitr08g03190.1.1:Homeobox	SYAATTAS	0.97	0.97	1.01	1.14	1.02	1.05	0.98	0.97	1	1.02	1.03	1.02	1.05	1.14	0.05
Dcitr08g09770.1.1:Homeobox	SCAATTAGC	1	0.97	1.02	1.14	1.05	1.05	1.02	1.04	0.99	1	1.01	0.98	1.02	1.14	0.04
Dcitr09g03170.1.1:Homeobox	VCTAATTASS	0.98	0.97	1.06	1.14	0.97	1.04	0.98	0.97	1	1	1.02	1.01	1.01	1.14	0.05
Dcitr04g04810.1.1:Homeobox	ACAAYTCCC	0.94	0.99	0.85	0.93	0.83	1.13	0.92	0.93	1.05	1.05	1.07	1.01	0.91	1.13	0.09
Dcitr03g11180.1.1:zf-C2H2,zf-C2H2,zf-C2H2	KKGCGTGGGCGKDN	0.98	1.09	0.93	1.04	0.9	1.01	1.13	1.11	0.99	0.98	1.11	0.93	1.05	1.13	0.08
Dcitr03g11160.1.2:zf-C2H2,zf-C2H2,zf-C2H2	KKGCGTGGGCGKDN	0.98	1.09	0.93	1.04	0.9	1.01	1.13	1.11	0.99	0.98	1.11	0.93	1.05	1.13	0.08
Dcitr03g11160.1.1:zf-C2H2,zf-C2H2,zf-C2H2	KKGCGTGGGCGKDN	0.98	1.09	0.93	1.04	0.9	1.01	1.13	1.11	0.99	0.98	1.11	0.93	1.05	1.13	0.08
Dcitr05g14650.1.1:Forkhead	YAWATAAACAAHB	1.03	0.98	0.97	1.03	1.09	1.04	1.11	1.13	1	1.02	1.03	0.98	0.97	1.13	0.05
Dcitr07g11290.1.1:Homeobox	GTCATTAC	0.99	1	1.03	1.13	1	1.03	1	1	1.01	1.02	1.02	0.99	1.03	1.13	0.04
Dcitr07g11290.1.2:Homeobox	GTCATTAC	0.99	1	1.03	1.13	1	1.03	1	1	1.01	1.02	1.02	0.99	1.03	1.13	0.04
Dcitr09g09340.1.1:Homeobox	STCGTTAD	0.99	0.96	0.98	1.13	0.96	1	0.99	1.01	1	1	1.01	0.98	1.13	1.13	0.06
Dcitr08g08940.1.1:SRF-TF	RCCATATATGGY	1	0.56	0.73	0.91	0.8	0.93	1	0.94	1.05	1.01	1.13	0.96	0.61	1.13	0.17
Dcitr11g06560.1.1:zf-C2H2,zf-C2H2	TGAWGGTGG	0.96	0.87	1	1.07	1.13	0.97	0.99	1	0.97	1	0.93	1.04	0.95	1.13	0.06
Dcitr07g04960.1.1:Homeobox	GTCGTTAN	0.98	0.97	0.97	1.08	0.94	1.03	0.98	0.98	0.99	1.01	1.02	0.98	1.13	1.13	0.05
Dcitr04g05060.1.1:zf-C4	YAAAGGTCA	1.05	0.97	1.02	0.91	1.04	0.98	1.09	1.13	0.97	0.97	0.97	0.95	0.96	1.13	0.06
Dcitr13g05420.1.1:Homeobox	WTAATTTAATTAW	1.04	1.09	0.69	0.73	0.72	0.95	0.99	0.92	0.99	0.88	1.13	0.95	0.79	1.13	0.14
Dcitr06g01880.1.1:HLH	AACACCTGCR	0.95	0.96	0.64	0.92	1.04	1.08	0.9	1.02	1.06	1.12	1.01	1.06	0.69	1.12	0.15
Dcitr06g01910.1.1:HLH	AACACCTGCR	0.95	0.96	0.64	0.92	1.04	1.08	0.9	1.02	1.06	1.12	1.01	1.06	0.69	1.12	0.15
Dcitr06g01910.1.2:HLH	AACACCTGCR	0.95	0.96	0.64	0.92	1.04	1.08	0.9	1.02	1.06	1.12	1.01	1.06	0.69	1.12	0.15
Dcitr11g09630.1.1:Homeobox	SCAATTAS	0.99	0.99	1.02	1.12	1.02	1.03	0.98	0.97	1	1	1.02	1	1.04	1.12	0.04
Dcitr11g09640.1.1:Homeobox	SCAATTAS	0.99	0.99	1.02	1.12	1.02	1.03	0.98	0.97	1	1	1.02	1	1.04	1.12	0.04
Dcitr08g02020.1.1:zf-C2H2,zf-C2H2,zf-C2H2,zf-C2H2,zf-C2H2	AAGTGAAAGTGAW	1.04	1.12	0.78	0.98	1.05	1.01	1.03	1.01	0.98	0.96	1	1.01	0.97	1.12	0.08
Dcitr08g02020.1.2:zf-C2H2,zf-C2H2,zf-C2H2,zf-C2H2,zf-C2H2	AAGTGAAAGTGAW	1.04	1.12	0.78	0.98	1.05	1.01	1.03	1.01	0.98	0.96	1	1.01	0.97	1.12	0.08
Dcitr03g10740.1.1:Forkhead	AAACAATAAYATT	0.97	1.06	1.07	0.9	1.05	1.01	0.96	0.97	0.97	0.99	1	1.04	1.12	1.12	0.06
Dcitr03g10740.1.2:Forkhead	AAACAATAAYATT	0.97	1.06	1.07	0.9	1.05	1.01	0.96	0.97	0.97	0.99	1	1.04	1.12	1.12	0.06
Dcitr02g07880.1.1:HLH	GGTCACGTAY	1.09	0.94	1.12	0.61	0.76	1.02	1.04	0.96	1.1	0.99	0.94	0.82	0.66	1.12	0.17
Dcitr02g10010.1.2:Homeobox	CACTTAA	0.99	1.01	1	0.97	1.12	1	1.01	0.97	1	1	1	0.99	1.01	1.12	0.04
Dcitr02g10010.1.1:Homeobox	CACTTAA	0.99	1.01	1	0.97	1.12	1	1.01	0.97	1	1	1	0.99	1.01	1.12	0.04
Dcitr04g05430.1.1:E2F_TDP	SSGCGGGAAVN	1.08	1.12	0.96	1.04	1.09	0.93	1.02	1.05	1.02	0.97	0.92	0.99	0.76	1.12	0.09
Dcitr07g04920.1.1:Homeobox	GTCGTTAA	0.94	0.98	0.97	1.09	0.98	1.03	0.96	0.96	1.01	1.01	1.04	0.97	1.11	1.11	0.05
Dcitr05g01100.1.1:zf-C4	AAGGTCAH	1.04	1.03	1.04	1.11	0.97	0.95	1.01	1.02	0.99	0.95	0.96	0.96	1.07	1.11	0.05
Dcitr05g01130.1.1:zf-C4	AAGGTCAH	1.04	1.03	1.04	1.11	0.97	0.95	1.01	1.02	0.99	0.95	0.96	0.96	1.07	1.11	0.05
Dcitr10g01370.1.1:HLH	AACATATGK	1.11	1.06	0.99	0.66	0.82	0.86	1.05	1.11	0.97	0.96	0.97	1.02	0.9	1.11	0.13
Dcitr10g01020.1.1:HLH	AACATATGK	1.11	1.06	0.99	0.66	0.82	0.86	1.05	1.11	0.97	0.96	0.97	1.02	0.9	1.11	0.13
Dcitr05g10020.1.2:Homeobox	NYTAATTARN	0.96	0.98	0.98	1.11	1	1.04	0.96	0.95	1	1.03	1.03	1.04	1.1	1.11	0.05
Dcitr05g10020.1.1:Homeobox	NYTAATTARN	0.96	0.98	0.98	1.11	1	1.04	0.96	0.95	1	1.03	1.03	1.04	1.1	1.11	0.05
Dcitr01g01100.1.1:Homeobox	TAATSYAATTA	0.93	0.95	0.97	1.1	1.08	1.04	0.99	0.96	1.01	0.98	1.03	1	1.02	1.1	0.05
Dcitr01g10600.1.1:zf-C2H2,zf-C2H2,zf-C2H2	BTACTTTCWCYNKBB	1.01	1.1	0.79	0.83	0.94	1.03	0.95	0.97	1.03	1.04	0.99	1.04	0.87	1.1	0.09
Dcitr08g02450.1.3:zf-C4	SAGGTCAN	1.02	1.05	1.02	1.1	0.99	1	0.98	0.98	1.02	0.97	1	0.97	1.04	1.1	0.04
Dcitr08g02450.1.4:zf-C4	SAGGTCAN	1.02	1.05	1.02	1.1	0.99	1	0.98	0.98	1.02	0.97	1	0.97	1.04	1.1	0.04
Dcitr08g02450.1.2:zf-C4	SAGGTCAN	1.02	1.05	1.02	1.1	0.99	1	0.98	0.98	1.02	0.97	1	0.97	1.04	1.1	0.04
Dcitr08g02450.1.1:zf-C4	SAGGTCAN	1.02	1.05	1.02	1.1	0.99	1	0.98	0.98	1.02	0.97	1	0.97	1.04	1.1	0.04
Dcitr08g09510.1.1:HLH	GCAGGTG	1.02	1.1	0.97	0.87	0.93	0.92	0.89	0.92	1.01	1.02	0.91	1.04	1.03	1.1	0.07
Dcitr08g03520.1.1:HLH	MACATATGGN	1.07	1.1	1.05	0.71	0.83	1.03	1.02	1.07	0.99	1	1.06	0.98	0.96	1.1	0.11
Dcitr09g01600.1.1:Homeobox	CCAATTA	0.95	0.95	1.07	1.09	1.07	1.07	0.98	0.97	1.01	1.02	1.04	1	1.03	1.09	0.05
Dcitr09g01590.1.1:Homeobox	CCAATTA	0.95	0.95	1.07	1.09	1.07	1.07	0.98	0.97	1.01	1.02	1.04	1	1.03	1.09	0.05
Dcitr07g09460.1.1:Homeobox	CTAATTA	0.97	0.98	0.99	1.09	1.01	1.03	0.98	0.97	1	1.02	1.03	1.01	1.07	1.09	0.04
Dcitr07g09460.1.2:Homeobox	CTAATTA	0.97	0.98	0.99	1.09	1.01	1.03	0.98	0.97	1	1.02	1.03	1.01	1.07	1.09	0.04
Dcitr07g09510.1.1:Homeobox	CTAATTA	0.97	0.98	0.99	1.09	1.01	1.03	0.98	0.97	1	1.02	1.03	1.01	1.07	1.09	0.04
Dcitr05g09240.1.1:HTH_psq	ATATATATWATWAT	1.08	1.09	0.94	0.99	1.05	0.94	1.06	1.07	0.98	0.96	0.98	0.97	0.87	1.09	0.07
Dcitr07g11300.1.2:Homeobox	CTAATTAA	0.98	0.97	1.01	1.09	0.99	1.04	0.98	0.98	1.01	1.01	1.03	1	1.06	1.09	0.04
Dcitr07g11300.1.1:Homeobox	CTAATTAA	0.98	0.97	1.01	1.09	0.99	1.04	0.98	0.98	1.01	1.01	1.03	1	1.06	1.09	0.04
Dcitr02g08120.1.1:Forkhead	GTAAACAA	1.05	0.97	1.09	0.84	0.95	0.93	1.04	1.05	1.01	0.99	0.96	1.01	0.93	1.09	0.07
Dcitr01g18520.1.1:PAX,Homeobox	TAATCAATTA	1	1.04	1.03	0.86	1	0.9	0.98	0.87	0.98	1.01	0.93	1.09	0.93	1.09	0.07
Dcitr01g18460.1.1:PAX,Homeobox	TAATCAATTA	1	1.04	1.03	0.86	1	0.9	0.98	0.87	0.98	1.01	0.93	1.09	0.93	1.09	0.07
Dcitr01g18500.1.1:PAX,Homeobox	TAATCAATTA	1	1.04	1.03	0.86	1	0.9	0.98	0.87	0.98	1.01	0.93	1.09	0.93	1.09	0.07
Dcitr01g07300.1.1:Runt	WAACCGCAA	1.01	0.97	1.03	1.04	1.09	0.94	1.01	0.97	0.96	0.98	0.98	1	0.99	1.09	0.04
Dcitr04g13800.1.1:zf-C2H2,zf-C2H2,zf-C2H2,zf-C2H2,zf-C2H2	ACAGGTG	1.06	1.03	1.02	0.96	1	0.96	1.06	1.09	1	1.03	0.96	1	0.98	1.09	0.04
Dcitr03g20320.1.1:HLH	NCVCACGT	0.98	1.02	1.02	1.05	1.08	1.04	0.96	0.97	1.01	1	1.04	0.99	0.94	1.08	0.04
Dcitr03g20310.1.1:HLH	NCVCACGT	0.98	1.02	1.02	1.05	1.08	1.04	0.96	0.97	1.01	1	1.04	0.99	0.94	1.08	0.04
Dcitr03g20560.1.2:HLH	NCVCACGT	0.98	1.02	1.02	1.05	1.08	1.04	0.96	0.97	1.01	1	1.04	0.99	0.94	1.08	0.04
Dcitr03g20560.1.1:HLH	NCVCACGT	0.98	1.02	1.02	1.05	1.08	1.04	0.96	0.97	1.01	1	1.04	0.99	0.94	1.08	0.04
Dcitr04g16960.1.1:Homeobox	SGGATTAD	1	1.05	1.03	1.04	1.08	1.02	1.03	0.98	0.99	1.02	1.01	1.01	1.03	1.08	0.03
Dcitr06g04700.1.1:Homeobox	VSRTTTACGACG	0.9	0.93	1.08	0.66	0.83	1.04	0.95	0.88	0.98	0.98	0.98	1.01	1.05	1.08	0.11
Dcitr06g04620.1.3:Homeobox	VSRTTTACGACG	0.9	0.93	1.08	0.66	0.83	1.04	0.95	0.88	0.98	0.98	0.98	1.01	1.05	1.08	0.11
Dcitr06g04620.1.4:Homeobox	VSRTTTACGACG	0.9	0.93	1.08	0.66	0.83	1.04	0.95	0.88	0.98	0.98	0.98	1.01	1.05	1.08	0.11
Dcitr06g04620.1.8:Homeobox	VSRTTTACGACG	0.9	0.93	1.08	0.66	0.83	1.04	0.95	0.88	0.98	0.98	0.98	1.01	1.05	1.08	0.11
Dcitr06g04620.1.5:Homeobox	VSRTTTACGACG	0.9	0.93	1.08	0.66	0.83	1.04	0.95	0.88	0.98	0.98	0.98	1.01	1.05	1.08	0.11
Dcitr06g04620.1.7:Homeobox	VSRTTTACGACG	0.9	0.93	1.08	0.66	0.83	1.04	0.95	0.88	0.98	0.98	0.98	1.01	1.05	1.08	0.11
Dcitr06g04620.1.6:Homeobox	VSRTTTACGACG	0.9	0.93	1.08	0.66	0.83	1.04	0.95	0.88	0.98	0.98	0.98	1.01	1.05	1.08	0.11
Dcitr06g09680.1.1:HLH	ATCACGYGA	0.99	0.94	0.9	1.04	0.96	1.01	1.02	1.04	1	1.02	1	1.02	1.08	1.08	0.05
Dcitr06g09590.1.1:HLH	ATCACGYGA	0.99	0.94	0.9	1.04	0.96	1.01	1.02	1.04	1	1.02	1	1.02	1.08	1.08	0.05
Dcitr08g09200.1.1:CUT,Homeobox	DTTATTGATTTTT	0.99	0.93	1.08	0.99	0.71	0.96	1	0.98	1.02	0.99	0.98	1.03	1.04	1.08	0.09
Dcitr08g09200.1.2:CUT,Homeobox	DTTATTGATTTTT	0.99	0.93	1.08	0.99	0.71	0.96	1	0.98	1.02	0.99	0.98	1.03	1.04	1.08	0.09
Dcitr05g09930.1.1:Homeobox	YTAATTANNN	0.98	0.98	0.99	1.08	1.03	1.03	0.99	0.98	1	1.01	1.02	1	1.04	1.08	0.03
Dcitr05g09920.1.1:Homeobox	YTAATTANNN	0.98	0.98	0.99	1.08	1.03	1.03	0.99	0.98	1	1.01	1.02	1	1.04	1.08	0.03
Dcitr05g09900.1.1:Homeobox	YTAATTANNN	0.98	0.98	0.99	1.08	1.03	1.03	0.99	0.98	1	1.01	1.02	1	1.04	1.08	0.03
Dcitr01g16200.1.1:HLH	GACACGTGC	0.87	1.06	1.04	1.07	0.95	0.95	0.86	0.81	1.03	0.98	1	1.07	1.04	1.07	0.09
Dcitr04g10900.1.1:HLH	ARCATATGGY	1.07	1.05	1.03	1.07	0.88	1.05	0.92	1	1.02	1	1.05	1	0.8	1.07	0.08
Dcitr08g11200.1.2:Homeobox	CACTTNA	1.02	1.04	1.04	1.06	1.07	1	1.02	1.01	0.99	0.99	0.99	1	1.01	1.07	0.03
Dcitr08g11200.1.1:Homeobox	CACTTNA	1.02	1.04	1.04	1.06	1.07	1	1.02	1.01	0.99	0.99	0.99	1	1.01	1.07	0.03
Dcitr08g11170.1.1:Homeobox	CACTTNA	1.02	1.04	1.04	1.06	1.07	1	1.02	1.01	0.99	0.99	0.99	1	1.01	1.07	0.03
Dcitr08g10720.1.1:Homeobox	CACTTNA	1.02	1.04	1.04	1.06	1.07	1	1.02	1.01	0.99	0.99	0.99	1	1.01	1.07	0.03
Dcitr01g03720.1.1:Homeobox	NTTTGACA	1.03	1.07	0.96	0.99	1	1	1	1	0.99	0.98	1.01	0.99	0.99	1.07	0.03
Dcitr08g10350.1.1:Homeobox	NTTTGACA	1.03	1.07	0.96	0.99	1	1	1	1	0.99	0.98	1.01	0.99	0.99	1.07	0.03
Dcitr08g10400.1.1:Homeobox	NTTTGACA	1.03	1.07	0.96	0.99	1	1	1	1	0.99	0.98	1.01	0.99	0.99	1.07	0.03
Dcitr01g03700.1.1:Homeobox	NTTTGACA	1.03	1.07	0.96	0.99	1	1	1	1	0.99	0.98	1.01	0.99	0.99	1.07	0.03
Dcitr05g09250.1.2:HLH	ACACCTGCA	1.01	1.03	0.89	0.81	1.02	0.91	1	1.03	0.99	1.02	0.91	1.07	0.97	1.07	0.07
Dcitr05g09250.1.1:HLH	ACACCTGCA	1.01	1.03	0.89	0.81	1.02	0.91	1	1.03	0.99	1.02	0.91	1.07	0.97	1.07	0.07
Dcitr05g09260.1.1:HLH	ACACCTGCA	1.01	1.03	0.89	0.81	1.02	0.91	1	1.03	0.99	1.02	0.91	1.07	0.97	1.07	0.07
Dcitr08g03450.1.1:bZIP_1	RTKDCGCAAT	1.02	1.03	1.05	1.07	1.01	0.99	1	1	1	1.01	0.98	1.01	0.95	1.07	0.03
Dcitr08g04110.1.2:Forkhead	GTAAACAA	1.03	1	1.07	0.93	0.97	1.01	1.04	1.03	1.01	1.02	0.99	1	0.93	1.07	0.04
Dcitr08g04110.1.1:Forkhead	GTAAACAA	1.03	1	1.07	0.93	0.97	1.01	1.04	1.03	1.01	1.02	0.99	1	0.93	1.07	0.04
Dcitr09g09390.1.1:Homeobox	BCTTRTTA	0.97	1	0.96	1.07	1.04	1.03	0.98	0.98	1	1	1.02	0.99	1.06	1.07	0.03
Dcitr02g19530.1.1:zf-C4	RAGGTCAT	1.04	1.05	1.07	1.05	0.97	0.98	1.03	1.04	1.02	0.97	0.95	0.96	1.03	1.07	0.04
Dcitr13g01090.1.1:Myb_DNA-binding,Myb_DNA-binding,Myb_DNA-binding	GSCAGTTRRB	0.98	1.01	1.03	1.04	1	1	0.98	0.96	1.01	1.02	0.99	1.01	1.07	1.07	0.03
Dcitr13g01080.1.1:Myb_DNA-binding,Myb_DNA-binding,Myb_DNA-binding	GSCAGTTRRB	0.98	1.01	1.03	1.04	1	1	0.98	0.96	1.01	1.02	0.99	1.01	1.07	1.07	0.03
Dcitr09g06330.1.1:Homeobox	CTAATTAY	0.97	0.97	0.99	1.07	1.04	1.04	0.97	0.97	1.01	1.02	1.03	1	1.03	1.07	0.03
Dcitr13g06550.1.1:zf-C4	GAGATCAA	0.98	0.95	1.03	1.03	1.06	1	0.99	0.98	0.99	0.99	1	0.99	1.03	1.06	0.03
Dcitr06g09440.1.1:Homeobox	TAATBNVATTA	0.95	0.94	0.98	1.06	1.02	1.01	1.02	1	1.01	0.98	1.02	1	1.05	1.06	0.04
Dcitr06g08020.1.1:Homeobox	TAATBNVATTA	0.95	0.94	0.98	1.06	1.02	1.01	1.02	1	1.01	0.98	1.02	1	1.05	1.06	0.04
Dcitr06g05750.1.1:TEA	GVTATTTTT	1	1.06	1	1.03	1	0.98	0.98	0.97	1	1	0.98	1.01	0.99	1.06	0.02
Dcitr03g03190.1.1:HLH	NCCACGTGB	0.96	1.02	0.96	1.06	0.98	1	0.96	0.96	1	0.98	1.01	1.01	1.04	1.06	0.03
Dcitr08g01790.1.1:zf-C4	AAGGTCA	1.05	1.04	1.04	0.99	1.05	0.97	1.06	1.05	1	0.97	1	0.95	0.99	1.06	0.04
Dcitr01g15940.1.1:RFX_DNA_binding	CNTRGCAACV	1.02	1.06	1.06	1.01	0.99	0.96	0.92	0.9	1.02	0.99	0.94	1.02	0.95	1.06	0.05
Dcitr01g16050.1.1:RFX_DNA_binding	CNTRGCAACV	1.02	1.06	1.06	1.01	0.99	0.96	0.92	0.9	1.02	0.99	0.94	1.02	0.95	1.06	0.05
Dcitr08g02330.1.1:Homeobox	RCGTATCRHN	1	1.06	0.93	0.91	1.01	0.98	1	1	0.99	1	1	1	0.99	1.06	0.04
Dcitr08g02340.1.1:Homeobox	RCGTATCRHN	1	1.06	0.93	0.91	1.01	0.98	1	1	0.99	1	1	1	0.99	1.06	0.04
Dcitr01g02310.1.1:HLH	RCCACCTGK	1.02	0.99	0.96	0.84	0.99	0.95	0.97	0.96	1.03	1.06	0.97	1.06	0.9	1.06	0.06
Dcitr01g16840.1.2:zf-C4	TGAGGTCAATNN	1.01	0.98	0.95	0.9	0.88	0.98	0.95	0.96	1.03	0.96	1.03	0.96	1.06	1.06	0.05
Dcitr01g16840.1.1:zf-C4	TGAGGTCAATNN	1.01	0.98	0.95	0.9	0.88	0.98	0.95	0.96	1.03	0.96	1.03	0.96	1.06	1.06	0.05
Dcitr02g06180.1.1:DM	TGTAWCWWWT	1.01	1.02	0.99	1.06	1.02	0.98	0.99	1.01	0.99	1	1	1.02	1.03	1.06	0.02
Dcitr02g06160.1.1:DM	TGTAWCWWWT	1.01	1.02	0.99	1.06	1.02	0.98	0.99	1.01	0.99	1	1	1.02	1.03	1.06	0.02
Dcitr05g12150.1.1:zf-C4	AGGTCA	1.01	1.01	1.03	1.05	0.98	1.01	0.98	0.97	1.01	0.99	1.01	0.98	1.06	1.06	0.03
Dcitr06g09420.1.1:PAX	CANTSAWGCG	0.96	0.96	1.04	0.93	1.06	1	0.96	0.95	1.01	1.04	0.99	1.05	0.98	1.06	0.04
Dcitr08g11750.1.1:Homeobox	CCGTTTAG	1	0.95	0.96	1.02	0.95	1.01	1.04	1.06	0.99	1.01	1	1.01	0.99	1.06	0.03
Dcitr08g12040.1.1:Homeobox	CCGTTTAG	1	0.95	0.96	1.02	0.95	1.01	1.04	1.06	0.99	1.01	1	1.01	0.99	1.06	0.03
Dcitr08g12510.1.1:Forkhead	NNGACRCNNN	0.98	0.99	1.01	1.06	1.01	1.02	0.97	0.97	1	1	1.01	1	1.03	1.06	0.02
Dcitr08g08720.1.1:bZIP_1	TKDYGCAAYN	1	0.99	1.03	1.06	1.02	1	1	1	1.01	1.01	0.99	1	0.99	1.06	0.02
Dcitr13g02120.1.1:Homeobox	RBYVATTANN	0.99	0.99	1.02	1.06	1	1.02	1	1	1	1.01	1.01	1	1.03	1.06	0.02
Dcitr07g04890.1.1:Homeobox	GYMATTAV	0.99	0.98	1.02	1.06	1	1.02	0.99	0.99	1	1.01	1.02	1	1.03	1.06	0.02
Dcitr07g04880.1.1:Homeobox	GYMATTAV	0.99	0.98	1.02	1.06	1	1.02	0.99	0.99	1	1.01	1.02	1	1.03	1.06	0.02
Dcitr07g04860.1.1:Homeobox	GYMATTAV	0.99	0.98	1.02	1.06	1	1.02	0.99	0.99	1	1.01	1.02	1	1.03	1.06	0.02
Dcitr07g04850.1.1:Homeobox	GYMATTAV	0.99	0.98	1.02	1.06	1	1.02	0.99	0.99	1	1.01	1.02	1	1.03	1.06	0.02
Dcitr13g05240.1.1:SRF-TF	YTAWWWWTAR	1.03	1.02	1.02	1.01	0.95	1.04	1.05	1.03	0.98	1.01	1.06	0.97	1.01	1.06	0.03
Dcitr02g16980.1.2:Homeobox	YYAATTAR	1	0.99	1.05	1.02	1.03	1	1	0.99	1	1.01	0.99	1	1.02	1.05	0.02
Dcitr02g16980.1.1:Homeobox	YYAATTAR	1	0.99	1.05	1.02	1.03	1	1	0.99	1	1.01	0.99	1	1.02	1.05	0.02
Dcitr08g03480.1.2:Homeobox	CCAATTA	1	0.97	0.99	1.05	1.02	1	1.01	1.01	1	1	1.01	1	1.03	1.05	0.02
Dcitr08g03480.1.1:Homeobox	CCAATTA	1	0.97	0.99	1.05	1.02	1	1.01	1.01	1	1	1.01	1	1.03	1.05	0.02
Dcitr02g03770.1.1:Forkhead	VYTAYRTAAACA	1.05	1.03	1.01	0.8	0.85	0.95	1.02	1.03	1.01	1.02	0.97	1	0.91	1.05	0.08
Dcitr11g08260.1.1:zf-C4	AAGGTCA	1.04	0.99	1	1.05	1.01	0.96	1.03	1.05	1	0.97	0.96	0.96	1.04	1.05	0.03
Dcitr01g13820.1.1:HLH	GKCAGRTGK	1.03	1.05	1.03	0.88	0.95	0.95	0.94	0.95	1.01	1.02	0.95	1.01	0.92	1.05	0.05
Dcitr01g13840.1.1:HLH	GKCAGRTGK	1.03	1.05	1.03	0.88	0.95	0.95	0.94	0.95	1.01	1.02	0.95	1.01	0.92	1.05	0.05
Dcitr07g12950.1.2:Forkhead	AWGTAAACANV	1.05	1.01	1.03	0.87	0.93	0.95	1.04	1.04	1.01	1	0.97	1	0.91	1.05	0.06
Dcitr07g12950.1.1:Forkhead	AWGTAAACANV	1.05	1.01	1.03	0.87	0.93	0.95	1.04	1.04	1.01	1	0.97	1	0.91	1.05	0.06
Dcitr02g01540.1.3:Pou	ATGYTAATTA	1	0.99	0.99	1.05	1.01	1.01	0.99	0.98	1	1	1.01	1.01	1.02	1.05	0.02
Dcitr02g01540.1.2:Pou	ATGYTAATTA	1	0.99	0.99	1.05	1.01	1.01	0.99	0.98	1	1	1.01	1.01	1.02	1.05	0.02
Dcitr02g01540.1.1:Pou	ATGYTAATTA	1	0.99	0.99	1.05	1.01	1.01	0.99	0.98	1	1	1.01	1.01	1.02	1.05	0.02
Dcitr09g04770.1.1:GATA,GATA	SWGATAASG	1.03	1.02	1.04	1.01	1.04	1.03	1.04	1.04	1	1	0.99	0.98	0.96	1.04	0.03
Dcitr09g04800.1.1:GATA,GATA	VWGATAAGR	1.02	1.01	1	1.03	1.04	1.01	1.03	1.03	1	0.99	0.98	0.99	0.94	1.04	0.03
Dcitr01g14400.1.2:Homeobox	CTAATTAN	0.99	0.99	1.03	1.04	1.04	1.02	1	0.99	1	1.01	1.01	1	1.03	1.04	0.02
Dcitr01g14400.1.3:Homeobox	CTAATTAN	0.99	0.99	1.03	1.04	1.04	1.02	1	0.99	1	1.01	1.01	1	1.03	1.04	0.02
Dcitr01g14400.1.1:Homeobox	CTAATTAN	0.99	0.99	1.03	1.04	1.04	1.02	1	0.99	1	1.01	1.01	1	1.03	1.04	0.02
Dcitr01g14060.1.1:Homeobox	CTAATTAN	0.99	0.99	1.03	1.04	1.04	1.02	1	0.99	1	1.01	1.01	1	1.03	1.04	0.02
Dcitr08g07610.1.1:Forkhead	MACGTCAACAH	1.04	0.98	0.95	0.97	0.86	0.99	0.99	1.01	1.01	1	0.95	0.99	0.86	1.04	0.05
Dcitr08g07610.1.2:Forkhead	MACGTCAACAH	1.04	0.98	0.95	0.97	0.86	0.99	0.99	1.01	1.01	1	0.95	0.99	0.86	1.04	0.05
Dcitr07g05150.1.2:Homeobox	CATAAAA	0.99	1.01	0.98	1.04	1	1	0.98	0.99	0.99	1	1.01	1.01	1.02	1.04	0.02
Dcitr07g05150.1.1:Homeobox	CATAAAA	0.99	1.01	0.98	1.04	1	1	0.98	0.99	0.99	1	1.01	1.01	1.02	1.04	0.02
Dcitr04g03230.1.1:GCM	ATGCGGGY	0.93	0.92	0.97	1.04	1.04	1	0.91	0.82	1	0.97	0.97	1.02	1.04	1.04	0.06
Dcitr06g14220.1.2:Forkhead	TCRTAAACA	1	0.94	1.04	0.89	0.94	1.01	1.01	1	1.01	1.03	0.99	1.02	1.01	1.04	0.04
Dcitr06g14220.1.1:Forkhead	TCRTAAACA	1	0.94	1.04	0.89	0.94	1.01	1.01	1	1.01	1.03	0.99	1.02	1.01	1.04	0.04
Dcitr12g08950.1.1:CSD	YGTWCCATC	1.02	0.99	0.99	0.83	1.04	0.98	1.03	1	0.98	0.97	1.01	0.97	0.93	1.04	0.05
Dcitr06g15680.1.1:HMG_box	RNANATCAAARSDAND	1.04	1.03	1.04	0.89	1.03	0.97	1.04	1	1	1.01	0.99	1.01	0.98	1.04	0.04
Dcitr08g04700.1.1:Homeobox	ATTAATTA	0.99	0.98	0.99	1	1.02	1.01	0.99	0.98	0.99	1.01	1.02	1.01	1.04	1.04	0.02
Dcitr03g04000.1.1:Homeobox	CTGTCA	0.98	0.97	1	1.02	0.98	1.03	0.99	0.99	1	1	1.02	0.99	1.03	1.03	0.02
Dcitr02g01550.1.1:Pou,Homeobox	NTAATTATRN	0.98	0.99	0.97	1.01	1.01	1.03	0.99	0.98	1	1.01	1.03	0.99	1.02	1.03	0.02
Dcitr08g10250.1.1:Homeobox	NNYMATTAR	1	1.01	1.01	1.03	1.01	1.01	1	1	1	1	1	1	1	1.03	0.01
Dcitr08g10260.1.1:Homeobox	NNYMATTAR	1	1.01	1.01	1.03	1.01	1.01	1	1	1	1	1	1	1	1.03	0.01
Dcitr08g10180.1.1:Homeobox	NNYMATTAR	1	1.01	1.01	1.03	1.01	1.01	1	1	1	1	1	1	1	1.03	0.01
Dcitr08g12590.1.1:zf-C2H2,zf-C2H2,zf-C2H2	TAACRGTW	0.96	0.99	1	0.94	1	1	1	0.98	1.02	1.01	1.03	1.01	1	1.03	0.02
Dcitr01g12080.1.1:zf-C2H2,zf-C2H2,zf-C2H2,zf-C2H2,zf-C2H2	VANRCAAAAAAAABN	0.99	1.01	1.02	0.98	1.02	0.98	0.97	0.97	1.02	1.01	1	1.02	0.93	1.02	0.03
Dcitr01g09360.1.1:PAX,Homeobox	RYAATTT	1	1	1	1.02	1	1	1	1	1	1	1	1	1.01	1.02	0.01
Dcitr01g01070.1.1:Homeobox	NGGATTANN	1	1	1	1.01	1	0.99	1	1.01	0.99	1	0.99	1.01	1.02	1.02	0.01
Dcitr01g01070.1.2:Homeobox	NGGATTANN	1	1	1	1.01	1	0.99	1	1.01	0.99	1	0.99	1.01	1.02	1.02	0.01
Dcitr10g03860.1.1:zf-C4	NAGRTCANN	0.99	0.99	1.01	1.02	0.99	0.99	0.98	0.98	1	1	1	1.01	1	1.02	0.01
Dcitr10g03800.1.1:zf-C4	NAGRTCANN	0.99	0.99	1.01	1.02	0.99	0.99	0.98	0.98	1	1	1	1.01	1	1.02	0.01
Dcitr10g03830.1.1:zf-C4	NAGRTCANN	0.99	0.99	1.01	1.02	0.99	0.99	0.98	0.98	1	1	1	1.01	1	1.02	0.01
Dcitr04g14190.1.1:Homeobox	NYAATYWNNN	1	1	1.01	1.01	1	1.01	1	0.99	1	1	1	1	1.01	1.01	0.01
Dcitr02g06840.1.1:MH1	GMGACGVN	0.99	0.99	1.01	0.98	1	1	0.97	0.97	1	1	1.01	1	0.99	1.01	0.02
Dcitr00g07820.1.1:TCR,TCR	DTTTRAAWHN	1.01	1.01	1.01	1.01	1	0.99	1	1	1	1	0.99	1	1	1.01	0.01
Dcitr01g12170.1.2:TCR,TCR	DTTTRAAWHN	1.01	1.01	1.01	1.01	1	0.99	1	1	1	1	0.99	1	1	1.01	0.01
Dcitr01g12170.1.1:TCR,TCR	DTTTRAAWHN	1.01	1.01	1.01	1.01	1	0.99	1	1	1	1	0.99	1	1	1.01	0.01
Dcitr07g05110.1.1:Homeobox	WWWWATTTMC	1	1	1.01	1	1	1.01	1	1	1	1	1	1	1	1.01	0
Dcitr08g12420.1.1:Pou,Homeobox	TGMAYAA	1	1.01	1.01	0.99	0.99	1	0.97	0.97	1	1	1.01	1	1.01	1.01	0.01
Dcitr08g12430.1.1:Pou,Homeobox	TGMAYAA	1	1.01	1.01	0.99	0.99	1	0.97	0.97	1	1	1.01	1	1.01	1.01	0.01
Dcitr02g17420.1.1:ARID	NDATYAAA	1	1	1	1.01	1	1	1	1	1	1	1	1	1	1.01	0
Dcitr00g09350.1.1:Forkhead	RTAAACANN	1	1	0.99	1.01	1	1	1	0.99	1	1	1	1	1	1.01	0
Dcitr00g01540.1.1:Forkhead	RTAAACANN	1	1	0.99	1.01	1	1	1	0.99	1	1	1	1	1	1.01	0
Dcitr02g11570.1.1:TBP,TBP	GTATAAA	1	1.01	1	1	1	1.01	1	1	1	1	1	1	0.99	1.01	0
Dcitr05g07840.1.1:Homeobox	YAATWAW	1	1	1.01	1	1	1	0.99	0.99	1	1	1	1	1	1.01	0.01
Dcitr05g07830.1.1:Homeobox	YAATWAW	1	1	1.01	1	1	1	0.99	0.99	1	1	1	1	1	1.01	0.01
Dcitr05g09940.1.1:Homeobox	AHAATDCH	1	1	1	1.01	1	1	1	1	1	1	1	1	1	1.01	0
Dcitr05g12500.1.1:Homeobox	TGTTW	1	1	1	1	1	1	1	1	1	1	1	1	1	1	0
Dcitr05g12460.1.1:Homeobox	TGTTW	1	1	1	1	1	1	1	1	1	1	1	1	1	1	0
Dcitr00g03280.1.1:AT_hook,AT_hook,AT_hook	NNNNRHWDD	1	1	1	1	1	1	1	1	1	1	1	1	1	1	0
Dcitr00g03280.1.2:AT_hook,AT_hook,AT_hook	NNNNRHWDD	1	1	1	1	1	1	1	1	1	1	1	1	1	1	0
Dcitr01g07290.1.1:Runt	WAACCGCAAAACCGCAA	0	0	0	0	0	0	0	0	0	0	0	0	0	0	0
Dcitr04g12890.1.1:T-box	TTCACACYTAGGTGTGAA	0	0	0	0	0	0	0	0	0	0	0	0	0	0	0
Dcitr04g12920.1.1:T-box	TTCACACYTAGGTGTGAA	0	0	0	0	0	0	0	0	0	0	0	0	0	0	0
Dcitr08g01900.1.1:zf-C2H2,zf-C2H2,zf-C2H2,zf-C2H2,zf-C2H2	GTGAACGYYDHHVCTACAC	0	0	0	0	0	0	0	0	0	0	0	0	0	0	0
Dcitr08g06930.1.1:T-box	WTTCACACCTAGGTGTGAAW	0	0	0	0	0	0	0	0	0	0	0	0	0	0	0
Dcitr09g04790.1.1:GATA,GATA	RMGATAACRNYGTTATCKY	0	0	0	0	0	0	0	0	0	0	0	0	0	0	0
Dcitr09g04820.1.1:GATA,GATA	RMGATAACRNYGTTATCKY	0	0	0	0	0	0	0	0	0	0	0	0	0	0	0
Dcitr09g08920.1.1:zf-C2H2,zf-C2H2,zf-C2H2,zf-C2H2,zf-C2H2	ATTACCATACAAGTGCAV	0	0	0	0	0	0	0	0	0	0	0	0	0	0	0
Dcitr01g07260.1.1:Runt	WAACCGCAAAACCGCAA	0	0	0	0	0	0	0	0	0	0	0	0	0	0	0
Dcitr01g07250.1.1:Runt	WAACCGCAAAACCGCAA	0	0	0	0	0	0	0	0	0	0	0	0	0	0	0
Dcitr08g07600.1.1:HLH	GGGBMGCAGCTGCGTCCC	0	0	0	0	0	0	0	0	0	0	0	0	0	0	0
Dcitr01g07310.1.1:Runt	WAACCGCAAAACCGCAA	0	0	0	0	0	0	0	0	0	0	0	0	0	0	0

## Sheet: -log(p-value)
motif name	consensus	500fixed_Citrus_midgut_-	500fixed_Citrus_midgut_+	500fixed_Clas_-	500fixed_Clas_+	500fixed_Cmed_-	500fixed_Cmed_+	500fixed_Cmed_gut_-	500fixed_Cmed_gut_+	500fixed_Cmed_high_inf	500fixed_Cmed_low_inf	500fixed_Cmed_whole_-	500fixed_Csin_-	500fixed_Csin_high_inf	max	sd
Dcitr03g11830.1.1:Homeobox	GTMATTAA	0	0.01	0.31	4.31	0.24	1.47	0	0	0.67	1.03	2.37	0.54	2.38	4.31	1.3
Dcitr07g04960.1.1:Homeobox	GTCGTTAN	0.06	0.09	0.1	1.09	0.03	0.83	0.14	0.13	0.2	0.53	0.71	0.08	3.8	3.8	1.02
Dcitr09g09340.1.1:Homeobox	STCGTTAD	0.2	0.04	0.17	1.85	0.08	0.3	0.22	0.38	0.2	0.28	0.6	0.05	3.74	3.74	1.05
Dcitr13g05990.1.1:CP2	ACTGGTTT	0.02	0.1	0.02	3.12	0	0.67	0	0.02	0.29	1.68	0.2	1.91	0.81	3.12	0.98
Dcitr06g05750.1.1:TEA	GVTATTTTT	0.37	2.76	0.29	0.59	0.33	0.1	0.07	0.03	0.21	0.19	0.07	0.51	0.18	2.76	0.72
Dcitr07g11290.1.2:Homeobox	GTCATTAC	0.12	0.25	0.81	2.73	0.27	1.17	0.26	0.32	0.47	0.91	0.89	0.18	0.84	2.73	0.7
Dcitr07g11290.1.1:Homeobox	GTCATTAC	0.12	0.25	0.81	2.73	0.27	1.17	0.26	0.32	0.47	0.91	0.89	0.18	0.84	2.73	0.7
Dcitr09g09390.1.1:Homeobox	BCTTRTTA	0.01	0.28	0.03	1.52	1.03	1.31	0.06	0.06	0.51	0.45	1.56	0.16	2.71	2.71	0.83
Dcitr08g03190.1.1:Homeobox	SYAATTAS	0.02	0.04	0.4	2.7	0.52	1.63	0.06	0.06	0.31	0.81	1.2	0.77	1.35	2.7	0.79
Dcitr04g11590.1.2:LAG1-DNAbind	ABTGTGGGAAMCK	0.24	0.28	0.36	0.13	2.64	0.01	0.3	0.12	0.21	0.19	0.11	0.84	0.05	2.64	0.7
Dcitr04g11590.1.1:LAG1-DNAbind	ABTGTGGGAAMCK	0.24	0.28	0.36	0.13	2.64	0.01	0.3	0.12	0.21	0.19	0.11	0.84	0.05	2.64	0.7
Dcitr11g09630.1.1:Homeobox	SCAATTAS	0.12	0.21	0.53	2.46	0.58	1.03	0.07	0.05	0.25	0.4	0.89	0.38	1.2	2.46	0.66
Dcitr11g09640.1.1:Homeobox	SCAATTAS	0.12	0.21	0.53	2.46	0.58	1.03	0.07	0.05	0.25	0.4	0.89	0.38	1.2	2.46	0.66
Dcitr02g01550.1.1:Pou,Homeobox	NTAATTATRN	0.03	0.08	0.03	0.4	0.38	1.8	0.1	0.07	0.47	0.63	2.42	0.13	0.92	2.42	0.74
Dcitr01g03700.1.1:Homeobox	NTTTGACA	1.06	2.34	0.06	0.24	0.29	0.29	0.3	0.3	0.08	0.08	0.61	0.19	0.19	2.34	0.62
Dcitr08g10400.1.1:Homeobox	NTTTGACA	1.06	2.34	0.06	0.24	0.29	0.29	0.3	0.3	0.08	0.08	0.61	0.19	0.19	2.34	0.62
Dcitr08g10350.1.1:Homeobox	NTTTGACA	1.06	2.34	0.06	0.24	0.29	0.29	0.3	0.3	0.08	0.08	0.61	0.19	0.19	2.34	0.62
Dcitr01g03720.1.1:Homeobox	NTTTGACA	1.06	2.34	0.06	0.24	0.29	0.29	0.3	0.3	0.08	0.08	0.61	0.19	0.19	2.34	0.62
Dcitr05g14650.1.1:Forkhead	YAWATAAACAAHB	0.7	0.2	0.18	0.38	0.9	0.69	1.98	2.34	0.3	0.52	0.74	0.15	0.17	2.34	0.69
Dcitr08g08180.1.2:Homeobox	GCTAATTAC	0.03	0.06	0.38	2.26	1.25	1.41	0.13	0.07	0.66	0.63	1.54	0.2	0.86	2.26	0.7
Dcitr08g08180.1.3:Homeobox	GCTAATTAC	0.03	0.06	0.38	2.26	1.25	1.41	0.13	0.07	0.66	0.63	1.54	0.2	0.86	2.26	0.7
Dcitr08g08180.1.1:Homeobox	GCTAATTAC	0.03	0.06	0.38	2.26	1.25	1.41	0.13	0.07	0.66	0.63	1.54	0.2	0.86	2.26	0.7
Dcitr02g10010.1.2:Homeobox	CACTTAA	0.2	0.43	0.32	0.15	2.25	0.24	0.39	0.09	0.34	0.31	0.24	0.12	0.44	2.25	0.56
Dcitr02g10010.1.1:Homeobox	CACTTAA	0.2	0.43	0.32	0.15	2.25	0.24	0.39	0.09	0.34	0.31	0.24	0.12	0.44	2.25	0.56
Dcitr07g04920.1.1:Homeobox	GTCGTTAA	0.01	0.15	0.13	0.92	0.18	0.75	0.05	0.06	0.4	0.38	1.11	0.06	2.18	2.18	0.62
Dcitr05g10020.1.1:Homeobox	NYTAATTARN	0.03	0.12	0.17	1.19	0.27	0.95	0.05	0.02	0.39	0.95	1.1	1.63	2.03	2.03	0.67
Dcitr05g10020.1.2:Homeobox	NYTAATTARN	0.03	0.12	0.17	1.19	0.27	0.95	0.05	0.02	0.39	0.95	1.1	1.63	2.03	2.03	0.67
Dcitr02g01350.1.1:HLH	AACAGCTGAT	2.02	0.13	0.97	0.25	0.24	0	1.67	1.3	0.49	0.02	0.02	0.04	0.08	2.02	0.7
Dcitr02g01370.1.1:HLH	AACAGCTGAT	2.02	0.13	0.97	0.25	0.24	0	1.67	1.3	0.49	0.02	0.02	0.04	0.08	2.02	0.7
Dcitr05g09920.1.1:Homeobox	YTAATTANNN	0.02	0.06	0.21	1.98	0.99	1.66	0.07	0.02	0.33	0.77	1.32	0.21	1.83	1.98	0.74
Dcitr05g09930.1.1:Homeobox	YTAATTANNN	0.02	0.06	0.21	1.98	0.99	1.66	0.07	0.02	0.33	0.77	1.32	0.21	1.83	1.98	0.74
Dcitr05g09900.1.1:Homeobox	YTAATTANNN	0.02	0.06	0.21	1.98	0.99	1.66	0.07	0.02	0.33	0.77	1.32	0.21	1.83	1.98	0.74
Dcitr09g01590.1.1:Homeobox	CCAATTA	0.01	0.03	1.21	1.12	1.06	1.97	0.14	0.06	0.4	0.66	1.52	0.35	0.71	1.97	0.63
Dcitr09g01600.1.1:Homeobox	CCAATTA	0.01	0.03	1.21	1.12	1.06	1.97	0.14	0.06	0.4	0.66	1.52	0.35	0.71	1.97	0.63
Dcitr08g11170.1.1:Homeobox	CACTTNA	0.92	1.39	0.98	1.2	1.96	0.25	0.91	0.58	0.1	0.07	0.08	0.37	0.41	1.96	0.58
Dcitr08g11200.1.2:Homeobox	CACTTNA	0.92	1.39	0.98	1.2	1.96	0.25	0.91	0.58	0.1	0.07	0.08	0.37	0.41	1.96	0.58
Dcitr08g11200.1.1:Homeobox	CACTTNA	0.92	1.39	0.98	1.2	1.96	0.25	0.91	0.58	0.1	0.07	0.08	0.37	0.41	1.96	0.58
Dcitr08g10720.1.1:Homeobox	CACTTNA	0.92	1.39	0.98	1.2	1.96	0.25	0.91	0.58	0.1	0.07	0.08	0.37	0.41	1.96	0.58
Dcitr06g08280.1.1:HMG_box	NAACAATGTTATTGTTN	1.25	1.95	0	0	0	0.04	0.99	1.17	0.02	0.09	0.1	0.13	0.13	1.95	0.65
Dcitr12g04710.1.1:zf-C2H2,zf-C2H2,zf-C2H2,zf-C2H2	HCAAAATGGCCGCC	1.36	0.28	1.86	0.01	1.14	0.14	1.93	0.85	0.41	0.09	0.02	0.17	0.02	1.93	0.71
Dcitr08g12510.1.1:Forkhead	NNGACRCNNN	0.01	0.1	0.46	1.89	0.38	1.57	0	0.01	0.18	0.26	0.78	0.29	1.74	1.89	0.69
Dcitr11g07230.1.1:T-box	KNAGGTGTGAAW	0.51	0.2	0.05	0.17	0.82	0.33	1.88	1.78	0.26	0.48	0.09	0.28	0.31	1.88	0.6
Dcitr07g09460.1.1:Homeobox	CTAATTA	0.02	0.13	0.19	1.42	0.36	0.99	0.08	0.04	0.33	0.83	1.51	0.47	1.87	1.87	0.63
Dcitr07g09460.1.2:Homeobox	CTAATTA	0.02	0.13	0.19	1.42	0.36	0.99	0.08	0.04	0.33	0.83	1.51	0.47	1.87	1.87	0.63
Dcitr07g09510.1.1:Homeobox	CTAATTA	0.02	0.13	0.19	1.42	0.36	0.99	0.08	0.04	0.33	0.83	1.51	0.47	1.87	1.87	0.63
Dcitr04g07670.1.1:HLH	GATCACGTGVYC	0.45	0.13	1.85	0.7	0.2	0.15	0.36	0.29	0.29	0.14	0.27	0.56	0.46	1.85	0.45
Dcitr05g16440.1.3:HLH	GTCACGTGAC	0.02	0.03	0.06	0.25	0.01	0.29	0.01	0.02	1.51	0.45	1.84	0.14	0.56	1.84	0.6
Dcitr04g05060.1.1:zf-C4	YAAAGGTCA	0.88	0.16	0.39	0.1	0.45	0.21	1.37	1.8	0.09	0.12	0.1	0.05	0.15	1.8	0.56
Dcitr13g02120.1.1:Homeobox	RBYVATTANN	0.08	0.09	0.94	1.8	0.34	1.36	0.37	0.28	0.22	0.9	0.52	0.32	1.5	1.8	0.57
Dcitr02g16980.1.1:Homeobox	YYAATTAR	0.39	0.13	1.79	0.51	0.84	0.31	0.39	0.19	0.17	0.52	0.08	0.4	0.9	1.79	0.46
Dcitr02g16980.1.2:Homeobox	YYAATTAR	0.39	0.13	1.79	0.51	0.84	0.31	0.39	0.19	0.17	0.52	0.08	0.4	0.9	1.79	0.46
Dcitr08g02290.1.1:HLH	GWCAGCTGHC	1.78	0.44	1.46	0.27	0.42	0	1.74	0.91	0.23	0.01	0.02	0.03	0.02	1.78	0.68
Dcitr05g08590.1.1:Forkhead	WAAAATAAATATWNKG	0.78	0.37	0.12	0.97	1.65	0.46	1.41	0.98	0.08	0.4	0.12	0.33	0.6	1.65	0.5
Dcitr05g08590.1.2:Forkhead	WAAAATAAATATWNKG	0.78	0.37	0.12	0.97	1.65	0.46	1.41	0.98	0.08	0.4	0.12	0.33	0.6	1.65	0.5
Dcitr09g01230.1.1:E2F_TDP	AAATKSGCGCCAA	1.64	1.11	0.21	0.07	1.39	0	1.19	1.18	0.2	0.06	0	0.4	0.02	1.64	0.62
Dcitr09g01230.1.2:E2F_TDP	AAATKSGCGCCAA	1.64	1.11	0.21	0.07	1.39	0	1.19	1.18	0.2	0.06	0	0.4	0.02	1.64	0.62
Dcitr07g12950.1.2:Forkhead	AWGTAAACANV	1.61	0.42	0.59	0.01	0.04	0.03	0.9	0.91	0.55	0.3	0.04	0.33	0	1.61	0.48
Dcitr07g12950.1.1:Forkhead	AWGTAAACANV	1.61	0.42	0.59	0.01	0.04	0.03	0.9	0.91	0.55	0.3	0.04	0.33	0	1.61	0.48
Dcitr08g09770.1.1:Homeobox	SCAATTAGC	0.27	0.11	0.44	1.57	0.76	1.26	0.55	0.83	0.12	0.23	0.43	0.13	0.49	1.57	0.45
Dcitr04g11170.1.1:zf-C2H2,zf-C2H2,zf-C2H2	MTCACGCCCMCC	0.98	1.56	0.04	0.02	0.19	0.1	0.77	1.12	0.05	0.04	0.18	0.09	0.4	1.56	0.51
Dcitr05g09240.1.1:HTH_psq	ATATATATWATWAT	1.55	1.32	0.1	0.27	0.52	0.04	0.87	1.04	0.13	0.06	0.15	0.07	0.01	1.55	0.54
Dcitr04g04810.1.1:Homeobox	ACAAYTCCC	0.06	0.24	0.04	0.15	0.03	1.54	0.07	0.08	0.93	0.8	1.05	0.35	0.07	1.54	0.5
Dcitr08g10250.1.1:Homeobox	NNYMATTAR	0.45	0.67	0.76	1.54	0.89	0.78	0.23	0.19	0.19	0.43	0.26	0.37	0.34	1.54	0.38
Dcitr08g10260.1.1:Homeobox	NNYMATTAR	0.45	0.67	0.76	1.54	0.89	0.78	0.23	0.19	0.19	0.43	0.26	0.37	0.34	1.54	0.38
Dcitr08g10180.1.1:Homeobox	NNYMATTAR	0.45	0.67	0.76	1.54	0.89	0.78	0.23	0.19	0.19	0.43	0.26	0.37	0.34	1.54	0.38
Dcitr07g04890.1.1:Homeobox	GYMATTAV	0.05	0.03	0.67	1.54	0.29	1.36	0.09	0.07	0.47	0.92	1.35	0.16	1.49	1.54	0.6
Dcitr07g04880.1.1:Homeobox	GYMATTAV	0.05	0.03	0.67	1.54	0.29	1.36	0.09	0.07	0.47	0.92	1.35	0.16	1.49	1.54	0.6
Dcitr07g04850.1.1:Homeobox	GYMATTAV	0.05	0.03	0.67	1.54	0.29	1.36	0.09	0.07	0.47	0.92	1.35	0.16	1.49	1.54	0.6
Dcitr07g04860.1.1:Homeobox	GYMATTAV	0.05	0.03	0.67	1.54	0.29	1.36	0.09	0.07	0.47	0.92	1.35	0.16	1.49	1.54	0.6
Dcitr10g06410.1.1:HLH	GTSYCACGTGCAC	0.03	0.48	0.64	0.03	1.38	0.07	0.17	0.03	0.11	0.12	0.24	0.8	1.53	1.53	0.52
Dcitr03g02650.1.1:zf-C4	TCAAGGTCAH	1.1	0.99	0.58	0.62	0.21	0.08	0.36	0.37	0.09	0.17	0.07	0.05	1.51	1.51	0.47
Dcitr03g02660.1.1:zf-C4	TCAAGGTCAH	1.1	0.99	0.58	0.62	0.21	0.08	0.36	0.37	0.09	0.17	0.07	0.05	1.51	1.51	0.47
Dcitr08g11750.1.1:Homeobox	CCGTTTAG	0.28	0.03	0.1	0.43	0.07	0.49	0.99	1.49	0.1	0.42	0.33	0.4	0.22	1.49	0.41
Dcitr08g12040.1.1:Homeobox	CCGTTTAG	0.28	0.03	0.1	0.43	0.07	0.49	0.99	1.49	0.1	0.42	0.33	0.4	0.22	1.49	0.41
Dcitr02g08120.1.1:Forkhead	GTAAACAA	1.48	0.13	1.19	0.01	0.09	0.01	0.97	0.97	0.51	0.19	0.05	0.4	0.03	1.48	0.52
Dcitr09g06330.1.1:Homeobox	CTAATTAY	0.02	0.07	0.21	0.98	0.74	1.3	0.06	0.06	0.78	1	1.48	0.28	0.71	1.48	0.51
Dcitr03g08560.1.1:PAX	RTCATGCGTGACG	0.09	0.07	0.71	1.45	1.23	0.54	0.33	0.31	0.21	0.18	0.58	0.09	0.54	1.45	0.43
Dcitr03g08480.1.1:PAX	RTCATGCGTGACG	0.09	0.07	0.71	1.45	1.23	0.54	0.33	0.31	0.21	0.18	0.58	0.09	0.54	1.45	0.43
Dcitr08g01790.1.1:zf-C4	AAGGTCA	1.4	0.73	0.63	0.23	0.68	0.1	1.31	1.04	0.35	0.05	0.31	0.01	0.22	1.4	0.47
Dcitr08g05290.1.1:zf-C2H2,zf-C2H2,zf-C2H2	NGGGCGKGGYB	0.68	1.38	0.18	0.27	0.09	0.74	0.09	0.17	0.22	0.08	0.97	0.06	0.36	1.38	0.41
Dcitr08g05300.1.1:zf-C2H2,zf-C2H2,zf-C2H2	NGGGCGKGGYB	0.68	1.38	0.18	0.27	0.09	0.74	0.09	0.17	0.22	0.08	0.97	0.06	0.36	1.38	0.41
Dcitr08g05320.1.1:zf-C2H2,zf-C2H2,zf-C2H2	NGGGCGKGGYB	0.68	1.38	0.18	0.27	0.09	0.74	0.09	0.17	0.22	0.08	0.97	0.06	0.36	1.38	0.41
Dcitr00g03280.1.1:AT_hook,AT_hook,AT_hook	NNNNRHWDD	0.15	0.38	0.28	0.36	0.25	0.63	0.02	0.03	0.51	0.85	1.38	0.23	0.59	1.38	0.37
Dcitr00g03280.1.2:AT_hook,AT_hook,AT_hook	NNNNRHWDD	0.15	0.38	0.28	0.36	0.25	0.63	0.02	0.03	0.51	0.85	1.38	0.23	0.59	1.38	0.37
Dcitr09g04770.1.1:GATA,GATA	SWGATAASG	1.35	0.63	0.82	0.34	0.82	0.9	1.2	1.03	0.33	0.31	0.2	0.07	0.04	1.35	0.43
Dcitr07g11300.1.2:Homeobox	CTAATTAA	0.06	0.06	0.38	1.24	0.25	1.28	0.08	0.09	0.54	0.61	1.15	0.36	1.35	1.35	0.5
Dcitr07g11300.1.1:Homeobox	CTAATTAA	0.06	0.06	0.38	1.24	0.25	1.28	0.08	0.09	0.54	0.61	1.15	0.36	1.35	1.35	0.5
Dcitr04g13800.1.1:zf-C2H2,zf-C2H2,zf-C2H2,zf-C2H2,zf-C2H2	ACAGGTG	1.14	0.51	0.38	0.18	0.29	0.09	0.9	1.35	0.33	0.66	0.05	0.31	0.19	1.35	0.41
Dcitr06g09420.1.1:PAX	CANTSAWGCG	0.05	0.07	0.55	0.08	0.73	0.27	0.07	0.04	0.47	1.12	0.18	1.34	0.16	1.34	0.43
Dcitr00g03920.1.1:zf-C2H2,zf-C2H2,zf-C2H2,zf-C2H2,zf-C2H2,zf-C2H2,zf-C2H2,zf-C2H2,zf-C2H2,zf-C2H2,zf-C2H2,zf-C2H2,zf-C2H2,zf-C2H2,zf-C2H2,zf-C2H2,zf-C2H2,zf-C2H2	GGGGRGGGGGGGGGT	0.26	1.31	0.45	0.29	0.89	0.1	0.02	0.05	0.28	0.28	0.04	0.68	0.02	1.31	0.39
Dcitr08g03870.1.1:HMG_box	MACAATGNWATTGTT	0.98	1.3	0.36	0.08	0.22	0.05	1	0.91	0.03	0.07	0.01	0.45	0.13	1.3	0.46
Dcitr08g03870.1.2:HMG_box	MACAATGNWATTGTT	0.98	1.3	0.36	0.08	0.22	0.05	1	0.91	0.03	0.07	0.01	0.45	0.13	1.3	0.46
Dcitr03g20560.1.1:HLH	NCVCACGT	0.09	0.51	0.48	0.59	1.28	1.01	0.04	0.07	0.44	0.33	1.29	0.13	0.02	1.29	0.45
Dcitr03g20560.1.2:HLH	NCVCACGT	0.09	0.51	0.48	0.59	1.28	1.01	0.04	0.07	0.44	0.33	1.29	0.13	0.02	1.29	0.45
Dcitr03g20310.1.1:HLH	NCVCACGT	0.09	0.51	0.48	0.59	1.28	1.01	0.04	0.07	0.44	0.33	1.29	0.13	0.02	1.29	0.45
Dcitr03g20320.1.1:HLH	NCVCACGT	0.09	0.51	0.48	0.59	1.28	1.01	0.04	0.07	0.44	0.33	1.29	0.13	0.02	1.29	0.45
Dcitr08g08720.1.1:bZIP_1	TKDYGCAAYN	0.42	0.15	0.84	1.29	0.65	0.26	0.25	0.33	0.84	0.62	0.17	0.39	0.21	1.29	0.34
Dcitr08g05530.1.1:HLH	GTCACGCA	0.12	0.26	0.39	0.44	1.28	1.12	0.74	0.36	0.21	0.75	0.97	0.14	0.79	1.28	0.38
Dcitr06g09590.1.1:HLH	ATCACGYGA	0.22	0.03	0.01	0.49	0.11	0.36	0.52	0.82	0.34	0.66	0.3	0.72	1.27	1.27	0.36
Dcitr06g09680.1.1:HLH	ATCACGYGA	0.22	0.03	0.01	0.49	0.11	0.36	0.52	0.82	0.34	0.66	0.3	0.72	1.27	1.27	0.36
Dcitr11g04230.1.1:HLH	NNCACGTGN	0.04	0.58	0.16	1.26	0.52	0.4	0.06	0.15	0.31	0.1	0.58	0.4	0.48	1.26	0.33
Dcitr11g04580.1.1:HLH	NNCACGTGN	0.04	0.58	0.16	1.26	0.52	0.4	0.06	0.15	0.31	0.1	0.58	0.4	0.48	1.26	0.33
Dcitr13g04930.1.1:bZIP_1	GATGACGTCATC	0.93	1.12	0.23	0.51	0.31	0.17	0.38	1.25	0.13	0.27	0.03	0.11	0.2	1.25	0.4
Dcitr13g04960.1.1:bZIP_1	GATGACGTCATC	0.93	1.12	0.23	0.51	0.31	0.17	0.38	1.25	0.13	0.27	0.03	0.11	0.2	1.25	0.4
Dcitr13g04970.1.1:bZIP_1	GATGACGTCATC	0.93	1.12	0.23	0.51	0.31	0.17	0.38	1.25	0.13	0.27	0.03	0.11	0.2	1.25	0.4
Dcitr04g14190.1.1:Homeobox	NYAATYWNNN	0.31	0.71	0.89	1.17	0.37	1.06	0.05	0.05	0.47	0.41	1.25	0.21	1.07	1.25	0.43
Dcitr01g16050.1.1:RFX_DNA_binding	CNTRGCAACV	0.56	1.24	0.81	0.34	0.24	0.04	0	0	0.82	0.16	0.01	0.74	0.07	1.24	0.41
Dcitr01g15940.1.1:RFX_DNA_binding	CNTRGCAACV	0.56	1.24	0.81	0.34	0.24	0.04	0	0	0.82	0.16	0.01	0.74	0.07	1.24	0.41
Dcitr06g14850.1.1:CBFB_NFYA	HCTGATTGGYTAVT	0.3	0.44	0.31	1.24	0.65	1.03	0.3	0.37	0.39	0.52	0.48	0.52	0.99	1.24	0.31
Dcitr08g04110.1.2:Forkhead	GTAAACAA	1.14	0.3	1.22	0.05	0.13	0.37	1.18	0.74	0.6	0.69	0.17	0.23	0.01	1.22	0.44
Dcitr08g04110.1.1:Forkhead	GTAAACAA	1.14	0.3	1.22	0.05	0.13	0.37	1.18	0.74	0.6	0.69	0.17	0.23	0.01	1.22	0.44
Dcitr03g20170.1.2:MH1	GTSGGGCAGMCANCT	1.06	0.93	0.05	0.43	0.19	0.05	1.22	1.1	0.15	0.02	0.04	0.02	0.53	1.22	0.47
Dcitr03g20170.1.1:MH1	GTSGGGCAGMCANCT	1.06	0.93	0.05	0.43	0.19	0.05	1.22	1.1	0.15	0.02	0.04	0.02	0.53	1.22	0.47
Dcitr03g20260.1.1:MH1	GTSGGGCAGMCANCT	1.06	0.93	0.05	0.43	0.19	0.05	1.22	1.1	0.15	0.02	0.04	0.02	0.53	1.22	0.47
Dcitr03g20270.1.1:MH1	GTSGGGCAGMCANCT	1.06	0.93	0.05	0.43	0.19	0.05	1.22	1.1	0.15	0.02	0.04	0.02	0.53	1.22	0.47
Dcitr03g20280.1.1:MH1	GTSGGGCAGMCANCT	1.06	0.93	0.05	0.43	0.19	0.05	1.22	1.1	0.15	0.02	0.04	0.02	0.53	1.22	0.47
Dcitr03g20170.1.3:MH1	GTSGGGCAGMCANCT	1.06	0.93	0.05	0.43	0.19	0.05	1.22	1.1	0.15	0.02	0.04	0.02	0.53	1.22	0.47
Dcitr10g01370.1.1:HLH	AACATATGK	1.21	0.54	0.26	0.01	0.04	0.02	0.54	0.89	0.13	0.12	0.15	0.41	0.07	1.21	0.37
Dcitr10g01020.1.1:HLH	AACATATGK	1.21	0.54	0.26	0.01	0.04	0.02	0.54	0.89	0.13	0.12	0.15	0.41	0.07	1.21	0.37
Dcitr06g06890.1.1:Myb_DNA-binding,Myb_DNA-binding	GATTTAACATAA	0.04	0.15	0.06	0.3	0.14	0.25	0.02	0.07	0.93	1.2	0.59	1.03	0.03	1.2	0.42
Dcitr06g06900.1.1:Myb_DNA-binding,Myb_DNA-binding	GATTTAACATAA	0.04	0.15	0.06	0.3	0.14	0.25	0.02	0.07	0.93	1.2	0.59	1.03	0.03	1.2	0.42
Dcitr06g06860.1.1:Myb_DNA-binding,Myb_DNA-binding	GATTTAACATAA	0.04	0.15	0.06	0.3	0.14	0.25	0.02	0.07	0.93	1.2	0.59	1.03	0.03	1.2	0.42
Dcitr02g06880.1.1:HLH	MTGKCGCGTGCCNB	0.24	1.14	0.98	0.76	1.2	0.27	0.17	0.03	0.14	0.11	0.14	0.15	0.16	1.2	0.43
Dcitr02g06890.1.1:HLH	MTGKCGCGTGCCNB	0.24	1.14	0.98	0.76	1.2	0.27	0.17	0.03	0.14	0.11	0.14	0.15	0.16	1.2	0.43
Dcitr08g02340.1.1:Homeobox	RCGTATCRHN	0.29	1.2	0.04	0.05	0.36	0.17	0.32	0.27	0.14	0.35	0.32	0.37	0.24	1.2	0.29
Dcitr08g02330.1.1:Homeobox	RCGTATCRHN	0.29	1.2	0.04	0.05	0.36	0.17	0.32	0.27	0.14	0.35	0.32	0.37	0.24	1.2	0.29
Dcitr03g04000.1.1:Homeobox	CTGTCA	0.08	0.05	0.3	0.51	0.14	1.18	0.13	0.17	0.36	0.33	0.97	0.15	0.96	1.18	0.38
Dcitr13g05240.1.1:SRF-TF	YTAWWWWTAR	0.69	0.43	0.42	0.33	0.12	0.64	0.87	0.6	0.14	0.44	1.17	0.09	0.37	1.17	0.31
Dcitr08g07670.1.1:TF_AP-2	HGCCTBAGGGCA	0.38	0.38	0.01	0.26	0.13	0.22	0.33	0.47	0.26	0.43	0.32	0.18	1.16	1.16	0.27
Dcitr09g04800.1.1:GATA,GATA	VWGATAAGR	1.09	0.39	0.33	0.57	0.97	0.61	0.92	1.16	0.2	0.19	0.06	0.14	0.01	1.16	0.41
Dcitr13g01090.1.1:Myb_DNA-binding,Myb_DNA-binding,Myb_DNA-binding	GSCAGTTRRB	0.13	0.43	0.52	0.53	0.31	0.27	0.11	0.05	0.56	0.61	0.22	0.45	1.14	1.14	0.29
Dcitr13g01080.1.1:Myb_DNA-binding,Myb_DNA-binding,Myb_DNA-binding	GSCAGTTRRB	0.13	0.43	0.52	0.53	0.31	0.27	0.11	0.05	0.56	0.61	0.22	0.45	1.14	1.14	0.29
Dcitr05g12150.1.1:zf-C4	AGGTCA	0.54	0.44	0.59	0.66	0.17	0.48	0.11	0.09	0.58	0.15	0.46	0.08	1.12	1.12	0.3
Dcitr09g07980.1.1:zf-C2H2,zf-C2H2,zf-C2H2,zf-C2H2,zf-C2H2	KCACAGCRGGKGGTV	0.19	0.01	0.98	0	0.46	0.41	0.55	0.34	0.46	0.14	1.11	0.02	0.06	1.11	0.36
Dcitr01g02310.1.1:HLH	RCCACCTGK	0.44	0.25	0.16	0.05	0.26	0.1	0.16	0.13	0.7	1.11	0.14	0.98	0.04	1.11	0.36
Dcitr06g14220.1.2:Forkhead	TCRTAAACA	0.34	0.01	0.78	0.01	0.03	0.42	0.47	0.3	0.66	1.09	0.14	0.91	0.38	1.09	0.35
Dcitr06g14220.1.1:Forkhead	TCRTAAACA	0.34	0.01	0.78	0.01	0.03	0.42	0.47	0.3	0.66	1.09	0.14	0.91	0.38	1.09	0.35
Dcitr01g09360.1.1:PAX,Homeobox	RYAATTT	0.15	0.14	0.29	1.08	0.29	0.24	0.62	0.63	0.13	0.64	0.12	0.53	0.55	1.08	0.29
Dcitr05g02780.1.1:bZIP_1	GTTACGTAAC	0.54	0.12	1.08	0.84	0.41	0.1	0.43	0.41	0.37	0.25	0.35	0.23	0.05	1.08	0.29
Dcitr08g03480.1.2:Homeobox	CCAATTA	0.25	0.02	0.22	1.07	0.62	0.38	0.59	0.58	0.19	0.41	0.8	0.43	1	1.07	0.31
Dcitr08g03480.1.1:Homeobox	CCAATTA	0.25	0.02	0.22	1.07	0.62	0.38	0.59	0.58	0.19	0.41	0.8	0.43	1	1.07	0.31
Dcitr01g14060.1.1:Homeobox	CTAATTAN	0.14	0.11	1.02	0.93	1.07	0.98	0.23	0.11	0.35	0.49	0.65	0.21	1.06	1.07	0.4
Dcitr01g14400.1.1:Homeobox	CTAATTAN	0.14	0.11	1.02	0.93	1.07	0.98	0.23	0.11	0.35	0.49	0.65	0.21	1.06	1.07	0.4
Dcitr01g14400.1.2:Homeobox	CTAATTAN	0.14	0.11	1.02	0.93	1.07	0.98	0.23	0.11	0.35	0.49	0.65	0.21	1.06	1.07	0.4
Dcitr01g14400.1.3:Homeobox	CTAATTAN	0.14	0.11	1.02	0.93	1.07	0.98	0.23	0.11	0.35	0.49	0.65	0.21	1.06	1.07	0.4
Dcitr04g05430.1.1:E2F_TDP	SSGCGGGAAVN	1.06	1.05	0.2	0.37	0.6	0.07	0.4	0.55	0.46	0.13	0.03	0.24	0	1.06	0.35
Dcitr01g18520.1.1:PAX,Homeobox	TAATCAATTA	0.27	0.46	0.36	0.1	0.28	0.05	0.22	0.03	0.2	0.38	0.07	1.06	0.13	1.06	0.27
Dcitr01g18460.1.1:PAX,Homeobox	TAATCAATTA	0.27	0.46	0.36	0.1	0.28	0.05	0.22	0.03	0.2	0.38	0.07	1.06	0.13	1.06	0.27
Dcitr01g18500.1.1:PAX,Homeobox	TAATCAATTA	0.27	0.46	0.36	0.1	0.28	0.05	0.22	0.03	0.2	0.38	0.07	1.06	0.13	1.06	0.27
Dcitr06g01880.1.1:HLH	AACACCTGCR	0.16	0.19	0.01	0.19	0.34	0.55	0.1	0.35	0.6	1.06	0.35	0.56	0.01	1.06	0.29
Dcitr06g01910.1.2:HLH	AACACCTGCR	0.16	0.19	0.01	0.19	0.34	0.55	0.1	0.35	0.6	1.06	0.35	0.56	0.01	1.06	0.29
Dcitr06g01910.1.1:HLH	AACACCTGCR	0.16	0.19	0.01	0.19	0.34	0.55	0.1	0.35	0.6	1.06	0.35	0.56	0.01	1.06	0.29
Dcitr09g03170.1.1:Homeobox	VCTAATTASS	0.15	0.14	0.64	1.05	0.18	0.79	0.15	0.15	0.25	0.35	0.56	0.36	0.34	1.05	0.29
Dcitr08g09860.1.1:HLH,HLH	YGTCAGCTGG	0.34	0.32	1.04	0.04	0.25	0.21	0.31	0.26	0.61	0.88	0.08	0.31	0.24	1.04	0.29
Dcitr06g15680.1.1:HMG_box	RNANATCAAARSDAND	1.02	0.67	0.55	0.04	0.47	0.09	0.82	0.33	0.25	0.51	0.19	0.53	0.17	1.02	0.29
Dcitr03g10740.1.2:Forkhead	AAACAATAAYATT	0.14	0.64	0.57	0.11	0.47	0.36	0.13	0.18	0.1	0.25	0.28	0.62	1.02	1.02	0.28
Dcitr03g10740.1.1:Forkhead	AAACAATAAYATT	0.14	0.64	0.57	0.11	0.47	0.36	0.13	0.18	0.1	0.25	0.28	0.62	1.02	1.02	0.28
Dcitr08g04700.1.1:Homeobox	ATTAATTA	0.17	0.13	0.18	0.27	0.46	0.53	0.16	0.09	0.12	0.65	0.97	0.46	1.02	1.02	0.32
Dcitr02g01540.1.3:Pou	ATGYTAATTA	0.28	0.15	0.14	1.02	0.4	0.5	0.12	0.08	0.25	0.18	0.68	0.61	0.64	1.02	0.28
Dcitr02g01540.1.1:Pou	ATGYTAATTA	0.28	0.15	0.14	1.02	0.4	0.5	0.12	0.08	0.25	0.18	0.68	0.61	0.64	1.02	0.28
Dcitr02g01540.1.2:Pou	ATGYTAATTA	0.28	0.15	0.14	1.02	0.4	0.5	0.12	0.08	0.25	0.18	0.68	0.61	0.64	1.02	0.28
Dcitr05g09250.1.1:HLH	ACACCTGCA	0.34	0.44	0.07	0.04	0.35	0.04	0.27	0.43	0.21	0.43	0.02	1.01	0.2	1.01	0.27
Dcitr05g09250.1.2:HLH	ACACCTGCA	0.34	0.44	0.07	0.04	0.35	0.04	0.27	0.43	0.21	0.43	0.02	1.01	0.2	1.01	0.27
Dcitr05g09260.1.1:HLH	ACACCTGCA	0.34	0.44	0.07	0.04	0.35	0.04	0.27	0.43	0.21	0.43	0.02	1.01	0.2	1.01	0.27
Dcitr08g02190.1.1:HLH	GGTCACGTAC	0.89	0.47	0.49	0.31	0.01	1.01	0.01	0.03	0.86	0.43	0.16	0.07	0.29	1.01	0.35
Dcitr08g10840.1.1:HLH	GGTCACGTAC	0.89	0.47	0.49	0.31	0.01	1.01	0.01	0.03	0.86	0.43	0.16	0.07	0.29	1.01	0.35
Dcitr08g10890.1.1:HLH	GGTCACGTAC	0.89	0.47	0.49	0.31	0.01	1.01	0.01	0.03	0.86	0.43	0.16	0.07	0.29	1.01	0.35
Dcitr00g13380.1.1:zf-C2H2,zf-C2H2,zf-C2H2,zf-C2H2,zf-C2H2,zf-C2H2	TCWRTAGGCTKA	0.33	1.01	0.35	0.09	0.46	0.66	0.1	0.09	0.37	0.18	0.47	0.06	0.13	1.01	0.28
Dcitr12g04260.1.1:E2F_TDP	WAATGGCGCCAAAA	0.31	0.03	0.44	0.25	0.66	0.14	1.01	1.01	0.16	0.16	0.05	0.59	0.08	1.01	0.34
Dcitr12g04220.1.1:E2F_TDP	WAATGGCGCCAAAA	0.31	0.03	0.44	0.25	0.66	0.14	1.01	1.01	0.16	0.16	0.05	0.59	0.08	1.01	0.34
Dcitr02g03770.1.1:Forkhead	VYTAYRTAAACA	1	0.53	0.36	0.01	0.01	0.06	0.44	0.57	0.41	0.51	0.11	0.3	0.04	1	0.29
Dcitr01g01070.1.2:Homeobox	NGGATTANN	0.27	0.23	0.32	0.39	0.24	0.1	0.47	0.6	0.09	0.23	0.07	0.68	0.99	0.99	0.27
Dcitr01g01070.1.1:Homeobox	NGGATTANN	0.27	0.23	0.32	0.39	0.24	0.1	0.47	0.6	0.09	0.23	0.07	0.68	0.99	0.99	0.27
Dcitr06g10510.1.1:bZIP_1	TGCCACGTGGCA	0.23	0.12	0	0	0	0.46	0.84	0.6	0.05	0.47	0.16	0.18	0.99	0.99	0.33
Dcitr06g10490.1.1:bZIP_1	TGCCACGTGGCA	0.23	0.12	0	0	0	0.46	0.84	0.6	0.05	0.47	0.16	0.18	0.99	0.99	0.33
Dcitr06g10520.1.1:bZIP_1	TGCCACGTGGCA	0.23	0.12	0	0	0	0.46	0.84	0.6	0.05	0.47	0.16	0.18	0.99	0.99	0.33
Dcitr08g12590.1.1:zf-C2H2,zf-C2H2,zf-C2H2	TAACRGTW	0.02	0.21	0.3	0.07	0.27	0.31	0.25	0.11	0.87	0.43	0.98	0.46	0.31	0.98	0.28
Dcitr02g06160.1.1:DM	TGTAWCWWWT	0.47	0.57	0.19	0.98	0.54	0.1	0.22	0.42	0.08	0.42	0.25	0.87	0.85	0.98	0.3
Dcitr02g06180.1.1:DM	TGTAWCWWWT	0.47	0.57	0.19	0.98	0.54	0.1	0.22	0.42	0.08	0.42	0.25	0.87	0.85	0.98	0.3
Dcitr04g03190.1.1:zf-C2H2,zf-C2H2,zf-C2H2	DGKGGGCGGGGCYWA	0.14	0.24	0.27	0	0.97	0.76	0.87	0.46	0.38	0.25	0.79	0.06	0.08	0.97	0.34
Dcitr07g05150.1.2:Homeobox	CATAAAA	0.15	0.66	0.09	0.97	0.23	0.21	0.04	0.09	0.12	0.34	0.57	0.61	0.78	0.97	0.31
Dcitr07g05150.1.1:Homeobox	CATAAAA	0.15	0.66	0.09	0.97	0.23	0.21	0.04	0.09	0.12	0.34	0.57	0.61	0.78	0.97	0.31
Dcitr02g17420.1.1:ARID	NDATYAAA	0.27	0.3	0.34	0.89	0.18	0.69	0.03	0.05	0.55	0.97	0.52	0.77	0.41	0.97	0.3
Dcitr08g09510.1.1:HLH	GCAGGTG	0.48	0.97	0.19	0.08	0.13	0.05	0.02	0.06	0.39	0.53	0.02	0.72	0.42	0.97	0.3
Dcitr08g02450.1.3:zf-C4	SAGGTCAN	0.6	0.97	0.46	0.97	0.24	0.32	0.16	0.13	0.62	0.05	0.29	0.06	0.71	0.97	0.32
Dcitr08g02450.1.2:zf-C4	SAGGTCAN	0.6	0.97	0.46	0.97	0.24	0.32	0.16	0.13	0.62	0.05	0.29	0.06	0.71	0.97	0.32
Dcitr08g02450.1.1:zf-C4	SAGGTCAN	0.6	0.97	0.46	0.97	0.24	0.32	0.16	0.13	0.62	0.05	0.29	0.06	0.71	0.97	0.32
Dcitr08g02450.1.4:zf-C4	SAGGTCAN	0.6	0.97	0.46	0.97	0.24	0.32	0.16	0.13	0.62	0.05	0.29	0.06	0.71	0.97	0.32
Dcitr08g09110.1.1:Homeobox	NTAATBNVATTAN	0.03	0.09	0.2	0.95	0.21	0.45	0.23	0.13	0.42	0.19	0.59	0.27	0.54	0.95	0.25
Dcitr01g01060.1.1:Homeobox,Homeobox	TAATTATGCTAATTA	0.81	0.21	0.05	0.88	0.17	0.27	0.95	0.87	0.23	0.34	0.61	0.08	0.2	0.95	0.33
Dcitr04g02450.1.2:zf-C4	GGGGTCACG	0.12	0.62	0.8	0.9	0.06	0.23	0	0.01	0.38	0.07	0.18	0.47	0.94	0.94	0.35
Dcitr04g02450.1.1:zf-C4	GGGGTCACG	0.12	0.62	0.8	0.9	0.06	0.23	0	0.01	0.38	0.07	0.18	0.47	0.94	0.94	0.35
Dcitr01g10600.1.1:zf-C2H2,zf-C2H2,zf-C2H2	BTACTTTCWCYNKBB	0.34	0.93	0.01	0.05	0.15	0.5	0.12	0.18	0.66	0.67	0.26	0.7	0.03	0.93	0.3
Dcitr01g12080.1.1:zf-C2H2,zf-C2H2,zf-C2H2,zf-C2H2,zf-C2H2	VANRCAAAAAAAABN	0.17	0.42	0.6	0.18	0.54	0.12	0.04	0.04	0.92	0.42	0.25	0.77	0.01	0.92	0.3
Dcitr03g01400.1.1:COE1_DBD	BWATTCCCWWGGGAATWV	0	0	0	0	0.59	0	0	0	0.21	0.28	0.59	0.9	0	0.9	0.31
Dcitr03g01400.1.2:COE1_DBD	BWATTCCCWWGGGAATWV	0	0	0	0	0.59	0	0	0	0.21	0.28	0.59	0.9	0	0.9	0.31
Dcitr05g01100.1.1:zf-C4	AAGGTCAH	0.75	0.51	0.53	0.79	0.18	0.07	0.34	0.43	0.23	0.03	0.05	0.07	0.9	0.9	0.3
Dcitr05g01130.1.1:zf-C4	AAGGTCAH	0.75	0.51	0.53	0.79	0.18	0.07	0.34	0.43	0.23	0.03	0.05	0.07	0.9	0.9	0.3
Dcitr08g03450.1.1:bZIP_1	RTKDCGCAAT	0.59	0.79	0.89	0.8	0.38	0.16	0.25	0.3	0.34	0.5	0.12	0.58	0.06	0.89	0.27
Dcitr09g03940.1.1:Homeobox	GYTAATTRRSSYYAATTARC	0.89	0.26	0.12	0	0.13	0.6	0.64	0.58	0.23	0.45	0.31	0.13	0.16	0.89	0.26
Dcitr09g03950.1.1:Homeobox	GYTAATTRRSSYYAATTARC	0.89	0.26	0.12	0	0.13	0.6	0.64	0.58	0.23	0.45	0.31	0.13	0.16	0.89	0.26
Dcitr01g11160.1.1:zf-C2H2,zf-C2H2,zf-C2H2,zf-C2H2,zf-C2H2	TGCGTAACACGGTAGCR	0	0	0	0	0	0	0	0	0.15	0.38	0	0.65	0.88	0.88	0.29
Dcitr01g11160.1.2:zf-C2H2,zf-C2H2,zf-C2H2,zf-C2H2,zf-C2H2	TGCGTAACACGGTAGCR	0	0	0	0	0	0	0	0	0.15	0.38	0	0.65	0.88	0.88	0.29
Dcitr05g16130.1.1:Pou,Homeobox	ATGCATAATTRAT	0.12	0.08	0.88	0.86	0.88	0.5	0.5	0.28	0.53	0.16	0.21	0.15	0.47	0.88	0.29
Dcitr01g11160.1.3:zf-C2H2,zf-C2H2,zf-C2H2,zf-C2H2,zf-C2H2	TGCGTAACACGGTAGCR	0	0	0	0	0	0	0	0	0.15	0.38	0	0.65	0.88	0.88	0.29
Dcitr08g03370.1.1:Ets	HGAAYCCGGAAGTGNKG	0.04	0.03	0.05	0.46	0.47	0.27	0.25	0.22	0.62	0.19	0.88	0.1	0.81	0.88	0.29
Dcitr09g04570.1.1:Homeobox	YAATTGNNNNNNNWNCAATTA	0.07	0.11	0.43	0.4	0.87	0.39	0.29	0.25	0.27	0.32	0.79	0.39	0.71	0.87	0.25
Dcitr09g04580.1.1:Homeobox	YAATTGNNNNNNNWNCAATTA	0.07	0.11	0.43	0.4	0.87	0.39	0.29	0.25	0.27	0.32	0.79	0.39	0.71	0.87	0.25
Dcitr08g03520.1.1:HLH	MACATATGGN	0.87	0.82	0.43	0.01	0.03	0.47	0.39	0.72	0.21	0.27	0.76	0.2	0.18	0.87	0.3
Dcitr08g02020.1.2:zf-C2H2,zf-C2H2,zf-C2H2,zf-C2H2,zf-C2H2	AAGTGAAAGTGAW	0.51	0.87	0.02	0.25	0.41	0.33	0.42	0.33	0.2	0.12	0.28	0.32	0.22	0.87	0.21
Dcitr08g02020.1.1:zf-C2H2,zf-C2H2,zf-C2H2,zf-C2H2,zf-C2H2	AAGTGAAAGTGAW	0.51	0.87	0.02	0.25	0.41	0.33	0.42	0.33	0.2	0.12	0.28	0.32	0.22	0.87	0.21
Dcitr04g16960.1.1:Homeobox	SGGATTAD	0.34	0.74	0.49	0.43	0.87	0.52	0.65	0.17	0.16	0.56	0.46	0.4	0.48	0.87	0.2
Dcitr01g03860.1.1:HLH	TKTWRTBKBBKYRMCATCTGG	0.16	0.09	0.09	0.63	0.36	0.44	0.11	0.29	0.18	0.38	0.57	0.18	0.85	0.85	0.24
Dcitr05g09940.1.1:Homeobox	AHAATDCH	0.37	0.43	0.49	0.65	0.15	0.26	0.05	0.13	0.37	0.53	0.38	0.47	0.85	0.85	0.22
Dcitr01g03350.1.1:HLH	DTGGCACGTGCCAW	0	0	0	0	0	0.8	0	0	0.13	0.28	0.84	0.3	0.53	0.84	0.31
Dcitr01g18430.1.1:HLH	TGGCACGTGCCA	0	0	0	0	0	0.8	0	0	0.28	0.36	0.84	0.1	0	0.84	0.31
Dcitr01g03300.1.1:HLH	DTGGCACGTGCCAW	0	0	0	0	0	0.8	0	0	0.13	0.28	0.84	0.3	0.53	0.84	0.31
Dcitr01g18440.1.1:HLH	DTGGCACGTGCCAW	0	0	0	0	0	0.8	0	0	0.13	0.28	0.84	0.3	0.53	0.84	0.31
Dcitr01g18450.1.1:HLH	DTGGCACGTGCCAW	0	0	0	0	0	0.8	0	0	0.13	0.28	0.84	0.3	0.53	0.84	0.31
Dcitr01g18490.1.2:HLH	DTGGCACGTGCCAW	0	0	0	0	0	0.8	0	0	0.13	0.28	0.84	0.3	0.53	0.84	0.31
Dcitr11g06560.1.1:zf-C2H2,zf-C2H2	TGAWGGTGG	0.12	0.02	0.27	0.46	0.83	0.15	0.24	0.28	0.12	0.27	0.03	0.67	0.14	0.83	0.24
Dcitr02g19510.1.1:Ets	CCGGAAGT	0.77	0.83	0.33	0.07	0.21	0.28	0.36	0.6	0.34	0.25	0.24	0.2	0.1	0.83	0.24
Dcitr13g06550.1.1:zf-C4	GAGATCAA	0.11	0.05	0.53	0.42	0.83	0.26	0.19	0.17	0.2	0.18	0.33	0.18	0.53	0.83	0.22
Dcitr11g08260.1.1:zf-C4	AAGGTCA	0.82	0.23	0.3	0.5	0.35	0.08	0.61	0.8	0.27	0.06	0.07	0.04	0.58	0.82	0.28
Dcitr02g14330.1.1:zf-C4	RGTCCAAAGTCCAC	0.55	0.1	0.28	0.16	0.11	0.08	0.55	0.81	0.37	0.63	0.15	0.64	0.76	0.81	0.27
Dcitr07g05110.1.1:Homeobox	WWWWATTTMC	0.29	0.21	0.8	0.33	0.15	0.81	0.35	0.46	0.31	0.19	0.62	0.21	0.26	0.81	0.22
Dcitr02g11570.1.1:TBP,TBP	GTATAAA	0.42	0.81	0.17	0.3	0.26	0.68	0.27	0.33	0.39	0.51	0.31	0.15	0.13	0.81	0.2
Dcitr08g07610.1.1:Forkhead	MACGTCAACAH	0.79	0.21	0.12	0.2	0.02	0.22	0.24	0.35	0.46	0.27	0.04	0.22	0.01	0.79	0.21
Dcitr08g07610.1.2:Forkhead	MACGTCAACAH	0.79	0.21	0.12	0.2	0.02	0.22	0.24	0.35	0.46	0.27	0.04	0.22	0.01	0.79	0.21
Dcitr01g16200.1.1:HLH	GACACGTGC	0.02	0.51	0.39	0.42	0.19	0.14	0.02	0.01	0.53	0.22	0.29	0.79	0.43	0.79	0.23
Dcitr05g05480.1.1:HLH	GACACGTGC	0.03	0.1	0.06	0	0.59	0.21	0.33	0.33	0.19	0.36	0.3	0.79	0.18	0.79	0.23
Dcitr05g05580.1.1:HLH	GACACGTGC	0.03	0.1	0.06	0	0.59	0.21	0.33	0.33	0.19	0.36	0.3	0.79	0.18	0.79	0.23
Dcitr05g11060.1.1:zf-C2H2,zf-C2H2,zf-C2H2,zf-C2H2,zf-C2H2	YAACAGGTGGTT	0.77	0.42	0	0.04	0.01	0.08	0.66	0.76	0.24	0.25	0.2	0.11	0.26	0.77	0.28
Dcitr04g11770.1.1:zf-C2H2,zf-C2H2	VNNVMVNNNYGATTAATMNVMHNN	0.14	0.2	0.31	0.07	0.6	0.06	0.5	0.23	0.22	0.44	0.08	0.77	0.1	0.77	0.23
Dcitr02g07880.1.1:HLH	GGTCACGTAY	0.55	0.2	0.45	0.04	0.07	0.33	0.38	0.21	0.76	0.26	0.17	0.02	0.02	0.76	0.22
Dcitr05g06410.1.1:zf-C2H2,zf-C2H2,zf-C2H2,zf-C2H2,zf-C2H2	RHGCAACAGGTGG	0.63	0.64	0.33	0.47	0.76	0.57	0.45	0.62	0.09	0.07	0.29	0.06	0.19	0.76	0.24
Dcitr05g06390.1.1:zf-C2H2,zf-C2H2,zf-C2H2,zf-C2H2,zf-C2H2	RHGCAACAGGTGG	0.63	0.64	0.33	0.47	0.76	0.57	0.45	0.62	0.09	0.07	0.29	0.06	0.19	0.76	0.24
Dcitr05g06480.1.1:zf-C2H2,zf-C2H2,zf-C2H2,zf-C2H2,zf-C2H2	RHGCAACAGGTGG	0.63	0.64	0.33	0.47	0.76	0.57	0.45	0.62	0.09	0.07	0.29	0.06	0.19	0.76	0.24
Dcitr07g03670.1.1:Homeobox	TAATTWAATTA	0.32	0.18	0.11	0.06	0.12	0.06	0.36	0.26	0.35	0.06	0.74	0.14	0.1	0.74	0.19
Dcitr07g03660.1.1:Homeobox	TAATTWAATTA	0.32	0.18	0.11	0.06	0.12	0.06	0.36	0.26	0.35	0.06	0.74	0.14	0.1	0.74	0.19
Dcitr03g12990.1.1:HLH	AAAACAGCTGTTTT	0.73	0.1	0	0	0	0.03	0.54	0.73	0.33	0.25	0.03	0.55	0	0.73	0.29
Dcitr03g13030.1.1:HLH	AAAACAGCTGTTTT	0.73	0.1	0	0	0	0.03	0.54	0.73	0.33	0.25	0.03	0.55	0	0.73	0.29
Dcitr02g19530.1.1:zf-C4	RAGGTCAT	0.72	0.66	0.63	0.44	0.2	0.21	0.48	0.58	0.6	0.1	0.05	0.08	0.43	0.72	0.24
Dcitr12g07980.1.1:HLH	SACCATATGGTS	0.3	0.72	0.68	0	0.39	0.3	0.23	0.16	0.65	0.72	0.15	0.34	0.16	0.72	0.25
Dcitr07g01910.1.1:HLH	SACCATATGGTS	0.3	0.72	0.68	0	0.39	0.3	0.23	0.16	0.65	0.72	0.15	0.34	0.16	0.72	0.25
Dcitr07g01870.1.1:HLH	SACCATATGGTS	0.3	0.72	0.68	0	0.39	0.3	0.23	0.16	0.65	0.72	0.15	0.34	0.16	0.72	0.25
Dcitr03g11160.1.2:zf-C2H2,zf-C2H2,zf-C2H2	KKGCGTGGGCGKDN	0.23	0.45	0.19	0.3	0.17	0.31	0.62	0.54	0.27	0.25	0.72	0.13	0.35	0.72	0.18
Dcitr03g11160.1.1:zf-C2H2,zf-C2H2,zf-C2H2	KKGCGTGGGCGKDN	0.23	0.45	0.19	0.3	0.17	0.31	0.62	0.54	0.27	0.25	0.72	0.13	0.35	0.72	0.18
Dcitr03g11180.1.1:zf-C2H2,zf-C2H2,zf-C2H2	KKGCGTGGGCGKDN	0.23	0.45	0.19	0.3	0.17	0.31	0.62	0.54	0.27	0.25	0.72	0.13	0.35	0.72	0.18
Dcitr01g01100.1.1:Homeobox	TAATSYAATTA	0.02	0.1	0.18	0.67	0.71	0.63	0.23	0.1	0.44	0.13	0.59	0.26	0.37	0.71	0.24
Dcitr00g11740.1.1:GATA	HGATAAGGNCCTTATCD	0.13	0	0	0	0	0.69	0.24	0.71	0.28	0.53	0.38	0	0.46	0.71	0.27
Dcitr03g12850.1.1:bZIP_1	ATGACGTCATGATGAC	0.5	0	0	0	0	0	0.66	0.71	0	0	0	0	0	0.71	0.28
Dcitr03g12850.1.3:bZIP_1	ATGACGTCATGATGAC	0.5	0	0	0	0	0	0.66	0.71	0	0	0	0	0	0.71	0.28
Dcitr05g07840.1.1:Homeobox	YAATWAW	0.14	0.59	0.59	0.25	0.39	0.7	0.01	0	0.39	0.56	0.71	0.23	0.55	0.71	0.25
Dcitr05g07830.1.1:Homeobox	YAATWAW	0.14	0.59	0.59	0.25	0.39	0.7	0.01	0	0.39	0.56	0.71	0.23	0.55	0.71	0.25
Dcitr10g03860.1.1:zf-C4	NAGRTCANN	0.12	0.11	0.61	0.69	0.09	0.02	0.01	0.01	0.71	0.12	0.21	0.66	0.31	0.71	0.28
Dcitr10g03800.1.1:zf-C4	NAGRTCANN	0.12	0.11	0.61	0.69	0.09	0.02	0.01	0.01	0.71	0.12	0.21	0.66	0.31	0.71	0.28
Dcitr10g03830.1.1:zf-C4	NAGRTCANN	0.12	0.11	0.61	0.69	0.09	0.02	0.01	0.01	0.71	0.12	0.21	0.66	0.31	0.71	0.28
Dcitr05g12500.1.1:Homeobox	TGTTW	0.14	0.17	0.53	0.44	0.21	0.63	0.05	0.05	0.29	0.55	0.66	0.64	0.7	0.7	0.24
Dcitr01g12170.1.1:TCR,TCR	DTTTRAAWHN	0.7	0.68	0.49	0.6	0.23	0.12	0.27	0.27	0.28	0.15	0.09	0.58	0.19	0.7	0.22
Dcitr01g12170.1.2:TCR,TCR	DTTTRAAWHN	0.7	0.68	0.49	0.6	0.23	0.12	0.27	0.27	0.28	0.15	0.09	0.58	0.19	0.7	0.22
Dcitr00g07820.1.1:TCR,TCR	DTTTRAAWHN	0.7	0.68	0.49	0.6	0.23	0.12	0.27	0.27	0.28	0.15	0.09	0.58	0.19	0.7	0.22
Dcitr03g03190.1.1:HLH	NCCACGTGB	0.05	0.47	0.11	0.68	0.2	0.3	0.04	0.06	0.3	0.12	0.41	0.51	0.7	0.7	0.23
Dcitr11g03820.1.1:Forkhead	CGAAGRACCK	0.2	0.44	0.07	0.23	0.05	0.3	0.01	0.03	0.36	0.22	0.54	0.28	0.69	0.69	0.21
Dcitr11g03830.1.1:Forkhead	CGAAGRACCK	0.2	0.44	0.07	0.23	0.05	0.3	0.01	0.03	0.36	0.22	0.54	0.28	0.69	0.69	0.21
Dcitr11g03810.1.1:Forkhead	CGAAGRACCK	0.2	0.44	0.07	0.23	0.05	0.3	0.01	0.03	0.36	0.22	0.54	0.28	0.69	0.69	0.21
Dcitr01g13840.1.1:HLH	GKCAGRTGK	0.6	0.69	0.46	0.05	0.13	0.08	0.05	0.09	0.49	0.49	0.04	0.35	0.05	0.69	0.24
Dcitr01g13820.1.1:HLH	GKCAGRTGK	0.6	0.69	0.46	0.05	0.13	0.08	0.05	0.09	0.49	0.49	0.04	0.35	0.05	0.69	0.24
Dcitr07g12410.1.1:zf-C2H2,zf-C2H2,zf-C2H2,zf-C2H2,zf-C2H2	NGGTGGTCGC	0.05	0.13	0.03	0.69	0.28	0.08	0.03	0.04	0.3	0.1	0.3	0.6	0.09	0.69	0.22
Dcitr04g10900.1.1:HLH	ARCATATGGY	0.69	0.48	0.36	0.41	0.1	0.5	0.08	0.31	0.4	0.32	0.58	0.27	0.02	0.69	0.2
Dcitr02g15120.1.1:Forkhead	TATGTAAATATTTACATA	0.22	0.2	0	0.62	0	0.69	0	0	0.28	0.65	0.14	0.47	0	0.69	0.27
Dcitr02g15120.1.3:Forkhead	TATGTAAATATTTACATA	0.22	0.2	0	0.62	0	0.69	0	0	0.28	0.65	0.14	0.47	0	0.69	0.27
Dcitr02g15120.1.2:Forkhead	TATGTAAATATTTACATA	0.22	0.2	0	0.62	0	0.69	0	0	0.28	0.65	0.14	0.47	0	0.69	0.27
Dcitr13g05420.1.1:Homeobox	WTAATTTAATTAW	0.38	0.45	0.05	0.09	0.06	0.19	0.26	0.16	0.26	0.08	0.68	0.18	0.07	0.68	0.19
Dcitr01g03650.1.1:HLH	GTRACAGCTG	0.44	0.64	0.16	0.68	0.22	0.06	0.15	0.15	0.35	0.15	0.15	0.07	0.03	0.68	0.21
Dcitr00g01470.1.1:HMG_box	RAACAATWNCAKTGTTY	0.67	0.52	0	0	0	0.49	0.51	0.56	0.39	0.18	0.31	0	0	0.67	0.26
Dcitr00g01100.1.1:HMG_box	RAACAATWNCAKTGTTY	0.67	0.52	0	0	0	0.49	0.51	0.56	0.39	0.18	0.31	0	0	0.67	0.26
Dcitr02g06840.1.1:MH1	GMGACGVN	0.1	0.15	0.48	0.14	0.33	0.35	0.02	0.03	0.17	0.33	0.67	0.38	0.14	0.67	0.19
Dcitr12g04530.1.1:HLH	RMCACGTGGT	0.15	0.37	0.53	0.53	0.35	0.08	0.32	0.09	0.13	0.08	0.13	0.67	0.19	0.67	0.2
Dcitr06g08020.1.1:Homeobox	TAATBNVATTA	0.03	0.06	0.2	0.55	0.39	0.41	0.42	0.32	0.39	0.11	0.54	0.26	0.67	0.67	0.2
Dcitr06g09440.1.1:Homeobox	TAATBNVATTA	0.03	0.06	0.2	0.55	0.39	0.41	0.42	0.32	0.39	0.11	0.54	0.26	0.67	0.67	0.2
Dcitr07g05020.1.1:Homeobox	MCDARSCCATTAAVYCYNC	0.02	0.06	0.03	0.13	0.66	0.2	0.01	0.03	0.22	0.43	0.41	0.65	0.45	0.66	0.24
Dcitr07g05010.1.1:Homeobox	MCDARSCCATTAAVYCYNC	0.02	0.06	0.03	0.13	0.66	0.2	0.01	0.03	0.22	0.43	0.41	0.65	0.45	0.66	0.24
Dcitr05g12460.1.1:Homeobox	TGTTW	0.23	0.2	0.62	0.26	0.29	0.38	0.05	0.08	0.34	0.4	0.4	0.38	0.66	0.66	0.18
Dcitr01g16840.1.2:zf-C4	TGAGGTCAATNN	0.37	0.21	0.13	0.09	0.04	0.19	0.09	0.11	0.66	0.07	0.53	0.1	0.64	0.66	0.22
Dcitr01g16840.1.1:zf-C4	TGAGGTCAATNN	0.37	0.21	0.13	0.09	0.04	0.19	0.09	0.11	0.66	0.07	0.53	0.1	0.64	0.66	0.22
Dcitr08g07600.1.1:HLH	GGGBMGCAGCTGCGTCCC	0	0	0	0	0	0	0	0	0	0	0	0.64	0	0.64	0.18
Dcitr05g08450.1.1:Ets	GACCGGAAGTS	0.57	0.63	0.08	0.02	0.01	0.28	0.32	0.39	0.64	0.55	0.15	0.28	0.02	0.64	0.24
Dcitr05g08370.1.1:Ets	GACCGGAAGTS	0.57	0.63	0.08	0.02	0.01	0.28	0.32	0.39	0.64	0.55	0.15	0.28	0.02	0.64	0.24
Dcitr12g07820.1.2:zf-C4	AWNTAGGTCASTAGGTCA	0.11	0	0	0	0.54	0	0.56	0.63	0.36	0	0.1	0.24	0	0.63	0.24
Dcitr12g07770.1.1:zf-C4	AWNTAGGTCASTAGGTCA	0.11	0	0	0	0.54	0	0.56	0.63	0.36	0	0.1	0.24	0	0.63	0.24
Dcitr12g07770.1.2:zf-C4	AWNTAGGTCASTAGGTCA	0.11	0	0	0	0.54	0	0.56	0.63	0.36	0	0.1	0.24	0	0.63	0.24
Dcitr12g07820.1.1:zf-C4	AWNTAGGTCASTAGGTCA	0.11	0	0	0	0.54	0	0.56	0.63	0.36	0	0.1	0.24	0	0.63	0.24
Dcitr10g05590.1.1:zf-C2H2,zf-C2H2,zf-C2H2	ACTGGGCGTGGCSK	0	0	0	0	0	0.39	0	0	0.39	0.25	0.23	0.27	0.61	0.61	0.21
Dcitr00g01540.1.1:Forkhead	RTAAACANN	0.11	0.11	0.1	0.54	0.18	0.56	0.21	0.06	0.28	0.2	0.61	0.21	0.46	0.61	0.19
Dcitr00g09350.1.1:Forkhead	RTAAACANN	0.11	0.11	0.1	0.54	0.18	0.56	0.21	0.06	0.28	0.2	0.61	0.21	0.46	0.61	0.19
Dcitr08g08940.1.1:SRF-TF	RCCATATATGGY	0.28	0.01	0.09	0.19	0.12	0.18	0.28	0.2	0.45	0.31	0.59	0.21	0.03	0.59	0.16
Dcitr08g12420.1.1:Pou,Homeobox	TGMAYAA	0.36	0.52	0.36	0.2	0.15	0.35	0.01	0.01	0.24	0.33	0.59	0.21	0.43	0.59	0.17
Dcitr08g12430.1.1:Pou,Homeobox	TGMAYAA	0.36	0.52	0.36	0.2	0.15	0.35	0.01	0.01	0.24	0.33	0.59	0.21	0.43	0.59	0.17
Dcitr05g11790.1.1:zf-C2H2,zf-C2H2,zf-C2H2,zf-C2H2	GTGCGTGGGCGKA	0.59	0.51	0.36	0	0	0.09	0.34	0.41	0.08	0.16	0.03	0.47	0	0.59	0.22
Dcitr05g08020.1.1:zf-C2H2,zf-C2H2,zf-C2H2,zf-C2H2	GCTYCGTGGGGGGTM	0	0	0	0	0	0	0	0	0.37	0.18	0.59	0.14	0	0.59	0.18
Dcitr01g06800.1.1:HLH	NKCACGTGMNNNTCACGTGMN	0.21	0.44	0	0	0	0.39	0	0	0.5	0.46	0.59	0.14	0	0.59	0.23
Dcitr05g08120.1.1:zf-C2H2,zf-C2H2,zf-C2H2,zf-C2H2	GCTYCGTGGGGGGTM	0	0	0	0	0	0	0	0	0.37	0.18	0.59	0.14	0	0.59	0.18
Dcitr08g09200.1.1:CUT,Homeobox	DTTATTGATTTTT	0.26	0.08	0.57	0.25	0	0.14	0.28	0.23	0.45	0.22	0.21	0.53	0.44	0.57	0.17
Dcitr08g09200.1.2:CUT,Homeobox	DTTATTGATTTTT	0.26	0.08	0.57	0.25	0	0.14	0.28	0.23	0.45	0.22	0.21	0.53	0.44	0.57	0.17
Dcitr06g12560.1.1:Ets	AAACCGGAAGTA	0.08	0.01	0.37	0.57	0.1	0.37	0.07	0.03	0.53	0.49	0.4	0.27	0.11	0.57	0.2
Dcitr06g12480.1.1:Ets	AAACCGGAAGTA	0.08	0.01	0.37	0.57	0.1	0.37	0.07	0.03	0.53	0.49	0.4	0.27	0.11	0.57	0.2
Dcitr06g12470.1.1:Ets	AAACCGGAAGTA	0.08	0.01	0.37	0.57	0.1	0.37	0.07	0.03	0.53	0.49	0.4	0.27	0.11	0.57	0.2
Dcitr12g08950.1.1:CSD	YGTWCCATC	0.56	0.24	0.24	0.01	0.53	0.14	0.54	0.32	0.1	0.06	0.4	0.06	0.05	0.56	0.2
Dcitr01g20150.1.1:zf-C2H2,zf-C2H2,zf-C2H2,zf-C2H2,zf-C2H2	YGCGTAASNCCGGTAGC	0.16	0.38	0	0	0	0	0	0	0.13	0.09	0	0.3	0.53	0.53	0.18
Dcitr01g20190.1.1:zf-C2H2,zf-C2H2,zf-C2H2,zf-C2H2,zf-C2H2	YGCGTAASNCCGGTAGC	0.16	0.38	0	0	0	0	0	0	0.13	0.09	0	0.3	0.53	0.53	0.18
Dcitr06g04620.1.7:Homeobox	VSRTTTACGACG	0.04	0.13	0.49	0.01	0.06	0.47	0.15	0.05	0.19	0.2	0.22	0.37	0.44	0.49	0.17
Dcitr06g04700.1.1:Homeobox	VSRTTTACGACG	0.04	0.13	0.49	0.01	0.06	0.47	0.15	0.05	0.19	0.2	0.22	0.37	0.44	0.49	0.17
Dcitr06g04620.1.6:Homeobox	VSRTTTACGACG	0.04	0.13	0.49	0.01	0.06	0.47	0.15	0.05	0.19	0.2	0.22	0.37	0.44	0.49	0.17
Dcitr06g04620.1.5:Homeobox	VSRTTTACGACG	0.04	0.13	0.49	0.01	0.06	0.47	0.15	0.05	0.19	0.2	0.22	0.37	0.44	0.49	0.17
Dcitr06g04620.1.3:Homeobox	VSRTTTACGACG	0.04	0.13	0.49	0.01	0.06	0.47	0.15	0.05	0.19	0.2	0.22	0.37	0.44	0.49	0.17
Dcitr06g04620.1.4:Homeobox	VSRTTTACGACG	0.04	0.13	0.49	0.01	0.06	0.47	0.15	0.05	0.19	0.2	0.22	0.37	0.44	0.49	0.17
Dcitr06g04620.1.8:Homeobox	VSRTTTACGACG	0.04	0.13	0.49	0.01	0.06	0.47	0.15	0.05	0.19	0.2	0.22	0.37	0.44	0.49	0.17
Dcitr04g03230.1.1:GCM	ATGCGGGY	0.05	0.08	0.22	0.38	0.39	0.28	0.05	0	0.28	0.14	0.14	0.49	0.44	0.49	0.16
Dcitr01g07300.1.1:Runt	WAACCGCAA	0.32	0.22	0.35	0.34	0.48	0.13	0.32	0.2	0.11	0.2	0.22	0.29	0.27	0.48	0.1
Dcitr01g20160.1.1:zf-C2H2,zf-C2H2,zf-C2H2,zf-C2H2	TGCTACCGGTAGCA	0	0	0	0	0	0	0	0	0	0	0.45	0	0	0.45	0.12
Dcitr04g05290.1.2:zf-C2H2,zf-C2H2,zf-C2H2,zf-C2H2	AATAAATCACTGCA	0.07	0	0	0	0	0.05	0.07	0.08	0.4	0.08	0.39	0.09	0.14	0.4	0.14
Dcitr04g05290.1.1:zf-C2H2,zf-C2H2,zf-C2H2,zf-C2H2	AATAAATCACTGCA	0.07	0	0	0	0	0.05	0.07	0.08	0.4	0.08	0.39	0.09	0.14	0.4	0.14
Dcitr01g07310.1.1:Runt	WAACCGCAAAACCGCAA	0	0	0	0	0	0	0	0	0	0	0	0	0	0	0
Dcitr01g07290.1.1:Runt	WAACCGCAAAACCGCAA	0	0	0	0	0	0	0	0	0	0	0	0	0	0	0
Dcitr04g12920.1.1:T-box	TTCACACYTAGGTGTGAA	0	0	0	0	0	0	0	0	0	0	0	0	0	0	0
Dcitr08g01900.1.1:zf-C2H2,zf-C2H2,zf-C2H2,zf-C2H2,zf-C2H2	GTGAACGYYDHHVCTACAC	0	0	0	0	0	0	0	0	0	0	0	0	0	0	0
Dcitr08g06930.1.1:T-box	WTTCACACCTAGGTGTGAAW	0	0	0	0	0	0	0	0	0	0	0	0	0	0	0
Dcitr09g04790.1.1:GATA,GATA	RMGATAACRNYGTTATCKY	0	0	0	0	0	0	0	0	0	0	0	0	0	0	0
Dcitr09g04820.1.1:GATA,GATA	RMGATAACRNYGTTATCKY	0	0	0	0	0	0	0	0	0	0	0	0	0	0	0
Dcitr09g08920.1.1:zf-C2H2,zf-C2H2,zf-C2H2,zf-C2H2,zf-C2H2	ATTACCATACAAGTGCAV	0	0	0	0	0	0	0	0	0	0	0	0	0	0	0
Dcitr01g07260.1.1:Runt	WAACCGCAAAACCGCAA	0	0	0	0	0	0	0	0	0	0	0	0	0	0	0
Dcitr01g07250.1.1:Runt	WAACCGCAAAACCGCAA	0	0	0	0	0	0	0	0	0	0	0	0	0	0	0
Dcitr04g12890.1.1:T-box	TTCACACYTAGGTGTGAA	0	0	0	0	0	0	0	0	0	0	0	0	0	0	0

## Sheet: rank
motif name	consensus	500fixed_Citrus_midgut_-	500fixed_Citrus_midgut_+	500fixed_Clas_-	500fixed_Clas_+	500fixed_Cmed_-	500fixed_Cmed_+	500fixed_Cmed_gut_-	500fixed_Cmed_gut_+	500fixed_Cmed_high_inf	500fixed_Cmed_low_inf	500fixed_Cmed_whole_-	500fixed_Csin_-	500fixed_Csin_high_inf	max	min	average	sd
Dcitr06g14850.1.1:CBFB_NFYA	HCTGATTGGYTAVT	137	119	157	36	67	29	132	100	107	75	121	78	46	157	29	92.62	40.86
Dcitr09g03170.1.1:Homeobox	VCTAATTASS	194	199	54	50	206	57	194	175	186	137	111	137	169	206	50	143.77	58.39
Dcitr08g08720.1.1:bZIP_1	TKDYGCAAYN	111	194	30	31	66	188	148	111	11	57	209	114	192	209	11	112.46	69.66
Dcitr07g05110.1.1:Homeobox	WWWWATTTMC	143	174	36	160	216	50	110	86	155	213	81	206	182	216	36	139.38	61.39
Dcitr02g01540.1.1:Pou	ATGYTAATTA	147	196	214	51	103	101	205	208	187	217	73	57	95	217	51	142.62	64.4
Dcitr02g01540.1.2:Pou	ATGYTAATTA	148	197	213	52	105	102	206	209	188	218	72	59	96	218	52	143.46	64.24
Dcitr02g01540.1.3:Pou	ATGYTAATTA	146	198	212	53	104	100	207	210	189	219	74	58	97	219	53	143.62	64.45
Dcitr07g11290.1.1:Homeobox	GTCATTAC	224	156	34	4	159	26	145	119	69	22	44	222	69	224	4	99.46	76.08
Dcitr07g11290.1.2:Homeobox	GTCATTAC	225	157	35	3	158	25	146	118	70	21	45	223	68	225	3	99.54	76.51
Dcitr01g14060.1.1:Homeobox	CTAATTAN	204	227	15	69	27	42	166	192	131	83	77	199	38	227	15	113.08	76.29
Dcitr01g14400.1.1:Homeobox	CTAATTAN	205	228	14	68	28	43	164	191	134	80	79	198	37	228	14	113	76.38
Dcitr01g14400.1.2:Homeobox	CTAATTAN	206	229	13	67	29	44	163	190	133	81	80	200	36	229	13	113.15	76.64
Dcitr01g14400.1.3:Homeobox	CTAATTAN	207	230	16	66	30	45	165	189	132	82	78	201	35	230	16	113.54	76.65
Dcitr08g10260.1.1:Homeobox	NNYMATTAR	106	65	43	20	41	58	160	158	231	105	174	119	170	231	20	111.54	64.1
Dcitr08g10250.1.1:Homeobox	NNYMATTAR	105	64	41	18	40	59	159	157	232	107	175	120	171	232	18	111.38	64.8
Dcitr08g10180.1.1:Homeobox	NNYMATTAR	104	63	42	19	42	60	161	156	233	106	176	121	172	233	19	111.92	64.81
Dcitr02g11570.1.1:TBP,TBP	GTATAAA	110	50	204	171	160	74	141	114	105	78	154	234	234	234	50	140.69	59.46
Dcitr00g09350.1.1:Forkhead	RTAAACANN	228	235	228	112	207	89	174	234	163	199	88	208	132	235	88	176.69	54.98
Dcitr05g14650.1.1:Forkhead	YAWATAAACAAHB	65	182	202	152	39	68	1	1	158	74	64	235	217	235	1	112.15	82.02
Dcitr00g01540.1.1:Forkhead	RTAAACANN	227	236	227	113	208	88	175	233	162	200	87	207	131	236	87	176.46	55.13
Dcitr13g01080.1.1:Myb_DNA-binding,Myb_DNA-binding,Myb_DNA-binding	GSCAGTTRRB	213	127	82	116	138	184	208	239	48	61	194	95	31	239	31	133.54	68.79
Dcitr13g01090.1.1:Myb_DNA-binding,Myb_DNA-binding,Myb_DNA-binding	GSCAGTTRRB	214	128	83	115	139	183	209	240	47	60	193	94	32	240	32	133.62	69.05
Dcitr04g07670.1.1:HLH	GATCACGTGVYC	107	215	2	82	193	225	109	132	159	241	172	70	133	241	2	141.54	68.73
Dcitr01g03860.1.1:HLH	TKTWRTBKBBKYRMCATCTGG	193	245	235	92	123	122	211	133	244	126	108	226	64	245	64	163.23	63.94
Dcitr02g19510.1.1:Ets	CCGGAAGT	59	48	149	236	186	177	104	62	139	186	182	212	245	245	48	152.69	66.57
Dcitr08g05530.1.1:HLH	GTCACGCA	215	155	123	133	18	27	47	103	206	35	42	246	72	246	18	109.38	77.74
Dcitr13g02120.1.1:Homeobox	RBYVATTANN	241	247	26	16	132	18	103	134	202	23	119	152	18	247	16	110.08	85.51
Dcitr09g04570.1.1:Homeobox	YAATTGNNNNNNNWNCAATTA	248	225	117	147	46	130	134	146	178	152	58	112	80	248	46	136.38	58.45
Dcitr04g16960.1.1:Homeobox	SGGATTAD	123	52	95	134	47	96	51	162	248	64	124	111	126	248	47	110.23	55
Dcitr09g04580.1.1:Homeobox	YAATTGNNNNNNNWNCAATTA	249	226	116	148	45	131	133	145	179	153	57	113	79	249	45	136.46	59.13
Dcitr05g09940.1.1:Homeobox	AHAATDCH	119	131	94	91	214	189	250	178	114	68	138	86	67	250	67	133.77	57.78
Dcitr11g09630.1.1:Homeobox	SCAATTAS	222	169	80	7	77	31	244	250	185	123	47	115	29	250	7	121.46	85.18
Dcitr11g09640.1.1:Homeobox	SCAATTAS	223	170	81	6	76	30	243	251	184	124	46	116	28	251	6	121.38	85.63
Dcitr05g16130.1.1:Pou,Homeobox	ATGCATAATTRAT	219	251	29	75	44	97	78	136	54	230	198	233	129	251	29	136.38	80.36
Dcitr01g12170.1.1:TCR,TCR	DTTTRAAWHN	67	61	86	99	179	235	143	141	169	239	252	64	206	252	61	149.31	70.07
Dcitr04g14190.1.1:Homeobox	NYAATYWNNN	134	57	27	43	117	28	251	252	76	118	27	203	34	252	27	105.15	83.57
Dcitr03g11160.1.1:zf-C2H2,zf-C2H2,zf-C2H2	KKGCGTGGGCGKDN	170	113	192	165	213	162	55	83	177	189	66	252	166	252	55	154.08	58.55
Dcitr03g11160.1.2:zf-C2H2,zf-C2H2,zf-C2H2	KKGCGTGGGCGKDN	171	114	191	167	211	161	54	84	175	188	65	253	167	253	54	153.92	58.53
Dcitr01g12170.1.2:TCR,TCR	DTTTRAAWHN	68	62	85	100	178	234	142	140	170	240	253	65	207	253	62	149.54	69.99
Dcitr02g14330.1.1:zf-C4	RGTCCAAAGTCCAC	92	238	167	211	235	253	67	43	117	53	219	52	75	253	43	140.15	81.91
Dcitr05g12500.1.1:Homeobox	TGTTW	203	188	79	131	187	80	253	242	161	67	76	51	85	253	51	138.69	70.62
Dcitr00g07820.1.1:TCR,TCR	DTTTRAAWHN	66	60	84	98	180	236	144	139	168	238	254	63	205	254	60	148.85	70.79
Dcitr03g11180.1.1:zf-C2H2,zf-C2H2,zf-C2H2	KKGCGTGGGCGKDN	172	115	190	166	212	160	56	82	176	187	67	254	168	254	56	154.23	58.32
Dcitr11g07230.1.1:T-box	KNAGGTGTGAAW	96	179	255	210	52	152	3	3	180	89	255	168	173	255	3	139.62	84.81
Dcitr06g15680.1.1:HMG_box	RNANATCAAARSDAND	33	66	74	255	94	249	45	110	183	77	204	77	216	255	33	129.46	79.92
Dcitr05g12460.1.1:Homeobox	TGTTW	166	178	57	180	145	136	255	211	140	125	130	118	92	255	57	148.69	50.86
Dcitr02g16980.1.2:Homeobox	YYAATTAR	113	204	3	122	49	158	96	155	247	73	256	104	55	256	3	125.77	76.36
Dcitr02g16980.1.1:Homeobox	YYAATTAR	112	203	4	121	48	157	97	154	246	72	257	105	54	257	4	125.38	76.27
Dcitr02g10010.1.1:Homeobox	CACTTAA	180	130	156	213	4	199	95	196	138	155	181	259	137	259	4	157.15	62.37
Dcitr08g03450.1.1:bZIP_1	RTKDCGCAAT	85	51	28	77	115	223	149	127	141	79	239	66	259	259	28	126.08	74.08
Dcitr06g09420.1.1:PAX	CANTSAWGCG	259	254	73	232	59	182	235	257	68	5	205	4	218	259	4	157.77	99.69
Dcitr05g02780.1.1:bZIP_1	GTTACGTAAC	94	224	11	76	102	244	88	95	113	178	139	186	260	260	11	139.23	73.93
Dcitr02g10010.1.2:Homeobox	CACTTAA	179	129	155	214	3	198	94	195	137	156	180	260	136	260	3	156.62	62.79
Dcitr07g11300.1.1:Homeobox	CTAATTAA	252	261	128	34	166	21	231	199	52	59	31	135	23	261	21	122.46	91.77
Dcitr07g11300.1.2:Homeobox	CTAATTAA	251	262	129	35	165	22	230	198	53	58	30	136	24	262	22	122.54	91.41
Dcitr08g09860.1.1:HLH,HLH	YGTCAGCTGG	122	145	12	253	164	207	125	142	39	24	263	154	184	263	12	141.08	79.42
Dcitr06g04700.1.1:Homeobox	VSRTTTACGACG	263	208	93	263	260	113	189	248	235	207	187	128	146	263	93	195.38	59.38
Dcitr06g04620.1.4:Homeobox	VSRTTTACGACG	262	207	91	264	256	108	192	245	236	203	191	127	142	264	91	194.15	60
Dcitr06g04620.1.8:Homeobox	VSRTTTACGACG	264	209	92	262	262	112	187	247	240	205	186	126	145	264	92	195.15	60.32
Dcitr03g03190.1.1:HLH	NCCACGTGB	261	105	226	87	192	163	264	231	157	248	127	80	86	264	80	171.31	70.03
Dcitr06g04620.1.7:Homeobox	VSRTTTACGACG	265	210	89	261	261	114	190	246	239	208	188	125	144	265	89	195.38	60.49
Dcitr04g11770.1.1:zf-C2H2,zf-C2H2	VNNVMVNNNYGATTAATMNVMHNN	201	181	159	235	70	265	77	147	199	98	258	28	244	265	28	166.31	77.92
Dcitr06g04620.1.6:Homeobox	VSRTTTACGACG	266	211	87	260	259	111	188	243	238	206	189	129	141	266	87	194.46	60.53
Dcitr06g04620.1.5:Homeobox	VSRTTTACGACG	267	205	88	266	258	109	191	244	237	204	190	130	143	267	88	194.77	60.8
Dcitr01g02310.1.1:HLH	RCCACCTGK	108	158	210	248	161	247	185	177	19	6	237	14	267	267	6	156.69	92.91
Dcitr08g02340.1.1:Homeobox	RCGTATCRHN	142	21	267	245	121	218	123	138	261	139	147	123	185	267	21	163.85	69.32
Dcitr08g02330.1.1:Homeobox	RCGTATCRHN	141	22	268	244	122	219	124	137	262	138	148	122	186	268	22	164.08	69.41
Dcitr06g04620.1.3:Homeobox	VSRTTTACGACG	268	206	90	265	257	110	193	249	234	202	185	124	140	268	90	194.08	61.3
Dcitr02g17420.1.1:ARID	NDATYAAA	155	146	147	73	203	72	268	241	51	14	120	30	153	268	14	128.69	78.94
Dcitr06g05750.1.1:TEA	GVTATTTTT	118	1	164	105	134	246	242	268	210	212	266	79	214	268	1	173.77	81.65
Dcitr13g05420.1.1:Homeobox	WTAATTTAATTAW	115	112	264	226	255	214	147	168	181	268	71	224	253	268	71	192.15	65.2
Dcitr02g06880.1.1:HLH	MTGKCGCGTGCCNB	162	23	18	80	25	185	178	269	263	258	233	237	224	269	18	165.77	96.4
Dcitr03g04000.1.1:Homeobox	CTGTCA	245	270	161	117	222	24	198	166	119	150	43	238	50	270	24	154.08	80.72
Dcitr02g06890.1.1:HLH	MTGKCGCGTGCCNB	163	24	17	81	24	186	177	270	264	259	232	236	225	270	17	166	96.65
Dcitr13g05240.1.1:SRF-TF	YTAWWWWTAR	70	126	119	161	232	77	39	66	260	99	29	271	161	271	29	131.54	81.22
Dcitr13g06550.1.1:zf-C4	GAGATCAA	229	271	75	143	51	187	176	167	223	221	145	225	117	271	51	171.54	64.4
Dcitr03g08480.1.1:PAX	RTCATGCGTGACG	239	256	44	26	23	93	114	123	208	227	105	272	109	272	23	141.46	88.56
Dcitr03g08560.1.1:PAX	RTCATGCGTGACG	240	257	45	27	22	94	115	122	207	226	104	273	108	273	22	141.54	88.66
Dcitr07g12410.1.1:zf-C2H2,zf-C2H2,zf-C2H2,zf-C2H2,zf-C2H2	NGGTGGTCGC	254	218	273	83	151	252	269	256	156	261	159	60	246	273	60	202.92	73.15
Dcitr08g03520.1.1:HLH	MACATATGGN	51	49	118	270	273	115	98	50	209	173	61	213	215	273	49	145.77	83.85
Dcitr11g04230.1.1:HLH	NNCACGTGN	273	84	209	33	89	129	245	173	153	263	107	102	127	273	33	152.85	75.13
Dcitr06g06900.1.1:Myb_DNA-binding,Myb_DNA-binding	GATTTAACATAA	272	192	248	168	219	196	273	215	2	4	91	8	273	273	2	166.23	104.63
Dcitr08g02020.1.1:zf-C2H2,zf-C2H2,zf-C2H2,zf-C2H2,zf-C2H2	AAGTGAAAGTGAW	97	47	274	191	100	150	92	116	219	253	169	150	188	274	47	157.38	67.06
Dcitr07g04860.1.1:Homeobox	GYMATTAV	256	274	51	22	143	16	217	217	74	20	18	231	22	274	16	120.08	104.56
Dcitr11g04580.1.1:HLH	NNCACGTGN	274	83	208	32	88	128	246	172	154	262	106	103	128	274	32	152.62	75.43
Dcitr06g06890.1.1:Myb_DNA-binding,Myb_DNA-binding	GATTTAACATAA	271	191	249	169	220	195	272	214	3	3	92	9	274	274	3	166.31	104.39
Dcitr01g01060.1.1:Homeobox,Homeobox	TAATTATGCTAATTA	53	166	262	74	209	181	30	38	193	142	82	275	193	275	30	146	83.25
Dcitr07g04850.1.1:Homeobox	GYMATTAV	255	275	50	21	142	15	220	216	75	17	19	232	19	275	15	119.69	105.38
Dcitr06g08020.1.1:Homeobox	TAATBNVATTA	275	265	186	111	112	125	89	121	98	257	116	178	90	275	89	155.62	69.27
Dcitr08g02020.1.2:zf-C2H2,zf-C2H2,zf-C2H2,zf-C2H2,zf-C2H2	AAGTGAAAGTGAW	98	46	275	190	101	151	91	115	218	252	168	151	187	275	46	157.15	67.03
Dcitr06g06860.1.1:Myb_DNA-binding,Myb_DNA-binding	GATTTAACATAA	270	190	247	170	221	194	271	213	4	2	90	10	275	275	2	165.92	104.14
Dcitr02g19530.1.1:zf-C4	RAGGTCAT	64	69	55	132	191	211	79	73	45	260	276	276	148	276	45	144.54	88.59
Dcitr07g04880.1.1:Homeobox	GYMATTAV	257	276	52	23	141	17	218	218	73	19	17	230	21	276	17	120.15	105.01
Dcitr04g04810.1.1:Homeobox	ACAAYTCCC	253	161	265	212	276	9	239	212	5	31	36	140	252	276	5	160.85	105.07
Dcitr01g09360.1.1:PAX,Homeobox	RYAATTT	195	200	163	47	150	197	57	58	276	51	240	74	107	276	47	139.62	78.86
Dcitr03g20560.1.2:HLH	NCVCACGT	238	99	101	103	17	38	260	220	87	146	24	248	276	276	17	142.85	94.37
Dcitr06g09440.1.1:Homeobox	TAATBNVATTA	276	266	185	110	113	126	90	120	99	256	115	179	91	276	90	155.85	69.25
Dcitr00g03280.1.1:AT_hook,AT_hook,AT_hook	NNNNRHWDD	198	138	166	154	163	78	276	260	62	26	14	191	102	276	14	140.62	81.91
Dcitr04g13800.1.1:zf-C2H2,zf-C2H2,zf-C2H2,zf-C2H2,zf-C2H2	ACAGGTG	16	100	127	209	144	250	38	6	146	42	277	153	208	277	6	132	88.86
Dcitr03g20310.1.1:HLH	NCVCACGT	235	97	102	101	14	37	263	223	84	143	23	251	277	277	14	142.31	95.83
Dcitr00g03280.1.2:AT_hook,AT_hook,AT_hook	NNNNRHWDD	199	139	165	155	162	79	277	259	61	25	15	192	101	277	15	140.69	82.05
Dcitr07g04890.1.1:Homeobox	GYMATTAV	258	277	49	24	140	14	219	219	72	18	16	229	20	277	14	119.62	105.91
Dcitr05g12150.1.1:zf-C4	AGGTCA	95	120	62	90	210	107	210	194	46	236	123	277	33	277	33	138.69	78.18
Dcitr01g18520.1.1:PAX,Homeobox	TAATCAATTA	152	111	140	223	154	278	171	266	220	127	267	7	238	278	7	181.08	77.46
Dcitr02g06840.1.1:MH1	GMGACGVN	234	193	103	215	133	146	278	267	245	147	75	117	229	278	75	183.23	66.68
Dcitr08g09110.1.1:Homeobox	NTAATBNVATTAN	278	248	187	65	188	121	167	183	89	209	99	177	110	278	65	163.15	63.33
Dcitr03g20320.1.1:HLH	NCVCACGT	236	98	99	102	16	36	262	222	85	144	25	250	278	278	16	142.54	95.41
Dcitr06g09680.1.1:HLH	ATCACGYGA	177	278	278	124	237	144	74	42	136	43	155	35	26	278	26	134.54	89.62
Dcitr07g04960.1.1:Homeobox	GTCGTTAN	250	246	230	46	272	49	195	176	228	70	70	278	1	278	1	162.38	99.87
Dcitr01g18500.1.1:PAX,Homeobox	TAATCAATTA	151	110	138	222	153	279	172	265	222	128	268	5	237	279	5	180.77	78.08
Dcitr12g04530.1.1:HLH	RMCACGTGGT	200	144	78	114	128	257	122	200	279	269	238	40	204	279	40	174.85	76.25
Dcitr01g10600.1.1:zf-C2H2,zf-C2H2,zf-C2H2	BTACTTTCWCYNKBB	124	45	279	241	215	98	204	161	21	41	173	36	269	279	21	146.69	92.49
Dcitr06g09590.1.1:HLH	ATCACGYGA	176	279	277	125	236	145	73	41	135	44	156	34	27	279	27	134.46	89.56
Dcitr02g03770.1.1:Forkhead	VYTAYRTAAACA	34	89	144	271	279	266	87	78	90	76	245	162	268	279	34	160.69	92.1
Dcitr03g20560.1.1:HLH	NCVCACGT	237	96	100	104	15	35	261	221	86	145	26	249	279	279	15	142.62	95.37
Dcitr07g05150.1.2:Homeobox	CATAAAA	197	67	233	57	182	209	265	201	280	140	109	56	74	280	56	159.23	80.18
Dcitr01g18460.1.1:PAX,Homeobox	TAATCAATTA	150	109	139	224	152	280	173	264	221	129	269	6	236	280	6	180.92	78.02
Dcitr09g04770.1.1:GATA,GATA	SWGATAASG	12	76	31	156	53	48	17	25	145	157	201	280	266	280	12	112.85	94.4
Dcitr08g07670.1.1:TF_AP-2	HGCCTBAGGGCA	114	137	280	179	223	202	118	85	182	100	146	221	30	280	30	155.15	67.78
Dcitr02g01550.1.1:Pou,Homeobox	NTAATTATRN	281	253	270	146	116	3	212	227	71	52	1	257	53	281	1	149.38	105.52
Dcitr08g03370.1.1:Ets	HGAAYCCGGAAGTGNKG	269	281	263	130	93	180	150	150	38	211	48	266	71	281	38	165.38	87.53
Dcitr07g05150.1.1:Homeobox	CATAAAA	196	68	234	58	181	210	266	202	281	141	110	55	73	281	55	159.62	80.45
Dcitr01g03650.1.1:HLH	GTRACAGCTG	109	73	211	88	185	264	186	174	130	237	224	281	271	281	73	187.15	69.86
Dcitr12g04260.1.1:E2F_TDP	WAATGGCGCCAAAA	136	282	114	182	64	232	22	27	250	233	280	61	248	282	22	163.92	97.62
Dcitr05g08450.1.1:Ets	GACCGGAAGTS	88	78	238	258	280	179	121	98	32	66	226	171	282	282	32	162.85	87.65
Dcitr08g04700.1.1:Homeobox	ATTAATTA	187	216	203	173	96	95	184	203	282	47	41	93	41	282	41	143.15	78.21
Dcitr08g08180.1.3:Homeobox	GCTAATTAC	282	269	126	8	21	12	201	224	22	55	6	211	63	282	6	115.38	107.22
Dcitr08g08180.1.2:Homeobox	GCTAATTAC	283	267	124	9	20	11	202	225	23	56	5	210	62	283	5	115.15	107.25
Dcitr01g16840.1.1:zf-C4	TGAGGTCAATNN	116	168	215	228	266	215	225	186	25	283	117	268	94	283	25	185.08	77.38
Dcitr05g08370.1.1:Ets	GACCGGAAGTS	87	77	237	257	281	178	120	97	33	65	225	170	283	283	33	162.31	87.86
Dcitr12g04220.1.1:E2F_TDP	WAATGGCGCCAAAA	135	283	113	181	65	231	23	26	249	232	279	62	247	283	23	163.54	97.24
Dcitr08g09770.1.1:Homeobox	SCAATTAGC	156	231	115	17	54	23	65	40	284	190	126	258	125	284	17	129.54	89.98
Dcitr05g10020.1.2:Homeobox	NYTAATTARN	280	220	207	42	155	46	256	284	108	15	34	3	6	284	3	127.38	110.26
Dcitr08g10890.1.1:HLH	GGTCACGTAC	47	107	96	162	284	32	284	271	8	110	218	284	178	284	8	160.08	101.57
Dcitr08g08180.1.1:Homeobox	GCTAATTAC	284	268	125	10	19	13	203	226	24	54	7	209	61	284	7	115.62	107.31
Dcitr01g13820.1.1:HLH	GKCAGRTGK	79	59	109	243	226	258	259	204	65	88	284	139	264	284	59	175.15	86.51
Dcitr01g16840.1.2:zf-C4	TGAGGTCAATNN	117	167	216	227	267	216	224	187	26	284	118	267	93	284	26	185.31	77.27
Dcitr05g05480.1.1:HLH	GACACGTGC	285	241	245	278	72	205	116	113	241	135	157	26	212	285	26	178.92	81.88
Dcitr05g10020.1.1:Homeobox	NYTAATTARN	279	219	206	41	156	47	257	285	109	16	35	2	7	285	2	127.62	110.09
Dcitr05g11060.1.1:zf-C2H2,zf-C2H2,zf-C2H2,zf-C2H2,zf-C2H2	YAACAGGTGGTT	58	132	284	254	285	256	50	45	190	179	202	261	183	285	45	183	87.77
Dcitr08g10840.1.1:HLH	GGTCACGTAC	46	108	97	163	282	33	285	272	9	109	217	285	179	285	9	160.38	101.45
Dcitr01g07300.1.1:Runt	WAACCGCAA	133	165	146	157	90	233	119	152	285	201	192	163	181	285	90	170.54	50.22
Dcitr01g13840.1.1:HLH	GKCAGRTGK	80	58	108	242	227	259	258	205	64	87	285	138	265	285	58	175.08	87.02
Dcitr05g05580.1.1:HLH	GACACGTGC	286	240	246	279	73	206	117	112	242	134	158	25	213	286	25	179.31	82.29
Dcitr00g03920.1.1:zf-C2H2,zf-C2H2,zf-C2H2,zf-C2H2,zf-C2H2,zf-C2H2,zf-C2H2,zf-C2H2,zf-C2H2,zf-C2H2,zf-C2H2,zf-C2H2,zf-C2H2,zf-C2H2,zf-C2H2,zf-C2H2,zf-C2H2,zf-C2H2	GGGGRGGGGGGGGGT	159	16	111	172	43	240	270	238	173	167	281	37	286	286	16	168.69	94.18
Dcitr08g02190.1.1:HLH	GGTCACGTAC	45	106	98	164	283	34	283	273	10	108	216	286	180	286	10	160.46	101.45
Dcitr10g06410.1.1:HLH	GTSYCACGTGCAC	277	104	53	256	13	260	179	277	286	255	183	23	15	286	13	167.77	110.9
Dcitr01g01100.1.1:Homeobox	TAATSYAATTA	287	244	198	89	60	81	162	193	88	245	94	180	162	287	60	160.23	73.13
Dcitr03g10740.1.2:Forkhead	AAACAATAAYATT	211	75	72	220	92	143	200	160	287	182	171	54	40	287	40	146.69	75.14
Dcitr08g09200.1.1:CUT,Homeobox	DTTATTGATTTTT	158	250	69	187	287	228	136	149	82	197	200	75	138	287	69	165.85	67.63
Dcitr08g12430.1.1:Pou,Homeobox	TGMAYAA	121	92	136	200	218	147	281	287	191	148	97	205	150	287	92	174.85	62.56
Dcitr00g13380.1.1:zf-C2H2,zf-C2H2,zf-C2H2,zf-C2H2,zf-C2H2,zf-C2H2	TCWRTAGGCTKA	130	31	145	229	95	76	213	197	118	220	122	287	235	287	31	161.38	74.46
Dcitr04g10900.1.1:HLH	ARCATATGGY	69	103	141	145	241	99	226	124	95	151	103	172	287	287	69	150.46	65
Dcitr08g09200.1.2:CUT,Homeobox	DTTATTGATTTTT	157	249	70	186	288	229	137	148	81	196	199	76	139	288	70	165.77	67.48
Dcitr07g09460.1.1:Homeobox	CTAATTA	288	212	195	28	118	39	229	253	143	29	12	91	10	288	10	126.69	99.89
Dcitr03g10740.1.1:Forkhead	AAACAATAAYATT	210	74	71	221	91	142	199	159	288	183	170	53	39	288	39	146.15	75.69
Dcitr08g12420.1.1:Pou,Homeobox	TGMAYAA	120	93	137	201	217	148	282	288	192	149	98	204	149	288	93	175.23	62.58
Dcitr08g04110.1.2:Forkhead	GTAAACAA	18	148	6	246	225	138	20	47	44	39	210	188	289	289	6	124.46	100.04
Dcitr07g09460.1.2:Homeobox	CTAATTA	289	213	197	29	119	40	228	254	144	28	11	89	9	289	9	126.92	100.42
Dcitr08g03480.1.2:Homeobox	CCAATTA	161	289	176	49	68	135	59	74	230	119	55	98	43	289	43	119.69	76.33
Dcitr11g03810.1.1:Forkhead	CGAAGRACCK	181	122	240	197	264	167	289	262	120	195	112	167	87	289	87	184.85	64.58
Dcitr11g03830.1.1:Forkhead	CGAAGRACCK	183	124	241	199	263	169	290	263	122	194	113	165	88	290	88	185.69	64.25
Dcitr08g04110.1.1:Forkhead	GTAAACAA	17	147	7	247	224	137	21	46	43	40	211	187	290	290	7	124.38	100.15
Dcitr07g09510.1.1:Homeobox	CTAATTA	290	214	196	30	120	41	227	255	142	27	10	90	8	290	8	126.92	100.66
Dcitr08g12040.1.1:Homeobox	CCGTTTAG	145	285	232	142	251	106	27	4	290	116	143	108	190	290	4	156.85	89.99
Dcitr08g03480.1.1:Homeobox	CCAATTA	160	290	177	48	69	134	60	75	229	120	56	99	42	290	42	119.92	76.3
Dcitr01g12080.1.1:zf-C2H2,zf-C2H2,zf-C2H2,zf-C2H2,zf-C2H2	VANRCAAAAAAAABN	186	133	61	208	78	237	267	258	6	115	179	29	291	291	6	157.54	94.68
Dcitr08g11750.1.1:Homeobox	CCGTTTAG	144	284	231	141	252	105	28	5	291	117	144	107	191	291	5	156.92	89.85
Dcitr05g16440.1.3:HLH	GTCACGTGAC	291	280	254	183	286	175	288	286	1	96	3	239	104	291	1	191.23	108.02
Dcitr11g03820.1.1:Forkhead	CGAAGRACCK	182	123	239	198	265	168	291	261	121	193	114	166	89	291	89	185.38	64.17
Dcitr08g12590.1.1:zf-C2H2,zf-C2H2,zf-C2H2	TAACRGTW	292	171	160	234	157	159	151	188	7	101	37	92	177	292	7	148.15	75.83
Dcitr08g07610.1.1:Forkhead	MACGTCAACAH	54	172	219	202	277	203	154	104	78	174	283	194	292	292	54	185.08	75.16
Dcitr06g14220.1.1:Forkhead	TCRTAAACA	126	292	39	267	274	124	82	125	27	8	234	15	159	292	8	136.31	102.58
Dcitr08g11200.1.2:Homeobox	CACTTNA	41	11	23	40	7	193	35	70	292	291	259	131	154	292	7	119	108.46
Dcitr08g11200.1.1:Homeobox	CACTTNA	42	10	20	39	8	191	34	71	293	288	261	133	157	293	8	119	108.66
Dcitr08g07610.1.2:Forkhead	MACGTCAACAH	55	173	218	203	278	204	153	105	79	175	282	193	293	293	55	185.46	74.92
Dcitr06g14220.1.2:Forkhead	TCRTAAACA	125	293	40	268	275	123	83	126	28	7	235	16	160	293	7	136.85	102.83
Dcitr08g03190.1.1:Homeobox	SYAATTAS	293	272	120	5	86	7	249	237	152	30	28	27	25	293	5	117.77	110.19
Dcitr05g09920.1.1:Homeobox	YTAATTANNN	294	259	182	13	35	5	233	281	150	33	21	195	12	294	5	131.77	114.67
Dcitr08g11170.1.1:Homeobox	CACTTNA	43	9	22	38	5	190	33	69	294	289	260	132	156	294	5	118.46	109.06
Dcitr10g03800.1.1:zf-C4	NAGRTCANN	216	233	58	86	243	294	294	291	17	250	197	42	174	294	17	184.23	100.3
Dcitr06g01910.1.2:HLH	AACACCTGCR	190	183	283	205	129	90	214	107	41	9	141	69	294	294	9	150.38	87.81
Dcitr11g06560.1.1:zf-C2H2,zf-C2H2	TGAWGGTGG	226	288	169	129	50	224	155	135	283	172	294	41	230	294	41	184.31	83.29
Dcitr08g08940.1.1:SRF-TF	RCCATATATGGY	149	294	236	204	231	217	135	153	83	154	93	202	272	294	83	186.38	64.85
Dcitr08g10720.1.1:Homeobox	CACTTNA	44	8	21	37	6	192	32	72	295	290	262	134	155	295	6	119.08	109.67
Dcitr07g03660.1.1:Homeobox	TAATTWAATTA	131	187	225	240	233	267	106	144	128	295	62	242	243	295	62	192.54	71.21
Dcitr10g03830.1.1:zf-C4	NAGRTCANN	217	234	60	84	244	295	293	290	18	249	195	43	175	295	18	184.38	99.94
Dcitr05g09930.1.1:Homeobox	YTAATTANNN	295	258	183	11	34	4	232	283	149	32	22	197	11	295	4	131.62	115.37
Dcitr06g01910.1.1:HLH	AACACCTGCR	192	185	282	207	130	92	215	106	40	11	142	68	295	295	11	151.15	87.94
Dcitr05g06390.1.1:zf-C2H2,zf-C2H2,zf-C2H2,zf-C2H2,zf-C2H2	RHGCAACAGGTGG	76	70	150	126	56	87	84	61	296	286	166	295	211	296	56	151.08	92.35
Dcitr04g03230.1.1:GCM	ATGCGGGY	260	252	178	151	106	176	254	296	167	242	236	81	147	296	81	195.85	65.59
Dcitr10g03860.1.1:zf-C4	NAGRTCANN	218	232	59	85	245	296	292	289	16	251	196	44	176	296	16	184.54	100.15
Dcitr04g02450.1.2:zf-C4	GGGGTCACG	220	80	37	72	254	201	296	295	112	281	206	88	51	296	37	168.69	98
Dcitr06g12560.1.1:Ets	AAACCGGAAGTA	243	296	132	108	238	141	238	276	55	86	133	175	241	296	55	181.69	77.87
Dcitr05g09900.1.1:Homeobox	YTAATTANNN	296	260	181	12	36	6	234	282	151	34	20	196	13	296	6	132.38	115.05
Dcitr06g01880.1.1:HLH	AACACCTGCR	191	184	281	206	131	91	216	108	42	10	140	67	296	296	10	151	87.87
Dcitr07g03670.1.1:Homeobox	TAATTWAATTA	132	186	224	239	234	268	105	143	127	296	63	241	242	296	63	192.31	71.27
Dcitr10g01370.1.1:HLH	AACATATGK	15	88	170	276	270	297	70	36	278	246	227	100	254	297	15	179	103.14
Dcitr04g02450.1.1:zf-C4	GGGGTCACG	221	79	38	71	253	200	297	294	111	282	207	87	52	297	38	168.62	98.14
Dcitr06g12470.1.1:Ets	AAACCGGAAGTA	242	297	130	107	240	140	236	274	56	84	132	174	239	297	56	180.85	77.96
Dcitr05g07840.1.1:Homeobox	YAATWAW	209	81	64	189	107	67	286	297	100	62	69	190	105	297	62	140.46	84.29
Dcitr05g06410.1.1:zf-C2H2,zf-C2H2,zf-C2H2,zf-C2H2,zf-C2H2	RHGCAACAGGTGG	77	71	151	128	57	86	85	60	297	287	167	296	210	297	57	151.69	92.5
Dcitr09g04800.1.1:GATA,GATA	VWGATAAGR	21	136	148	109	37	82	31	15	224	210	273	240	297	297	15	140.23	100.41
Dcitr01g16200.1.1:HLH	GACACGTGC	297	95	121	144	194	227	274	293	58	198	160	24	151	297	24	172	86.44
Dcitr13g04930.1.1:bZIP_1	GATGACGTCATC	38	25	175	119	137	222	99	11	273	171	297	263	196	297	11	155.85	95.15
Dcitr08g05290.1.1:zf-C2H2,zf-C2H2,zf-C2H2	NGGGCGKGGYB	71	13	199	178	246	65	221	163	203	272	38	298	164	298	13	163.92	91.13
Dcitr05g09240.1.1:HTH_psq	ATATATATWATWAT	8	15	229	174	87	289	40	23	265	297	220	279	298	298	8	171.08	118.75
Dcitr05g07830.1.1:Homeobox	YAATWAW	208	82	63	188	108	66	287	298	101	63	68	189	106	298	63	140.54	84.4
Dcitr06g12480.1.1:Ets	AAACCGGAAGTA	244	298	131	106	239	139	237	275	57	85	134	176	240	298	57	181.62	78.09
Dcitr09g06330.1.1:Homeobox	CTAATTAY	298	255	184	54	58	20	248	235	14	13	13	169	76	298	13	125.92	107.95
Dcitr05g06480.1.1:zf-C2H2,zf-C2H2,zf-C2H2,zf-C2H2,zf-C2H2	RHGCAACAGGTGG	78	72	152	127	55	85	86	59	298	285	165	297	209	298	55	151.38	92.58
Dcitr12g08950.1.1:CSD	YGTWCCATC	89	159	172	272	85	226	68	117	289	298	131	289	263	298	68	189.08	86.99
Dcitr13g04960.1.1:bZIP_1	GATGACGTCATC	39	27	174	118	136	221	100	10	274	170	298	262	195	298	10	155.69	94.96
Dcitr10g01020.1.1:HLH	AACATATGK	14	87	171	275	271	298	69	37	277	247	228	101	255	298	14	179.23	103.42
Dcitr07g12950.1.1:Forkhead	AWGTAAACANV	6	135	66	273	269	293	37	35	50	158	293	147	299	299	6	158.54	113.84
Dcitr08g05320.1.1:zf-C2H2,zf-C2H2,zf-C2H2	NGGGCGKGGYB	73	12	201	177	248	63	223	165	205	274	39	299	163	299	12	164.77	91.87
Dcitr13g04970.1.1:bZIP_1	GATGACGTCATC	40	26	173	120	135	220	101	9	275	169	299	264	194	299	9	155.77	95.31
Dcitr02g08120.1.1:Forkhead	GTAAACAA	9	217	10	277	242	299	29	30	60	214	278	106	270	299	9	157	116.93
Dcitr08g02450.1.4:zf-C4	SAGGTCAN	84	36	104	59	174	153	182	179	36	299	164	290	84	299	36	141.85	85.97
Dcitr08g02450.1.3:zf-C4	SAGGTCAN	83	37	105	60	173	154	183	180	34	300	163	291	83	300	34	142	86.4
Dcitr07g12950.1.2:Forkhead	AWGTAAACANV	7	134	65	274	268	292	36	34	49	159	292	146	300	300	7	158.15	114
Dcitr04g11590.1.1:LAG1-DNAbind	ABTGTGGGAAMCK	164	150	135	216	1	300	131	185	214	215	243	21	261	300	1	172	86.94
Dcitr01g01070.1.2:Homeobox	NGGATTANN	154	163	154	150	167	239	81	68	300	191	271	38	45	300	38	155.46	82.61
Dcitr07g05010.1.1:Homeobox	MCDARSCCATTAAVYCYNC	300	264	271	218	63	212	280	279	201	112	128	45	134	300	45	192.85	87.4
Dcitr08g05300.1.1:zf-C2H2,zf-C2H2,zf-C2H2	NGGGCGKGGYB	72	14	200	176	247	64	222	164	204	273	40	300	165	300	14	164.69	91.29
Dcitr01g01070.1.1:Homeobox	NGGATTANN	153	164	153	149	168	238	80	67	301	192	270	39	44	301	39	155.23	82.78
Dcitr04g11590.1.2:LAG1-DNAbind	ABTGTGGGAAMCK	165	149	134	217	2	301	130	184	213	216	244	22	262	301	2	172.23	87.03
Dcitr13g05990.1.1:CP2	ACTGGTTT	299	237	276	2	289	75	301	280	160	1	203	1	70	301	1	168.77	122.93
Dcitr07g05020.1.1:Homeobox	MCDARSCCATTAAVYCYNC	301	263	272	219	62	213	279	278	200	111	129	46	135	301	46	192.92	87.32
Dcitr04g05430.1.1:E2F_TDP	SSGCGGGAAVN	22	30	188	153	71	261	93	81	80	244	300	185	301	301	22	154.54	99.5
Dcitr08g02450.1.2:zf-C4	SAGGTCAN	82	38	106	61	176	155	180	181	37	301	162	292	82	301	37	142.54	86.3
Dcitr09g01590.1.1:Homeobox	CCAATTA	302	286	9	45	31	1	197	229	93	45	9	142	78	302	1	112.85	107.54
Dcitr03g02650.1.1:zf-C4	TCAAGGTCAH	19	33	68	96	190	255	108	101	302	229	264	301	16	302	16	152.46	108.13
Dcitr05g09260.1.1:HLH	ACACCTGCA	127	117	242	249	127	285	138	91	217	104	302	13	199	302	13	170.08	85.59
Dcitr08g02450.1.1:zf-C4	SAGGTCAN	81	35	107	62	175	156	181	182	35	302	161	293	81	302	35	142.38	87.15
Dcitr03g02660.1.1:zf-C4	TCAAGGTCAH	20	32	67	97	189	254	107	102	303	228	265	302	17	303	17	152.54	108.18
Dcitr09g01600.1.1:Homeobox	CCAATTA	303	287	8	44	32	2	196	230	92	46	8	141	77	303	2	112.77	107.88
Dcitr09g09340.1.1:Homeobox	STCGTTAD	184	273	205	15	249	170	168	99	225	168	89	303	2	303	2	165.38	92.45
Dcitr05g09250.1.1:HLH	ACACCTGCA	128	116	243	250	125	283	140	92	215	103	303	11	197	303	11	169.69	85.83
Dcitr05g09250.1.2:HLH	ACACCTGCA	129	118	244	251	126	284	139	90	216	102	304	12	198	304	12	170.23	86.2
Dcitr04g05060.1.1:zf-C4	YAAAGGTCA	50	189	122	225	98	208	9	2	299	254	251	304	226	304	2	172.08	104.94
Dcitr08g12510.1.1:Forkhead	NNGACRCNNN	304	239	110	14	114	8	295	292	243	176	60	164	14	304	8	156.38	111.79
Dcitr08g10400.1.1:Homeobox	NTTTGACA	29	5	253	194	146	171	126	129	304	278	86	217	200	304	5	164.46	90.44
Dcitr01g03700.1.1:Homeobox	NTTTGACA	32	4	250	192	149	174	127	130	305	275	83	214	201	305	4	164.31	89.76
Dcitr11g08260.1.1:zf-C4	AAGGTCA	52	162	162	123	124	251	58	44	174	292	272	305	103	305	44	163.23	91.64
Dcitr05g01100.1.1:zf-C4	AAGGTCAH	60	101	76	78	204	262	113	88	195	305	275	283	57	305	57	161.31	94.95
Dcitr09g09390.1.1:Homeobox	BCTTRTTA	305	151	269	25	33	19	247	236	59	97	4	228	3	305	3	128.92	113.94
Dcitr05g01130.1.1:zf-C4	AAGGTCAH	61	102	77	79	205	263	112	89	196	306	274	282	56	306	56	161.69	94.81
Dcitr01g03720.1.1:Homeobox	NTTTGACA	31	3	251	193	148	173	128	131	306	276	84	215	203	306	3	164.77	90.35
Dcitr07g04920.1.1:Homeobox	GTCGTTAA	306	195	217	70	202	62	252	232	94	130	32	288	5	306	5	160.38	100.4
Dcitr08g10350.1.1:Homeobox	NTTTGACA	30	2	252	195	147	172	129	128	307	277	85	216	202	307	2	164.77	91
Dcitr03g11830.1.1:Homeobox	GTMATTAA	307	291	158	1	177	10	300	299	20	12	2	73	4	307	1	127.23	132.34
Dcitr12g04710.1.1:zf-C2H2,zf-C2H2,zf-C2H2,zf-C2H2	HCAAAATGGCCGCC	11	152	1	269	26	230	2	39	91	267	307	227	285	307	1	146.69	121.63
Dcitr02g06180.1.1:DM	TGTAWCWWWT	103	85	193	55	83	242	169	93	308	114	177	19	65	308	19	131.23	81.99
Dcitr08g09510.1.1:HLH	GCAGGTG	101	34	189	233	230	277	275	228	106	71	309	33	152	309	33	172.15	95.43
Dcitr02g07880.1.1:HLH	GGTCACGTAY	93	180	112	252	250	149	102	151	15	177	212	309	288	309	15	176.15	84.92
Dcitr09g03940.1.1:Homeobox	GYTAATTRRSSYYAATTARC	48	154	223	309	229	83	52	77	197	94	153	256	219	309	48	161.08	84.88
Dcitr02g06160.1.1:DM	TGTAWCWWWT	102	86	194	56	84	243	170	94	309	113	178	20	66	309	20	131.92	82.08
Dcitr09g03950.1.1:Homeobox	GYTAATTRRSSYYAATTARC	49	153	222	310	228	84	53	76	198	95	152	255	221	310	49	161.23	84.69
Dcitr03g20170.1.2:MH1	GTSGGGCAGMCANCT	24	43	260	136	199	273	11	22	259	311	286	311	113	311	11	172.92	118.89
Dcitr05g08590.1.1:Forkhead	WAAAATAAATATWNKG	56	143	221	64	9	120	7	28	311	121	241	149	100	311	7	120.77	93.04
Dcitr01g15940.1.1:RFX_DNA_binding	CNTRGCAACV	90	19	33	159	171	287	299	301	13	235	312	31	257	312	13	169.77	119.55
Dcitr03g20170.1.1:MH1	GTSGGGCAGMCANCT	23	44	261	135	200	274	13	21	254	310	287	312	112	312	13	172.77	118.79
Dcitr05g08590.1.2:Forkhead	WAAAATAAATATWNKG	57	142	220	63	10	119	8	29	312	122	242	148	99	312	8	120.85	92.91
Dcitr01g16050.1.1:RFX_DNA_binding	CNTRGCAACV	91	20	32	158	172	286	298	300	12	234	313	32	256	313	12	169.54	119.24
Dcitr04g11170.1.1:zf-C2H2,zf-C2H2,zf-C2H2	MTCACGCCCMCC	37	7	266	259	201	245	46	16	313	304	208	274	158	313	7	179.54	114.27
Dcitr03g20260.1.1:MH1	GTSGGGCAGMCANCT	26	42	258	138	195	271	16	19	257	309	289	313	114	313	16	172.85	118.24
Dcitr02g01350.1.1:HLH	AACAGCTGAT	2	201	24	184	169	306	6	8	67	313	306	307	250	313	2	164.85	128.03
Dcitr10g05590.1.1:zf-C2H2,zf-C2H2,zf-C2H2	ACTGGGCGTGGCSK	314	307	285	286	291	132	313	303	102	180	184	173	98	314	98	228.31	84.82
Dcitr02g01370.1.1:HLH	AACAGCTGAT	1	202	25	185	170	305	5	7	66	314	305	306	251	314	1	164.77	128.24
Dcitr09g01230.1.2:E2F_TDP	AAATKSGCGCCAA	5	28	179	237	12	302	18	13	227	294	314	109	280	314	5	155.23	127.29
Dcitr03g20270.1.1:MH1	GTSGGGCAGMCANCT	27	41	257	139	197	270	15	18	256	307	290	314	115	314	15	172.77	118.22
Dcitr08g02290.1.1:HLH	GWCAGCTGHC	3	125	5	175	99	304	4	33	194	315	308	308	284	315	3	165.92	128.76
Dcitr09g01230.1.1:E2F_TDP	AAATKSGCGCCAA	4	29	180	238	11	303	19	12	226	293	315	110	281	315	4	155.46	127.59
Dcitr03g20280.1.1:MH1	GTSGGGCAGMCANCT	28	40	256	140	196	269	12	17	255	308	291	315	116	315	12	172.54	118.67
Dcitr03g20170.1.3:MH1	GTSGGGCAGMCANCT	25	39	259	137	198	272	14	20	258	312	288	316	111	316	14	173	119.63
Dcitr08g01790.1.1:zf-C4	AAGGTCA	10	53	56	196	61	241	10	24	129	303	151	317	189	317	10	133.85	108.59
Dcitr08g03870.1.1:HMG_box	MACAATGNWATTGTT	35	18	142	230	184	282	24	31	317	279	310	96	232	317	18	167.69	115.99
Dcitr07g01870.1.1:HLH	SACCATATGGTS	138	54	46	318	109	166	158	170	29	36	223	143	223	318	29	139.46	85.49
Dcitr08g03870.1.2:HMG_box	MACAATGNWATTGTT	36	17	143	231	183	281	25	32	318	280	311	97	233	318	17	168.23	116.02
Dcitr03g13030.1.1:HLH	AAAACAGCTGTTTT	63	242	313	312	314	291	71	48	148	185	295	71	319	319	48	205.54	111.51
Dcitr06g08280.1.1:HMG_box	NAACAATGTTATTGTTN	13	6	311	308	312	288	26	14	319	266	250	247	231	319	6	199.31	131
Dcitr01g11160.1.1:zf-C2H2,zf-C2H2,zf-C2H2,zf-C2H2,zf-C2H2	TGCGTAACACGGTAGCR	318	314	291	298	297	311	315	315	253	131	319	48	58	319	48	251.38	101.51
Dcitr01g11160.1.2:zf-C2H2,zf-C2H2,zf-C2H2,zf-C2H2,zf-C2H2	TGCGTAACACGGTAGCR	319	315	290	292	296	310	316	316	252	132	318	47	59	319	47	250.92	101.25
Dcitr07g01910.1.1:HLH	SACCATATGGTS	139	55	47	319	110	165	157	171	30	38	221	145	222	319	30	139.92	84.9
Dcitr12g07980.1.1:HLH	SACCATATGGTS	140	56	48	320	111	164	156	169	31	37	222	144	220	320	31	139.85	84.69
Dcitr06g10490.1.1:bZIP_1	TGCCACGTGGCA	169	223	318	307	320	118	42	63	316	91	215	219	47	320	42	188.31	107.73
Dcitr01g11160.1.3:zf-C2H2,zf-C2H2,zf-C2H2,zf-C2H2,zf-C2H2	TGCGTAACACGGTAGCR	320	316	289	285	295	309	317	317	251	133	317	49	60	320	49	250.62	100.48
Dcitr06g10510.1.1:bZIP_1	TGCCACGTGGCA	168	221	319	322	321	117	44	64	315	90	213	218	48	322	44	189.23	108.89
Dcitr06g10520.1.1:bZIP_1	TGCCACGTGGCA	167	222	320	323	322	116	43	65	314	92	214	220	49	323	43	189.77	109.02
Dcitr09g07980.1.1:zf-C2H2,zf-C2H2,zf-C2H2,zf-C2H2,zf-C2H2	KCACAGCRGGKGGTV	185	295	19	325	97	127	66	109	77	243	33	310	258	325	19	164.92	109.6
Dcitr04g12920.1.1:T-box	TTCACACYTAGGTGTGAA	308	308	297	281	294	317	302	309	325	322	325	318	309	325	281	308.85	13.01
Dcitr01g20160.1.1:zf-C2H2,zf-C2H2,zf-C2H2,zf-C2H2	TGCTACCGGTAGCA	313	301	288	293	305	319	305	307	323	324	125	326	307	326	125	295.08	52.41
Dcitr08g01900.1.1:zf-C2H2,zf-C2H2,zf-C2H2,zf-C2H2,zf-C2H2	GTGAACGYYDHHVCTACAC	310	309	296	282	302	316	310	310	326	321	324	320	310	326	282	310.46	12.08
Dcitr04g12890.1.1:T-box	TTCACACYTAGGTGTGAA	312	299	298	304	304	318	303	308	324	323	326	325	308	326	298	311.69	10.29
Dcitr08g06930.1.1:T-box	WTTCACACCTAGGTGTGAAW	309	310	295	295	301	315	311	311	327	320	323	321	302	327	295	310.77	10.39
Dcitr03g01400.1.2:COE1_DBD	BWATTCCCWWGGGAATWV	324	306	304	306	74	324	327	327	212	160	96	17	311	327	17	237.54	112.63
Dcitr09g04790.1.1:GATA,GATA	RMGATAACRNYGTTATCKY	315	311	294	300	300	314	312	312	328	319	322	322	312	328	294	312.38	9.7
Dcitr01g07310.1.1:Runt	WAACCGCAAAACCGCAA	311	302	300	291	306	320	306	306	322	325	328	327	306	328	291	311.54	11.69
Dcitr04g03190.1.1:zf-C2H2,zf-C2H2,zf-C2H2	DGKGGGCGGGGCYWA	202	160	168	328	38	61	41	87	110	181	59	294	249	328	38	152.15	96.8
Dcitr09g04820.1.1:GATA,GATA	RMGATAACRNYGTTATCKY	316	312	293	303	299	313	308	313	329	318	321	323	313	329	293	312.38	9.88
Dcitr01g07290.1.1:Runt	WAACCGCAAAACCGCAA	321	303	301	280	307	307	307	305	321	316	329	328	305	329	280	310	13.13
Dcitr00g11740.1.1:GATA	HGATAAGGNCCTTATCD	212	320	327	329	329	73	152	51	172	69	137	319	130	329	51	201.54	110.13
Dcitr02g15120.1.1:Forkhead	TATGTAAATATTTACATA	173	177	321	94	311	71	324	324	164	50	229	83	329	329	50	203.85	108.64
Dcitr05g11790.1.1:zf-C2H2,zf-C2H2,zf-C2H2,zf-C2H2	GTGCGTGGGCGKA	86	94	133	315	317	248	111	96	310	231	301	82	330	330	82	204.15	104.3
Dcitr01g07260.1.1:Runt	WAACCGCAAAACCGCAA	322	300	302	296	308	322	304	304	320	327	330	329	304	330	296	312.92	12.24
Dcitr09g08920.1.1:zf-C2H2,zf-C2H2,zf-C2H2,zf-C2H2,zf-C2H2	ATTACCATACAAGTGCAV	317	313	292	301	298	312	314	314	330	317	320	324	314	330	292	312.77	10.43
Dcitr01g18450.1.1:HLH	DTGGCACGTGCCAW	330	331	299	283	292	55	329	329	269	163	51	160	122	331	51	231.77	106.62
Dcitr01g07250.1.1:Runt	WAACCGCAAAACCGCAA	323	305	303	299	309	323	309	302	331	328	331	330	303	331	299	315.08	12.65
Dcitr01g18440.1.1:HLH	DTGGCACGTGCCAW	331	330	287	284	323	54	328	328	268	164	52	156	120	331	52	232.69	108.08
Dcitr02g15120.1.2:Forkhead	TATGTAAATATTTACATA	174	175	322	95	324	70	323	322	165	48	230	84	331	331	48	204.85	109.94
Dcitr01g18490.1.2:HLH	DTGGCACGTGCCAW	329	332	309	305	290	56	330	330	270	162	50	161	124	332	50	234.46	108.13
Dcitr12g07820.1.1:zf-C4	AWNTAGGTCASTAGGTCA	233	324	330	332	81	329	62	54	126	331	248	181	324	332	54	227.31	112.89
Dcitr12g07770.1.2:zf-C4	AWNTAGGTCASTAGGTCA	230	325	329	331	82	330	64	56	123	332	249	182	325	332	56	227.54	112.63
Dcitr02g15120.1.3:Forkhead	TATGTAAATATTTACATA	175	176	310	93	325	69	322	320	166	49	231	85	332	332	49	204.08	108.85
Dcitr01g03350.1.1:HLH	DTGGCACGTGCCAW	333	328	323	289	333	53	326	326	266	166	53	159	121	333	53	236.62	110.22
Dcitr12g07820.1.2:zf-C4	AWNTAGGTCASTAGGTCA	231	323	331	333	80	308	61	55	124	330	247	184	315	333	55	224.77	110.96
Dcitr05g08020.1.1:zf-C2H2,zf-C2H2,zf-C2H2,zf-C2H2	GCTYCGTGGGGGGTM	328	333	308	297	293	328	331	331	116	224	102	243	323	333	102	273.62	80.76
Dcitr03g12850.1.3:bZIP_1	ATGACGTCATGATGAC	100	321	317	317	319	333	49	52	333	326	327	331	317	333	49	264.77	113.5
Dcitr12g07770.1.1:zf-C4	AWNTAGGTCASTAGGTCA	232	317	328	330	79	331	63	57	125	333	246	183	326	333	57	226.92	112.25
Dcitr00g01470.1.1:HMG_box	RAACAATWNCAKTGTTY	74	90	315	314	316	103	75	80	104	223	149	333	316	333	74	191.69	111.68
Dcitr04g05290.1.2:zf-C2H2,zf-C2H2,zf-C2H2,zf-C2H2	AATAAATCACTGCA	247	319	333	321	331	275	241	206	96	271	136	270	228	333	96	251.85	72.97
Dcitr01g06800.1.1:HLH	NKCACGTGMNNNTCACGTGMN	178	121	324	324	326	133	321	319	63	93	100	245	333	333	63	221.54	108.22
Dcitr03g12850.1.1:bZIP_1	ATGACGTCATGATGAC	99	322	316	316	318	332	48	53	332	334	316	332	318	334	48	264.31	113.46
Dcitr00g01100.1.1:HMG_box	RAACAATWNCAKTGTTY	75	91	314	313	315	104	76	79	103	222	150	334	328	334	75	192.62	112.45
Dcitr01g20150.1.1:zf-C2H2,zf-C2H2,zf-C2H2,zf-C2H2,zf-C2H2	YGCGTAASNCCGGTAGC	188	140	325	326	327	321	320	321	271	264	334	155	118	334	118	262.31	81.87
Dcitr01g18430.1.1:HLH	TGGCACGTGCCA	332	329	286	287	334	51	318	318	171	136	49	265	327	334	49	246.38	106.91
Dcitr01g20190.1.1:zf-C2H2,zf-C2H2,zf-C2H2,zf-C2H2,zf-C2H2	YGCGTAASNCCGGTAGC	189	141	326	327	328	334	319	323	272	265	333	157	119	334	119	264.08	82.35
Dcitr03g01400.1.1:COE1_DBD	BWATTCCCWWGGGAATWV	325	304	305	302	75	325	334	334	211	161	95	18	320	334	18	239.15	113.76
Dcitr08g07600.1.1:HLH	GGGBMGCAGCTGCGTCCC	326	326	306	290	310	326	333	333	334	329	332	50	321	334	50	301.23	76.59
Dcitr05g08120.1.1:zf-C2H2,zf-C2H2,zf-C2H2,zf-C2H2	GCTYCGTGGGGGGTM	327	334	307	288	303	327	332	332	115	225	101	244	322	334	101	273.62	81.08
Dcitr01g03300.1.1:HLH	DTGGCACGTGCCAW	334	327	334	294	332	52	325	325	267	165	54	158	123	334	52	237.69	110.95
Dcitr03g12990.1.1:HLH	AAAACAGCTGTTTT	62	243	312	311	313	290	72	49	147	184	296	72	334	334	49	206.54	112.5
Dcitr04g05290.1.1:zf-C2H2,zf-C2H2,zf-C2H2,zf-C2H2	AATAAATCACTGCA	246	318	332	334	330	276	240	207	97	270	135	269	227	334	97	252.38	73.76

## Sheet: ratio
motif name	consensus	500fixed_Citrus_midgut_-	500fixed_Citrus_midgut_+	500fixed_Clas_-	500fixed_Clas_+	500fixed_Cmed_-	500fixed_Cmed_+	500fixed_Cmed_gut_-	500fixed_Cmed_gut_+	500fixed_Cmed_high_inf	500fixed_Cmed_low_inf	500fixed_Cmed_whole_-	500fixed_Csin_-	500fixed_Csin_high_inf	max	sd
Dcitr00g03280.1.1:AT_hook,AT_hook,AT_hook	NNNNRHWDD	0.993	0.9955	0.9956	0.9916	0.994	0.9958	0.9903	0.9893	0.9956	0.9965	0.9968	0.9944	0.9956	0.9968	0.0024
Dcitr00g03280.1.2:AT_hook,AT_hook,AT_hook	NNNNRHWDD	0.993	0.9955	0.9956	0.9916	0.994	0.9958	0.9903	0.9893	0.9956	0.9965	0.9968	0.9944	0.9956	0.9968	0.0024
Dcitr05g12460.1.1:Homeobox	TGTTW	0.9875	0.9882	0.9924	0.9831	0.9879	0.9889	0.9846	0.9838	0.9893	0.9899	0.9887	0.9892	0.9898	0.9924	0.0026
Dcitr05g09940.1.1:Homeobox	AHAATDCH	0.9883	0.9899	0.9913	0.9873	0.9855	0.9874	0.9846	0.9847	0.989	0.9897	0.988	0.989	0.9898	0.9913	0.0021
Dcitr05g12500.1.1:Homeobox	TGTTW	0.9823	0.9831	0.988	0.981	0.9819	0.9855	0.9797	0.9782	0.9844	0.9857	0.985	0.9858	0.9854	0.988	0.0028
Dcitr02g17420.1.1:ARID	NDATYAAA	0.9795	0.9808	0.9815	0.981	0.977	0.9809	0.9744	0.974	0.9809	0.9825	0.9795	0.9816	0.9781	0.9825	0.0027
Dcitr04g14190.1.1:Homeobox	NYAATYWNNN	0.968	0.973	0.975	0.9747	0.9686	0.971	0.9631	0.961	0.9683	0.9684	0.9698	0.9669	0.9722	0.975	0.0041
Dcitr05g07830.1.1:Homeobox	YAATWAW	0.9436	0.951	0.9499	0.9346	0.9456	0.9447	0.9354	0.9309	0.9436	0.945	0.9433	0.9429	0.9437	0.951	0.0058
Dcitr05g07840.1.1:Homeobox	YAATWAW	0.9436	0.951	0.9499	0.9346	0.9456	0.9447	0.9354	0.9309	0.9436	0.945	0.9433	0.9429	0.9437	0.951	0.0058
Dcitr01g09360.1.1:PAX,Homeobox	RYAATTT	0.9361	0.9352	0.938	0.9409	0.9347	0.9298	0.9419	0.9406	0.9341	0.9379	0.9264	0.9386	0.9298	0.9419	0.0047
Dcitr00g01540.1.1:Forkhead	RTAAACANN	0.9353	0.9346	0.9325	0.9367	0.9323	0.9371	0.9363	0.9304	0.9366	0.9354	0.9361	0.9368	0.9342	0.9371	0.0021
Dcitr00g09350.1.1:Forkhead	RTAAACANN	0.9353	0.9346	0.9325	0.9367	0.9323	0.9371	0.9363	0.9304	0.9366	0.9354	0.9361	0.9368	0.9342	0.9371	0.0021
Dcitr08g10260.1.1:Homeobox	NNYMATTAR	0.9176	0.9223	0.9238	0.9325	0.9262	0.9165	0.9147	0.9123	0.9115	0.9146	0.9098	0.9144	0.913	0.9325	0.0067
Dcitr08g10250.1.1:Homeobox	NNYMATTAR	0.9176	0.9223	0.9238	0.9325	0.9262	0.9165	0.9147	0.9123	0.9115	0.9146	0.9098	0.9144	0.913	0.9325	0.0067
Dcitr08g10180.1.1:Homeobox	NNYMATTAR	0.9176	0.9223	0.9238	0.9325	0.9262	0.9165	0.9147	0.9123	0.9115	0.9146	0.9098	0.9144	0.913	0.9325	0.0067
Dcitr07g05110.1.1:Homeobox	WWWWATTTMC	0.9223	0.9211	0.9304	0.9072	0.9129	0.918	0.9233	0.9234	0.9179	0.9151	0.9145	0.9179	0.9072	0.9304	0.0066
Dcitr02g11570.1.1:TBP,TBP	GTATAAA	0.9231	0.929	0.9173	0.9072	0.919	0.9199	0.9216	0.9211	0.9203	0.9205	0.9153	0.9168	0.9057	0.929	0.0062
Dcitr00g07820.1.1:TCR,TCR	DTTTRAAWHN	0.8979	0.8997	0.8966	0.8797	0.8839	0.873	0.8924	0.8905	0.8873	0.8824	0.8713	0.8923	0.8655	0.8997	0.0108
Dcitr01g12170.1.1:TCR,TCR	DTTTRAAWHN	0.8979	0.8997	0.8966	0.8797	0.8839	0.873	0.8924	0.8905	0.8873	0.8824	0.8713	0.8923	0.8655	0.8997	0.0108
Dcitr01g12170.1.2:TCR,TCR	DTTTRAAWHN	0.8979	0.8997	0.8966	0.8797	0.8839	0.873	0.8924	0.8905	0.8873	0.8824	0.8713	0.8923	0.8655	0.8997	0.0108
Dcitr10g03860.1.1:zf-C4	NAGRTCANN	0.8347	0.8327	0.8498	0.8523	0.8259	0.8295	0.8189	0.82	0.8453	0.8385	0.8385	0.8462	0.8414	0.8523	0.0108
Dcitr10g03830.1.1:zf-C4	NAGRTCANN	0.8347	0.8327	0.8498	0.8523	0.8259	0.8295	0.8189	0.82	0.8453	0.8385	0.8385	0.8462	0.8414	0.8523	0.0108
Dcitr10g03800.1.1:zf-C4	NAGRTCANN	0.8347	0.8327	0.8498	0.8523	0.8259	0.8295	0.8189	0.82	0.8453	0.8385	0.8385	0.8462	0.8414	0.8523	0.0108
Dcitr08g12510.1.1:Forkhead	NNGACRCNNN	0.754	0.7606	0.778	0.8143	0.7739	0.7918	0.7475	0.7485	0.7693	0.7731	0.7787	0.7695	0.7975	0.8143	0.0194
Dcitr01g01070.1.2:Homeobox	NGGATTANN	0.7915	0.7927	0.7911	0.7932	0.792	0.7876	0.7978	0.7986	0.7901	0.7935	0.7857	0.7981	0.8092	0.8092	0.006
Dcitr01g01070.1.1:Homeobox	NGGATTANN	0.7915	0.7927	0.7911	0.7932	0.792	0.7876	0.7978	0.7986	0.7901	0.7935	0.7857	0.7981	0.8092	0.8092	0.006
Dcitr13g02120.1.1:Homeobox	RBYVATTANN	0.7572	0.7566	0.7769	0.8038	0.7654	0.7719	0.7657	0.7629	0.7567	0.7667	0.7603	0.7619	0.7873	0.8038	0.0137
Dcitr07g04850.1.1:Homeobox	GYMATTAV	0.7155	0.7104	0.7334	0.7616	0.7243	0.7326	0.7166	0.7142	0.7211	0.7273	0.7299	0.7185	0.7478	0.7616	0.0144
Dcitr07g04880.1.1:Homeobox	GYMATTAV	0.7155	0.7104	0.7334	0.7616	0.7243	0.7326	0.7166	0.7142	0.7211	0.7273	0.7299	0.7185	0.7478	0.7616	0.0144
Dcitr07g04890.1.1:Homeobox	GYMATTAV	0.7155	0.7104	0.7334	0.7616	0.7243	0.7326	0.7166	0.7142	0.7211	0.7273	0.7299	0.7185	0.7478	0.7616	0.0144
Dcitr07g04860.1.1:Homeobox	GYMATTAV	0.7155	0.7104	0.7334	0.7616	0.7243	0.7326	0.7166	0.7142	0.7211	0.7273	0.7299	0.7185	0.7478	0.7616	0.0144
Dcitr02g01550.1.1:Pou,Homeobox	NTAATTATRN	0.7035	0.7082	0.6834	0.7173	0.7195	0.7246	0.7085	0.7049	0.7085	0.7118	0.7271	0.7041	0.7295	0.7295	0.0123
Dcitr05g09920.1.1:Homeobox	YTAATTANNN	0.6686	0.6715	0.6736	0.7257	0.705	0.693	0.674	0.6659	0.6764	0.6828	0.6871	0.6756	0.7091	0.7257	0.0181
Dcitr05g09900.1.1:Homeobox	YTAATTANNN	0.6686	0.6715	0.6736	0.7257	0.705	0.693	0.674	0.6659	0.6764	0.6828	0.6871	0.6756	0.7091	0.7257	0.0181
Dcitr05g09930.1.1:Homeobox	YTAATTANNN	0.6686	0.6715	0.6736	0.7257	0.705	0.693	0.674	0.6659	0.6764	0.6828	0.6871	0.6756	0.7091	0.7257	0.0181
Dcitr07g05150.1.1:Homeobox	CATAAAA	0.6876	0.7003	0.6746	0.6941	0.6808	0.667	0.6784	0.6812	0.6781	0.6799	0.6758	0.6895	0.6776	0.7003	0.0089
Dcitr07g05150.1.2:Homeobox	CATAAAA	0.6876	0.7003	0.6746	0.6941	0.6808	0.667	0.6784	0.6812	0.6781	0.6799	0.6758	0.6895	0.6776	0.7003	0.0089
Dcitr08g08720.1.1:bZIP_1	TKDYGCAAYN	0.6671	0.6592	0.6801	0.692	0.6723	0.6533	0.6614	0.6626	0.665	0.6639	0.6484	0.6628	0.6499	0.692	0.0119
Dcitr09g09390.1.1:Homeobox	BCTTRTTA	0.6081	0.6287	0.5952	0.6751	0.6542	0.6434	0.6151	0.6139	0.6246	0.6271	0.6446	0.6187	0.6798	0.6798	0.0254
Dcitr03g11830.1.1:Homeobox	GTMATTAA	0.5727	0.5735	0.5887	0.6793	0.5913	0.6018	0.5676	0.5647	0.5909	0.5963	0.6061	0.5942	0.6301	0.6793	0.0305
Dcitr02g16980.1.2:Homeobox	YYAATTAR	0.6518	0.6445	0.6768	0.6561	0.6675	0.6373	0.6533	0.6464	0.6381	0.6445	0.6311	0.6459	0.6608	0.6768	0.0127
Dcitr02g16980.1.1:Homeobox	YYAATTAR	0.6518	0.6445	0.6768	0.6561	0.6675	0.6373	0.6533	0.6464	0.6381	0.6445	0.6311	0.6459	0.6608	0.6768	0.0127
Dcitr01g14060.1.1:Homeobox	CTAATTAN	0.6356	0.6332	0.6551	0.6624	0.6626	0.64	0.6391	0.6325	0.632	0.6346	0.6345	0.6326	0.655	0.6626	0.0119
Dcitr01g14400.1.3:Homeobox	CTAATTAN	0.6356	0.6332	0.6551	0.6624	0.6626	0.64	0.6391	0.6325	0.632	0.6346	0.6345	0.6326	0.655	0.6626	0.0119
Dcitr01g14400.1.1:Homeobox	CTAATTAN	0.6356	0.6332	0.6551	0.6624	0.6626	0.64	0.6391	0.6325	0.632	0.6346	0.6345	0.6326	0.655	0.6626	0.0119
Dcitr01g14400.1.2:Homeobox	CTAATTAN	0.6356	0.6332	0.6551	0.6624	0.6626	0.64	0.6391	0.6325	0.632	0.6346	0.6345	0.6326	0.655	0.6626	0.0119
Dcitr02g01540.1.1:Pou	ATGYTAATTA	0.6419	0.6366	0.6246	0.6561	0.6433	0.6255	0.635	0.6306	0.6298	0.6261	0.6283	0.6394	0.6345	0.6561	0.0089
Dcitr02g01540.1.2:Pou	ATGYTAATTA	0.6419	0.6366	0.6246	0.6561	0.6433	0.6255	0.635	0.6306	0.6298	0.6261	0.6283	0.6394	0.6345	0.6561	0.0089
Dcitr02g01540.1.3:Pou	ATGYTAATTA	0.6419	0.6366	0.6246	0.6561	0.6433	0.6255	0.635	0.6306	0.6298	0.6261	0.6283	0.6394	0.6345	0.6561	0.0089
Dcitr08g12420.1.1:Pou,Homeobox	TGMAYAA	0.6346	0.6417	0.6344	0.6245	0.6215	0.6281	0.6098	0.6088	0.6263	0.6295	0.6315	0.6295	0.6367	0.6417	0.0097
Dcitr08g12430.1.1:Pou,Homeobox	TGMAYAA	0.6346	0.6417	0.6344	0.6245	0.6215	0.6281	0.6098	0.6088	0.6263	0.6295	0.6315	0.6295	0.6367	0.6417	0.0097
Dcitr08g03480.1.2:Homeobox	CCAATTA	0.5984	0.5803	0.5909	0.6287	0.6119	0.5931	0.6074	0.607	0.5903	0.5951	0.6001	0.5976	0.617	0.6287	0.0128
Dcitr08g03480.1.1:Homeobox	CCAATTA	0.5984	0.5803	0.5909	0.6287	0.6119	0.5931	0.6074	0.607	0.5903	0.5951	0.6001	0.5976	0.617	0.6287	0.0128
Dcitr08g11200.1.1:Homeobox	CACTTNA	0.5912	0.6017	0.6061	0.6013	0.6167	0.5667	0.5891	0.5828	0.5729	0.5679	0.5597	0.5827	0.5702	0.6167	0.0175
Dcitr08g11200.1.2:Homeobox	CACTTNA	0.5912	0.6017	0.6061	0.6013	0.6167	0.5667	0.5891	0.5828	0.5729	0.5679	0.5597	0.5827	0.5702	0.6167	0.0175
Dcitr08g11170.1.1:Homeobox	CACTTNA	0.5912	0.6017	0.6061	0.6013	0.6167	0.5667	0.5891	0.5828	0.5729	0.5679	0.5597	0.5827	0.5702	0.6167	0.0175
Dcitr08g10720.1.1:Homeobox	CACTTNA	0.5912	0.6017	0.6061	0.6013	0.6167	0.5667	0.5891	0.5828	0.5729	0.5679	0.5597	0.5827	0.5702	0.6167	0.0175
Dcitr06g05750.1.1:TEA	GVTATTTTT	0.5679	0.6006	0.5615	0.5506	0.5586	0.5328	0.5558	0.5485	0.5544	0.5488	0.5336	0.5612	0.5241	0.6006	0.019
Dcitr07g11290.1.1:Homeobox	GTCATTAC	0.5105	0.5166	0.5299	0.5865	0.5151	0.5259	0.5148	0.5169	0.5127	0.5202	0.521	0.511	0.5373	0.5865	0.0202
Dcitr07g11290.1.2:Homeobox	GTCATTAC	0.5105	0.5166	0.5299	0.5865	0.5151	0.5259	0.5148	0.5169	0.5127	0.5202	0.521	0.511	0.5373	0.5865	0.0202
Dcitr11g09640.1.1:Homeobox	SCAATTAS	0.5127	0.5177	0.5223	0.5844	0.532	0.524	0.5079	0.5049	0.5101	0.5141	0.521	0.516	0.5439	0.5844	0.0209
Dcitr11g09630.1.1:Homeobox	SCAATTAS	0.5127	0.5177	0.5223	0.5844	0.532	0.524	0.5079	0.5049	0.5101	0.5141	0.521	0.516	0.5439	0.5844	0.0209
Dcitr02g06840.1.1:MH1	GMGACGVN	0.5322	0.533	0.5473	0.538	0.5417	0.5572	0.5233	0.5253	0.5447	0.5505	0.559	0.5427	0.5409	0.559	0.011
Dcitr08g03190.1.1:Homeobox	SYAATTAS	0.457	0.4575	0.4701	0.5422	0.4837	0.484	0.4604	0.4589	0.4642	0.4726	0.478	0.4746	0.5	0.5422	0.0233
Dcitr02g06160.1.1:DM	TGTAWCWWWT	0.516	0.5223	0.5038	0.538	0.5212	0.4962	0.5071	0.5137	0.5008	0.5095	0.5043	0.52	0.5241	0.538	0.0115
Dcitr02g06180.1.1:DM	TGTAWCWWWT	0.516	0.5223	0.5038	0.538	0.5212	0.4962	0.5071	0.5137	0.5008	0.5095	0.5043	0.52	0.5241	0.538	0.0115
Dcitr09g04800.1.1:GATA,GATA	VWGATAAGR	0.5227	0.5149	0.5071	0.5148	0.5369	0.516	0.5246	0.5267	0.5082	0.508	0.4985	0.505	0.4795	0.5369	0.0144
Dcitr03g04000.1.1:Homeobox	CTGTCA	0.4965	0.489	0.5082	0.5295	0.4946	0.5297	0.4965	0.4993	0.5081	0.5107	0.5216	0.502	0.5336	0.5336	0.0149
Dcitr08g10400.1.1:Homeobox	NTTTGACA	0.4818	0.5031	0.4494	0.4557	0.4655	0.4638	0.4689	0.4687	0.4607	0.4589	0.4669	0.4651	0.4554	0.5031	0.0136
Dcitr01g03700.1.1:Homeobox	NTTTGACA	0.4818	0.5031	0.4494	0.4557	0.4655	0.4638	0.4689	0.4687	0.4607	0.4589	0.4669	0.4651	0.4554	0.5031	0.0136
Dcitr01g03720.1.1:Homeobox	NTTTGACA	0.4818	0.5031	0.4494	0.4557	0.4655	0.4638	0.4689	0.4687	0.4607	0.4589	0.4669	0.4651	0.4554	0.5031	0.0136
Dcitr08g10350.1.1:Homeobox	NTTTGACA	0.4818	0.5031	0.4494	0.4557	0.4655	0.4638	0.4689	0.4687	0.4607	0.4589	0.4669	0.4651	0.4554	0.5031	0.0136
Dcitr01g12080.1.1:zf-C2H2,zf-C2H2,zf-C2H2,zf-C2H2,zf-C2H2	VANRCAAAAAAAABN	0.4848	0.4845	0.5027	0.4219	0.4813	0.4436	0.4775	0.4729	0.4858	0.4699	0.4504	0.484	0.3933	0.5027	0.0305
Dcitr08g04700.1.1:Homeobox	ATTAATTA	0.4798	0.4777	0.4657	0.4747	0.4909	0.4714	0.4799	0.4742	0.4675	0.4766	0.4795	0.4778	0.4942	0.4942	0.008
Dcitr09g06330.1.1:Homeobox	CTAATTAY	0.45	0.4535	0.4559	0.4937	0.4825	0.4725	0.4547	0.4529	0.4644	0.468	0.4722	0.4609	0.4773	0.4937	0.0132
Dcitr07g09510.1.1:Homeobox	CTAATTA	0.4323	0.44	0.4342	0.4873	0.4522	0.4489	0.4377	0.4325	0.4394	0.4468	0.4532	0.4451	0.4781	0.4873	0.0169
Dcitr07g09460.1.2:Homeobox	CTAATTA	0.4323	0.44	0.4342	0.4873	0.4522	0.4489	0.4377	0.4325	0.4394	0.4468	0.4532	0.4451	0.4781	0.4873	0.0169
Dcitr07g09460.1.1:Homeobox	CTAATTA	0.4323	0.44	0.4342	0.4873	0.4522	0.4489	0.4377	0.4325	0.4394	0.4468	0.4532	0.4451	0.4781	0.4873	0.0169
Dcitr07g04960.1.1:Homeobox	GTCGTTAN	0.3821	0.382	0.3743	0.4262	0.3664	0.4024	0.3857	0.3847	0.3863	0.3945	0.3976	0.3822	0.4459	0.4459	0.0216
Dcitr09g04770.1.1:GATA,GATA	SWGATAASG	0.4358	0.4321	0.4342	0.4219	0.445	0.4359	0.4381	0.4353	0.4228	0.424	0.42	0.4144	0.4094	0.445	0.0104
Dcitr09g09340.1.1:Homeobox	STCGTTAD	0.3829	0.3696	0.3776	0.443	0.3724	0.3902	0.3845	0.3889	0.3837	0.3874	0.3954	0.3763	0.4437	0.4437	0.0239
Dcitr07g11300.1.1:Homeobox	CTAATTAA	0.3846	0.382	0.3917	0.4304	0.393	0.4001	0.3853	0.3852	0.3898	0.3916	0.3978	0.3909	0.4181	0.4304	0.014
Dcitr07g11300.1.2:Homeobox	CTAATTAA	0.3846	0.382	0.3917	0.4304	0.393	0.4001	0.3853	0.3852	0.3898	0.3916	0.3978	0.3909	0.4181	0.4304	0.014
Dcitr06g14220.1.2:Forkhead	TCRTAAACA	0.4071	0.3825	0.4211	0.3481	0.3736	0.3966	0.4105	0.4051	0.4058	0.4095	0.3873	0.4121	0.3896	0.4211	0.0197
Dcitr06g14220.1.1:Forkhead	TCRTAAACA	0.4071	0.3825	0.4211	0.3481	0.3736	0.3966	0.4105	0.4051	0.4058	0.4095	0.3873	0.4121	0.3896	0.4211	0.0197
Dcitr02g10010.1.1:Homeobox	CACTTAA	0.3676	0.3752	0.3732	0.3586	0.4148	0.3642	0.3691	0.3573	0.3675	0.3683	0.3646	0.3656	0.3801	0.4148	0.0145
Dcitr02g10010.1.2:Homeobox	CACTTAA	0.3676	0.3752	0.3732	0.3586	0.4148	0.3642	0.3691	0.3573	0.3675	0.3683	0.3646	0.3656	0.3801	0.4148	0.0145
Dcitr08g04110.1.1:Forkhead	GTAAACAA	0.3969	0.3842	0.4081	0.3439	0.3676	0.3741	0.4003	0.394	0.3826	0.3828	0.368	0.3795	0.3436	0.4081	0.0197
Dcitr08g04110.1.2:Forkhead	GTAAACAA	0.3969	0.3842	0.4081	0.3439	0.3676	0.3741	0.4003	0.394	0.3826	0.3828	0.368	0.3795	0.3436	0.4081	0.0197
Dcitr09g01600.1.1:Homeobox	CCAATTA	0.3272	0.3268	0.3634	0.3819	0.3688	0.3612	0.337	0.3313	0.339	0.3442	0.3544	0.3411	0.3618	0.3819	0.0174
Dcitr09g01590.1.1:Homeobox	CCAATTA	0.3272	0.3268	0.3634	0.3819	0.3688	0.3612	0.337	0.3313	0.339	0.3442	0.3544	0.3411	0.3618	0.3819	0.0174
Dcitr08g12040.1.1:Homeobox	CCGTTTAG	0.3509	0.333	0.3362	0.3544	0.3289	0.3532	0.367	0.3726	0.3442	0.3516	0.3464	0.3503	0.3414	0.3726	0.0124
Dcitr08g11750.1.1:Homeobox	CCGTTTAG	0.3509	0.333	0.3362	0.3544	0.3289	0.3532	0.367	0.3726	0.3442	0.3516	0.3464	0.3503	0.3414	0.3726	0.0124
Dcitr08g12590.1.1:zf-C2H2,zf-C2H2,zf-C2H2	TAACRGTW	0.3464	0.3572	0.3602	0.3397	0.3591	0.3604	0.3581	0.3508	0.3656	0.3626	0.3685	0.3644	0.3633	0.3685	0.0081
Dcitr03g20320.1.1:HLH	NCVCACGT	0.3274	0.338	0.3471	0.3586	0.3615	0.3532	0.3228	0.3234	0.3376	0.3381	0.3505	0.3276	0.3165	0.3615	0.0146
Dcitr03g20560.1.2:HLH	NCVCACGT	0.3274	0.338	0.3471	0.3586	0.3615	0.3532	0.3228	0.3234	0.3376	0.3381	0.3505	0.3276	0.3165	0.3615	0.0146
Dcitr03g20310.1.1:HLH	NCVCACGT	0.3274	0.338	0.3471	0.3586	0.3615	0.3532	0.3228	0.3234	0.3376	0.3381	0.3505	0.3276	0.3165	0.3615	0.0146
Dcitr03g20560.1.1:HLH	NCVCACGT	0.3274	0.338	0.3471	0.3586	0.3615	0.3532	0.3228	0.3234	0.3376	0.3381	0.3505	0.3276	0.3165	0.3615	0.0146
Dcitr05g10020.1.2:Homeobox	NYTAATTARN	0.3107	0.3161	0.309	0.3565	0.3241	0.3242	0.3114	0.3058	0.3161	0.3236	0.3257	0.3321	0.3553	0.3565	0.0161
Dcitr05g10020.1.1:Homeobox	NYTAATTARN	0.3107	0.3161	0.309	0.3565	0.3241	0.3242	0.3114	0.3058	0.3161	0.3236	0.3257	0.3321	0.3553	0.3565	0.0161
Dcitr08g03450.1.1:bZIP_1	RTKDCGCAAT	0.3447	0.3515	0.3558	0.3565	0.3398	0.3265	0.3358	0.3369	0.3345	0.3378	0.3249	0.3411	0.3173	0.3565	0.0117
Dcitr07g12950.1.1:Forkhead	AWGTAAACANV	0.3514	0.338	0.3428	0.2806	0.3071	0.3078	0.3471	0.3471	0.3324	0.3277	0.3116	0.3316	0.2909	0.3514	0.0227
Dcitr07g12950.1.2:Forkhead	AWGTAAACANV	0.3514	0.338	0.3428	0.2806	0.3071	0.3078	0.3471	0.3471	0.3324	0.3277	0.3116	0.3316	0.2909	0.3514	0.0227
Dcitr08g09770.1.1:Homeobox	SCAATTAGC	0.3032	0.2969	0.309	0.3502	0.3204	0.3196	0.309	0.3142	0.2976	0.3022	0.306	0.2986	0.3173	0.3502	0.0143
Dcitr05g12150.1.1:zf-C4	AGGTCA	0.3269	0.3262	0.3362	0.3481	0.312	0.3356	0.3147	0.3146	0.3298	0.3236	0.334	0.3165	0.3501	0.3501	0.0123
Dcitr07g04920.1.1:Homeobox	GTCGTTAA	0.2722	0.2834	0.2753	0.3165	0.2817	0.2975	0.2773	0.277	0.2874	0.2892	0.2983	0.2792	0.3246	0.3246	0.0161
Dcitr13g01080.1.1:Myb_DNA-binding,Myb_DNA-binding,Myb_DNA-binding	GSCAGTTRRB	0.2852	0.2941	0.3003	0.2996	0.2878	0.291	0.2818	0.2766	0.2943	0.2964	0.287	0.2947	0.3092	0.3092	0.0086
Dcitr13g01090.1.1:Myb_DNA-binding,Myb_DNA-binding,Myb_DNA-binding	GSCAGTTRRB	0.2852	0.2941	0.3003	0.2996	0.2878	0.291	0.2818	0.2766	0.2943	0.2964	0.287	0.2947	0.3092	0.3092	0.0086
Dcitr01g15940.1.1:RFX_DNA_binding	CNTRGCAACV	0.2945	0.307	0.3079	0.289	0.283	0.275	0.2647	0.2594	0.2943	0.2853	0.269	0.2961	0.2734	0.3079	0.0155
Dcitr01g16050.1.1:RFX_DNA_binding	CNTRGCAACV	0.2945	0.307	0.3079	0.289	0.283	0.275	0.2647	0.2594	0.2943	0.2853	0.269	0.2961	0.2734	0.3079	0.0155
Dcitr13g05990.1.1:CP2	ACTGGTTT	0.2303	0.2349	0.2198	0.3038	0.1983	0.2483	0.2192	0.2269	0.2432	0.2559	0.2376	0.2604	0.2515	0.3038	0.0255
Dcitr03g03190.1.1:HLH	NCCACGTGB	0.2677	0.2806	0.2709	0.3038	0.2721	0.283	0.2643	0.2645	0.2795	0.277	0.2827	0.2821	0.2939	0.3038	0.0114
Dcitr08g02330.1.1:Homeobox	RCGTATCRHN	0.2757	0.2952	0.2535	0.2595	0.2793	0.2757	0.2745	0.2738	0.2711	0.2779	0.2799	0.2768	0.2851	0.2952	0.0103
Dcitr08g02340.1.1:Homeobox	RCGTATCRHN	0.2757	0.2952	0.2535	0.2595	0.2793	0.2757	0.2745	0.2738	0.2711	0.2779	0.2799	0.2768	0.2851	0.2952	0.0103
Dcitr08g02450.1.2:zf-C4	SAGGTCAN	0.261	0.2687	0.2655	0.289	0.2503	0.2613	0.2501	0.2497	0.2616	0.2505	0.2609	0.2495	0.2727	0.289	0.0116
Dcitr08g02450.1.1:zf-C4	SAGGTCAN	0.261	0.2687	0.2655	0.289	0.2503	0.2613	0.2501	0.2497	0.2616	0.2505	0.2609	0.2495	0.2727	0.289	0.0116
Dcitr08g02450.1.3:zf-C4	SAGGTCAN	0.261	0.2687	0.2655	0.289	0.2503	0.2613	0.2501	0.2497	0.2616	0.2505	0.2609	0.2495	0.2727	0.289	0.0116
Dcitr08g02450.1.4:zf-C4	SAGGTCAN	0.261	0.2687	0.2655	0.289	0.2503	0.2613	0.2501	0.2497	0.2616	0.2505	0.2609	0.2495	0.2727	0.289	0.0116
Dcitr02g08120.1.1:Forkhead	GTAAACAA	0.2815	0.2592	0.2884	0.2131	0.2479	0.2387	0.2793	0.2789	0.265	0.2581	0.2451	0.2657	0.2332	0.2884	0.0219
Dcitr06g09590.1.1:HLH	ATCACGYGA	0.266	0.2513	0.2405	0.2785	0.2527	0.267	0.2716	0.277	0.2661	0.2715	0.2635	0.2723	0.2865	0.2865	0.0124
Dcitr06g09680.1.1:HLH	ATCACGYGA	0.266	0.2513	0.2405	0.2785	0.2527	0.267	0.2716	0.277	0.2661	0.2715	0.2635	0.2723	0.2865	0.2865	0.0124
Dcitr13g06550.1.1:zf-C4	GAGATCAA	0.2522	0.2462	0.2655	0.2616	0.2769	0.2563	0.2529	0.2515	0.257	0.2563	0.2571	0.2585	0.2661	0.2769	0.0079
Dcitr06g15680.1.1:HMG_box	RNANATCAAARSDAND	0.2642	0.2625	0.259	0.2068	0.2551	0.2296	0.2639	0.2543	0.2469	0.2475	0.235	0.2532	0.2266	0.2642	0.0173
Dcitr08g01790.1.1:zf-C4	AAGGTCA	0.263	0.2592	0.2622	0.2405	0.2588	0.2387	0.2639	0.2617	0.25	0.2403	0.2453	0.2356	0.2405	0.2639	0.0109
Dcitr06g09420.1.1:PAX	CANTSAWGCG	0.2383	0.2372	0.2568	0.2321	0.2588	0.251	0.2367	0.2329	0.2511	0.2603	0.2449	0.2597	0.2456	0.2603	0.0104
Dcitr11g04230.1.1:HLH	NNCACGTGN	0.1906	0.2045	0.198	0.2363	0.2068	0.2048	0.1908	0.1944	0.2011	0.1972	0.2049	0.2014	0.2061	0.2363	0.0115
Dcitr11g04580.1.1:HLH	NNCACGTGN	0.1906	0.2045	0.198	0.2363	0.2068	0.2048	0.1908	0.1944	0.2011	0.1972	0.2049	0.2014	0.2061	0.2363	0.0115
Dcitr08g08180.1.2:Homeobox	GCTAATTAC	0.1713	0.1713	0.1839	0.23	0.2044	0.1945	0.1762	0.1722	0.1835	0.1846	0.192	0.179	0.1966	0.23	0.0164
Dcitr08g08180.1.1:Homeobox	GCTAATTAC	0.1713	0.1713	0.1839	0.23	0.2044	0.1945	0.1762	0.1722	0.1835	0.1846	0.192	0.179	0.1966	0.23	0.0164
Dcitr08g08180.1.3:Homeobox	GCTAATTAC	0.1713	0.1713	0.1839	0.23	0.2044	0.1945	0.1762	0.1722	0.1835	0.1846	0.192	0.179	0.1966	0.23	0.0164
Dcitr09g03170.1.1:Homeobox	VCTAATTASS	0.1801	0.1786	0.1926	0.2152	0.1802	0.1918	0.1795	0.1791	0.1807	0.1836	0.1886	0.1837	0.1937	0.2152	0.0102
Dcitr12g08950.1.1:CSD	YGTWCCATC	0.2073	0.2023	0.2024	0.173	0.2116	0.2037	0.2071	0.2028	0.2007	0.1996	0.2096	0.1988	0.1974	0.2116	0.0095
Dcitr04g16960.1.1:Homeobox	SGGATTAD	0.1951	0.2045	0.1991	0.2004	0.2116	0.1976	0.2014	0.1903	0.1917	0.1974	0.1955	0.1967	0.2018	0.2116	0.0056
Dcitr11g08260.1.1:zf-C4	AAGGTCA	0.1973	0.1876	0.1926	0.2025	0.1898	0.1846	0.1953	0.1991	0.191	0.1853	0.1852	0.1828	0.1988	0.2025	0.0065
Dcitr05g14650.1.1:Forkhead	YAWATAAACAAHB	0.1806	0.1724	0.1665	0.1751	0.1886	0.1743	0.1941	0.1981	0.1701	0.1724	0.1743	0.1684	0.1637	0.1981	0.0106
Dcitr04g13800.1.1:zf-C2H2,zf-C2H2,zf-C2H2,zf-C2H2,zf-C2H2	ACAGGTG	0.1848	0.1792	0.1806	0.1709	0.1741	0.1678	0.1819	0.1879	0.1752	0.1799	0.167	0.1765	0.1732	0.1879	0.0063
Dcitr13g05240.1.1:SRF-TF	YTAWWWWTAR	0.1816	0.1797	0.1752	0.173	0.1669	0.172	0.1868	0.1828	0.1672	0.1711	0.1775	0.1657	0.1725	0.1868	0.0066
Dcitr05g01130.1.1:zf-C4	AAGGTCAH	0.1728	0.1707	0.1763	0.1857	0.1596	0.1598	0.1673	0.1698	0.1668	0.1594	0.161	0.1607	0.1791	0.1857	0.0084
Dcitr05g01100.1.1:zf-C4	AAGGTCAH	0.1728	0.1707	0.1763	0.1857	0.1596	0.1598	0.1673	0.1698	0.1668	0.1594	0.161	0.1607	0.1791	0.1857	0.0084
Dcitr06g09440.1.1:Homeobox	TAATBNVATTA	0.1668	0.1668	0.1676	0.1857	0.1802	0.1701	0.1799	0.1773	0.1721	0.1664	0.1726	0.1722	0.182	0.1857	0.0065
Dcitr06g08020.1.1:Homeobox	TAATBNVATTA	0.1668	0.1668	0.1676	0.1857	0.1802	0.1701	0.1799	0.1773	0.1721	0.1664	0.1726	0.1722	0.182	0.1857	0.0065
Dcitr05g09240.1.1:HTH_psq	ATATATATWATWAT	0.1768	0.1825	0.1458	0.1624	0.1717	0.1453	0.1742	0.1773	0.1535	0.1505	0.1553	0.1517	0.1404	0.1825	0.0143
Dcitr02g03770.1.1:Forkhead	VYTAYRTAAACA	0.1728	0.169	0.1654	0.1266	0.1366	0.1491	0.1673	0.1694	0.1618	0.1626	0.1527	0.1617	0.1433	0.1728	0.0142
Dcitr08g09110.1.1:Homeobox	NTAATBNVATTAN	0.1346	0.1363	0.136	0.1624	0.1403	0.1388	0.1425	0.1387	0.1403	0.1367	0.1411	0.1401	0.1462	0.1624	0.0071
Dcitr01g13820.1.1:HLH	GKCAGRTGK	0.1563	0.1594	0.1589	0.135	0.1439	0.1468	0.1409	0.1434	0.1546	0.1562	0.1456	0.1545	0.144	0.1594	0.0078
Dcitr01g13840.1.1:HLH	GKCAGRTGK	0.1563	0.1594	0.1589	0.135	0.1439	0.1468	0.1409	0.1434	0.1546	0.1562	0.1456	0.1545	0.144	0.1594	0.0078
Dcitr04g05060.1.1:zf-C4	YAAAGGTCA	0.1454	0.1341	0.1425	0.1224	0.1415	0.1342	0.151	0.1555	0.1341	0.1338	0.1317	0.1311	0.1301	0.1555	0.0092
Dcitr08g07610.1.1:Forkhead	MACGTCAACAH	0.1486	0.1392	0.1349	0.135	0.1197	0.1384	0.1413	0.1434	0.1427	0.1405	0.1307	0.1401	0.1177	0.1486	0.009
Dcitr08g07610.1.2:Forkhead	MACGTCAACAH	0.1486	0.1392	0.1349	0.135	0.1197	0.1384	0.1413	0.1434	0.1427	0.1405	0.1307	0.1401	0.1177	0.1486	0.009
Dcitr01g01100.1.1:Homeobox	TAATSYAATTA	0.1216	0.1245	0.123	0.1414	0.1415	0.1285	0.1299	0.1253	0.1277	0.1225	0.1283	0.1272	0.1294	0.1415	0.0063
Dcitr02g19530.1.1:zf-C4	RAGGTCAT	0.1359	0.1363	0.1404	0.135	0.1245	0.1281	0.134	0.136	0.1338	0.1267	0.1232	0.125	0.1308	0.1404	0.0055
Dcitr08g02290.1.1:HLH	GWCAGCTGHC	0.1169	0.107	0.1251	0.0992	0.1076	0.0847	0.1194	0.1128	0.1037	0.0952	0.0922	0.0978	0.0855	0.1251	0.0127
Dcitr01g16840.1.1:zf-C4	TGAGGTCAATNN	0.1179	0.1144	0.111	0.1055	0.1004	0.1137	0.1104	0.1114	0.1191	0.1112	0.1176	0.1113	0.1213	0.1213	0.0057
Dcitr01g16840.1.2:zf-C4	TGAGGTCAATNN	0.1179	0.1144	0.111	0.1055	0.1004	0.1137	0.1104	0.1114	0.1191	0.1112	0.1176	0.1113	0.1213	0.1213	0.0057
Dcitr01g02310.1.1:HLH	RCCACCTGK	0.1119	0.1082	0.1066	0.0928	0.1088	0.1064	0.106	0.1049	0.1143	0.1184	0.1082	0.118	0.1009	0.1184	0.0069
Dcitr05g08590.1.2:Forkhead	WAAAATAAATATWNKG	0.1004	0.0975	0.0849	0.1076	0.1161	0.0904	0.1072	0.1044	0.087	0.0909	0.086	0.0913	0.0943	0.1161	0.0097
Dcitr05g08590.1.1:Forkhead	WAAAATAAATATWNKG	0.1004	0.0975	0.0849	0.1076	0.1161	0.0904	0.1072	0.1044	0.087	0.0909	0.086	0.0913	0.0943	0.1161	0.0097
Dcitr08g09510.1.1:HLH	GCAGGTG	0.0954	0.102	0.0914	0.0823	0.0871	0.087	0.082	0.0849	0.0948	0.0968	0.0858	0.0983	0.098	0.102	0.0067
Dcitr03g10740.1.1:Forkhead	AAACAATAAYATT	0.0889	0.0986	0.0947	0.0823	0.0967	0.0881	0.0889	0.0905	0.0851	0.0871	0.089	0.0919	0.1016	0.1016	0.0055
Dcitr03g10740.1.2:Forkhead	AAACAATAAYATT	0.0889	0.0986	0.0947	0.0823	0.0967	0.0881	0.0889	0.0905	0.0851	0.0871	0.089	0.0919	0.1016	0.1016	0.0055
Dcitr11g06560.1.1:zf-C2H2,zf-C2H2	TGAWGGTGG	0.0857	0.0777	0.0903	0.097	0.1004	0.0885	0.0873	0.0882	0.0881	0.0908	0.0849	0.0946	0.0877	0.1004	0.0057
Dcitr04g04810.1.1:Homeobox	ACAAYTCCC	0.0722	0.0761	0.0675	0.0738	0.0665	0.0961	0.0731	0.0729	0.0862	0.0866	0.0909	0.0798	0.0753	0.0961	0.0091
Dcitr01g10600.1.1:zf-C2H2,zf-C2H2,zf-C2H2	BTACTTTCWCYNKBB	0.0794	0.0873	0.0642	0.0654	0.0798	0.0908	0.0771	0.0775	0.0878	0.0889	0.087	0.0848	0.0731	0.0908	0.0087
Dcitr08g09200.1.1:CUT,Homeobox	DTTATTGATTTTT	0.0849	0.08	0.0881	0.0802	0.0593	0.0767	0.0853	0.084	0.0834	0.0806	0.0785	0.085	0.0826	0.0881	0.0071
Dcitr08g09200.1.2:CUT,Homeobox	DTTATTGATTTTT	0.0849	0.08	0.0881	0.0802	0.0593	0.0767	0.0853	0.084	0.0834	0.0806	0.0785	0.085	0.0826	0.0881	0.0071
Dcitr04g05430.1.1:E2F_TDP	SSGCGGGAAVN	0.0852	0.0873	0.0762	0.0781	0.0871	0.0767	0.0832	0.084	0.0834	0.0793	0.074	0.0773	0.0592	0.0873	0.0075
Dcitr05g09260.1.1:HLH	ACACCTGCA	0.0797	0.0811	0.0718	0.0654	0.081	0.0725	0.078	0.0803	0.0781	0.0812	0.0725	0.085	0.0782	0.085	0.0053
Dcitr05g09250.1.2:HLH	ACACCTGCA	0.0797	0.0811	0.0718	0.0654	0.081	0.0725	0.078	0.0803	0.0781	0.0812	0.0725	0.085	0.0782	0.085	0.0053
Dcitr05g09250.1.1:HLH	ACACCTGCA	0.0797	0.0811	0.0718	0.0654	0.081	0.0725	0.078	0.0803	0.0781	0.0812	0.0725	0.085	0.0782	0.085	0.0053
Dcitr04g03230.1.1:GCM	ATGCGGGY	0.0714	0.071	0.0762	0.0844	0.0798	0.0801	0.0702	0.0631	0.0782	0.0768	0.0778	0.0798	0.0848	0.0848	0.0061
Dcitr01g03650.1.1:HLH	GTRACAGCTG	0.0737	0.0766	0.0686	0.0823	0.0701	0.0667	0.069	0.0687	0.0731	0.0709	0.0699	0.069	0.0614	0.0823	0.005
Dcitr03g02650.1.1:zf-C4	TCAAGGTCAH	0.0707	0.0727	0.0707	0.0738	0.0617	0.0606	0.065	0.0654	0.0624	0.0636	0.0616	0.0605	0.0789	0.0789	0.006
Dcitr03g02660.1.1:zf-C4	TCAAGGTCAH	0.0707	0.0727	0.0707	0.0738	0.0617	0.0606	0.065	0.0654	0.0624	0.0636	0.0616	0.0605	0.0789	0.0789	0.006
Dcitr08g03520.1.1:HLH	MACATATGGN	0.0767	0.0789	0.0751	0.0527	0.0593	0.0759	0.0719	0.0761	0.0707	0.0724	0.0778	0.0713	0.0731	0.0789	0.0075
Dcitr11g07230.1.1:T-box	KNAGGTGTGAAW	0.0674	0.0631	0.0566	0.0612	0.0738	0.0652	0.0767	0.077	0.0644	0.0666	0.0609	0.065	0.0658	0.077	0.0061
Dcitr10g01370.1.1:HLH	AACATATGK	0.0687	0.0654	0.062	0.0401	0.0508	0.0542	0.065	0.0682	0.0604	0.0604	0.0601	0.0641	0.0563	0.0687	0.0079
Dcitr10g01020.1.1:HLH	AACATATGK	0.0687	0.0654	0.062	0.0401	0.0508	0.0542	0.065	0.0682	0.0604	0.0604	0.0601	0.0641	0.0563	0.0687	0.0079
Dcitr01g18460.1.1:PAX,Homeobox	TAATCAATTA	0.0587	0.0614	0.0588	0.0485	0.058	0.0481	0.0581	0.0515	0.0554	0.0564	0.0503	0.062	0.0504	0.062	0.0049
Dcitr01g18520.1.1:PAX,Homeobox	TAATCAATTA	0.0587	0.0614	0.0588	0.0485	0.058	0.0481	0.0581	0.0515	0.0554	0.0564	0.0503	0.062	0.0504	0.062	0.0049
Dcitr01g18500.1.1:PAX,Homeobox	TAATCAATTA	0.0587	0.0614	0.0588	0.0485	0.058	0.0481	0.0581	0.0515	0.0554	0.0564	0.0503	0.062	0.0504	0.062	0.0049
Dcitr01g16200.1.1:HLH	GACACGTGC	0.0452	0.0541	0.0555	0.0591	0.0496	0.0503	0.0443	0.0418	0.0532	0.0513	0.0528	0.0546	0.0556	0.0591	0.005
Dcitr08g02020.1.1:zf-C2H2,zf-C2H2,zf-C2H2,zf-C2H2,zf-C2H2	AAGTGAAAGTGAW	0.0537	0.058	0.0413	0.0485	0.0544	0.0511	0.0528	0.0515	0.051	0.0491	0.0505	0.0521	0.0482	0.058	0.0039
Dcitr08g02020.1.2:zf-C2H2,zf-C2H2,zf-C2H2,zf-C2H2,zf-C2H2	AAGTGAAAGTGAW	0.0537	0.058	0.0413	0.0485	0.0544	0.0511	0.0528	0.0515	0.051	0.0491	0.0505	0.0521	0.0482	0.058	0.0039
Dcitr04g10900.1.1:HLH	ARCATATGGY	0.0524	0.0524	0.0501	0.0549	0.0435	0.0526	0.0443	0.0487	0.0495	0.0499	0.0526	0.0492	0.0417	0.0549	0.004
Dcitr09g01230.1.2:E2F_TDP	AAATKSGCGCCAA	0.0522	0.0513	0.0424	0.0295	0.0544	0.0305	0.0524	0.052	0.0427	0.0395	0.0312	0.0439	0.0285	0.0544	0.0098
Dcitr08g09860.1.1:HLH,HLH	YGTCAGCTGG	0.0447	0.0445	0.0544	0.0338	0.0435	0.0435	0.0443	0.0436	0.0463	0.0483	0.0411	0.0447	0.0439	0.0544	0.0045
Dcitr09g01230.1.1:E2F_TDP	AAATKSGCGCCAA	0.0522	0.0513	0.0424	0.0295	0.0544	0.0305	0.0524	0.052	0.0427	0.0395	0.0312	0.0439	0.0285	0.0544	0.0098
Dcitr07g12410.1.1:zf-C2H2,zf-C2H2,zf-C2H2,zf-C2H2,zf-C2H2	NGGTGGTCGC	0.036	0.0366	0.0316	0.0527	0.0399	0.0389	0.0333	0.0343	0.0414	0.0395	0.043	0.0434	0.0395	0.0527	0.0054
Dcitr02g01350.1.1:HLH	AACAGCTGAT	0.0504	0.0383	0.0511	0.0359	0.0399	0.0278	0.0516	0.0497	0.0427	0.0361	0.0334	0.0373	0.0314	0.0516	0.008
Dcitr02g01370.1.1:HLH	AACAGCTGAT	0.0504	0.0383	0.0511	0.0359	0.0399	0.0278	0.0516	0.0497	0.0427	0.0361	0.0334	0.0373	0.0314	0.0516	0.008
Dcitr06g04620.1.4:Homeobox	VSRTTTACGACG	0.0425	0.0439	0.0511	0.0316	0.0387	0.05	0.0455	0.0418	0.0462	0.0464	0.0468	0.0474	0.0497	0.0511	0.0053
Dcitr06g04700.1.1:Homeobox	VSRTTTACGACG	0.0425	0.0439	0.0511	0.0316	0.0387	0.05	0.0455	0.0418	0.0462	0.0464	0.0468	0.0474	0.0497	0.0511	0.0053
Dcitr06g04620.1.6:Homeobox	VSRTTTACGACG	0.0425	0.0439	0.0511	0.0316	0.0387	0.05	0.0455	0.0418	0.0462	0.0464	0.0468	0.0474	0.0497	0.0511	0.0053
Dcitr06g04620.1.3:Homeobox	VSRTTTACGACG	0.0425	0.0439	0.0511	0.0316	0.0387	0.05	0.0455	0.0418	0.0462	0.0464	0.0468	0.0474	0.0497	0.0511	0.0053
Dcitr06g04620.1.7:Homeobox	VSRTTTACGACG	0.0425	0.0439	0.0511	0.0316	0.0387	0.05	0.0455	0.0418	0.0462	0.0464	0.0468	0.0474	0.0497	0.0511	0.0053
Dcitr06g04620.1.8:Homeobox	VSRTTTACGACG	0.0425	0.0439	0.0511	0.0316	0.0387	0.05	0.0455	0.0418	0.0462	0.0464	0.0468	0.0474	0.0497	0.0511	0.0053
Dcitr06g04620.1.5:Homeobox	VSRTTTACGACG	0.0425	0.0439	0.0511	0.0316	0.0387	0.05	0.0455	0.0418	0.0462	0.0464	0.0468	0.0474	0.0497	0.0511	0.0053
Dcitr08g05320.1.1:zf-C2H2,zf-C2H2,zf-C2H2	NGGGCGKGGYB	0.045	0.0507	0.0413	0.0464	0.0363	0.0496	0.0386	0.0408	0.043	0.041	0.0509	0.0394	0.0482	0.0509	0.0049
Dcitr08g05290.1.1:zf-C2H2,zf-C2H2,zf-C2H2	NGGGCGKGGYB	0.045	0.0507	0.0413	0.0464	0.0363	0.0496	0.0386	0.0408	0.043	0.041	0.0509	0.0394	0.0482	0.0509	0.0049
Dcitr08g05300.1.1:zf-C2H2,zf-C2H2,zf-C2H2	NGGGCGKGGYB	0.045	0.0507	0.0413	0.0464	0.0363	0.0496	0.0386	0.0408	0.043	0.041	0.0509	0.0394	0.0482	0.0509	0.0049
Dcitr05g16130.1.1:Pou,Homeobox	ATGCATAATTRAT	0.0352	0.0338	0.0435	0.0485	0.0459	0.0374	0.0394	0.0371	0.0372	0.0346	0.0351	0.0349	0.0395	0.0485	0.0046
Dcitr08g05530.1.1:HLH	GTCACGCA	0.0325	0.0338	0.037	0.0401	0.0459	0.0408	0.0382	0.0353	0.034	0.0375	0.0385	0.0326	0.0402	0.0459	0.0038
Dcitr01g07300.1.1:Runt	WAACCGCAA	0.0425	0.0411	0.0435	0.0443	0.0447	0.0397	0.0422	0.0404	0.0402	0.0413	0.0408	0.0427	0.0424	0.0447	0.0016
Dcitr02g19510.1.1:Ets	CCGGAAGT	0.035	0.0372	0.0326	0.0253	0.0302	0.0332	0.0329	0.0348	0.0332	0.0326	0.0323	0.0317	0.0292	0.0372	0.0029
Dcitr04g02450.1.1:zf-C4	GGGGTCACG	0.0195	0.0237	0.0272	0.0316	0.0157	0.0214	0.0142	0.0148	0.0219	0.0194	0.0212	0.0222	0.0278	0.0316	0.0052
Dcitr04g02450.1.2:zf-C4	GGGGTCACG	0.0195	0.0237	0.0272	0.0316	0.0157	0.0214	0.0142	0.0148	0.0219	0.0194	0.0212	0.0222	0.0278	0.0316	0.0052
Dcitr06g01910.1.1:HLH	AACACCTGCR	0.0255	0.0254	0.0174	0.0253	0.0278	0.0294	0.0235	0.0269	0.0285	0.0307	0.0276	0.0288	0.019	0.0307	0.0039
Dcitr06g01880.1.1:HLH	AACACCTGCR	0.0255	0.0254	0.0174	0.0253	0.0278	0.0294	0.0235	0.0269	0.0285	0.0307	0.0276	0.0288	0.019	0.0307	0.0039
Dcitr06g01910.1.2:HLH	AACACCTGCR	0.0255	0.0254	0.0174	0.0253	0.0278	0.0294	0.0235	0.0269	0.0285	0.0307	0.0276	0.0288	0.019	0.0307	0.0039
Dcitr06g06890.1.1:Myb_DNA-binding,Myb_DNA-binding	GATTTAACATAA	0.023	0.0248	0.0207	0.0274	0.0242	0.0259	0.0215	0.0232	0.029	0.0304	0.0284	0.0301	0.0205	0.0304	0.0035
Dcitr06g06860.1.1:Myb_DNA-binding,Myb_DNA-binding	GATTTAACATAA	0.023	0.0248	0.0207	0.0274	0.0242	0.0259	0.0215	0.0232	0.029	0.0304	0.0284	0.0301	0.0205	0.0304	0.0035
Dcitr06g06900.1.1:Myb_DNA-binding,Myb_DNA-binding	GATTTAACATAA	0.023	0.0248	0.0207	0.0274	0.0242	0.0259	0.0215	0.0232	0.029	0.0304	0.0284	0.0301	0.0205	0.0304	0.0035
Dcitr12g04710.1.1:zf-C2H2,zf-C2H2,zf-C2H2,zf-C2H2	HCAAAATGGCCGCC	0.0222	0.0175	0.0294	0.0063	0.0242	0.0149	0.0252	0.0213	0.0183	0.0157	0.0126	0.0168	0.0095	0.0294	0.0065
Dcitr13g04930.1.1:bZIP_1	GATGACGTCATC	0.0252	0.027	0.0218	0.0253	0.0218	0.0198	0.0231	0.0278	0.0205	0.0213	0.0171	0.0195	0.0183	0.0278	0.0033
Dcitr13g04960.1.1:bZIP_1	GATGACGTCATC	0.0252	0.027	0.0218	0.0253	0.0218	0.0198	0.0231	0.0278	0.0205	0.0213	0.0171	0.0195	0.0183	0.0278	0.0033
Dcitr13g04970.1.1:bZIP_1	GATGACGTCATC	0.0252	0.027	0.0218	0.0253	0.0218	0.0198	0.0231	0.0278	0.0205	0.0213	0.0171	0.0195	0.0183	0.0278	0.0033
Dcitr05g02780.1.1:bZIP_1	GTTACGTAAC	0.0197	0.0163	0.025	0.0274	0.0206	0.0164	0.0195	0.0195	0.0184	0.0181	0.019	0.0177	0.0154	0.0274	0.0034
Dcitr00g13380.1.1:zf-C2H2,zf-C2H2,zf-C2H2,zf-C2H2,zf-C2H2,zf-C2H2	TCWRTAGGCTKA	0.0222	0.027	0.0229	0.0169	0.0242	0.0256	0.0199	0.0195	0.0226	0.0216	0.0237	0.0195	0.0205	0.027	0.0028
Dcitr06g14850.1.1:CBFB_NFYA	HCTGATTGGYTAVT	0.0162	0.0175	0.0163	0.0253	0.0193	0.0191	0.0162	0.0167	0.0163	0.0169	0.016	0.0173	0.0197	0.0253	0.0026
Dcitr08g07670.1.1:TF_AP-2	HGCCTBAGGGCA	0.0175	0.0175	0.0098	0.0169	0.0145	0.0172	0.0175	0.0186	0.0171	0.0181	0.018	0.016	0.0234	0.0234	0.003
Dcitr12g04530.1.1:HLH	RMCACGTGGT	0.0172	0.0192	0.0218	0.0232	0.0193	0.016	0.0187	0.0158	0.0172	0.0165	0.0171	0.02	0.0175	0.0232	0.0022
Dcitr09g04570.1.1:Homeobox	YAATTGNNNNNNNWNCAATTA	0.015	0.0152	0.0185	0.019	0.023	0.0164	0.0175	0.0172	0.0161	0.0162	0.0182	0.0171	0.0197	0.023	0.0021
Dcitr04g11590.1.1:LAG1-DNAbind	ABTGTGGGAAMCK	0.0105	0.0107	0.012	0.0084	0.023	0.0065	0.011	0.0093	0.0106	0.0103	0.0096	0.0126	0.0073	0.023	0.004
Dcitr09g04580.1.1:Homeobox	YAATTGNNNNNNNWNCAATTA	0.015	0.0152	0.0185	0.019	0.023	0.0164	0.0175	0.0172	0.0161	0.0162	0.0182	0.0171	0.0197	0.023	0.0021
Dcitr04g11590.1.2:LAG1-DNAbind	ABTGTGGGAAMCK	0.0105	0.0107	0.012	0.0084	0.023	0.0065	0.011	0.0093	0.0106	0.0103	0.0096	0.0126	0.0073	0.023	0.004
Dcitr04g07670.1.1:HLH	GATCACGTGVYC	0.0137	0.0113	0.0229	0.019	0.0121	0.0118	0.0134	0.013	0.0128	0.012	0.0128	0.0139	0.0146	0.0229	0.0033
Dcitr00g03920.1.1:zf-C2H2,zf-C2H2,zf-C2H2,zf-C2H2,zf-C2H2,zf-C2H2,zf-C2H2,zf-C2H2,zf-C2H2,zf-C2H2,zf-C2H2,zf-C2H2,zf-C2H2,zf-C2H2,zf-C2H2,zf-C2H2,zf-C2H2,zf-C2H2	GGGGRGGGGGGGGGT	0.015	0.0203	0.0185	0.0169	0.0206	0.0145	0.0118	0.013	0.0159	0.0155	0.015	0.0169	0.0102	0.0206	0.003
Dcitr03g11180.1.1:zf-C2H2,zf-C2H2,zf-C2H2	KKGCGTGGGCGKDN	0.016	0.0175	0.0163	0.019	0.0145	0.0175	0.0187	0.0186	0.017	0.0167	0.0199	0.0157	0.0183	0.0199	0.0015
Dcitr03g11160.1.2:zf-C2H2,zf-C2H2,zf-C2H2	KKGCGTGGGCGKDN	0.016	0.0175	0.0163	0.019	0.0145	0.0175	0.0187	0.0186	0.017	0.0167	0.0199	0.0157	0.0183	0.0199	0.0015
Dcitr03g11160.1.1:zf-C2H2,zf-C2H2,zf-C2H2	KKGCGTGGGCGKDN	0.016	0.0175	0.0163	0.019	0.0145	0.0175	0.0187	0.0186	0.017	0.0167	0.0199	0.0157	0.0183	0.0199	0.0015
Dcitr05g05480.1.1:HLH	GACACGTGC	0.0127	0.0135	0.012	0.0042	0.0193	0.0153	0.0162	0.0162	0.0152	0.0162	0.0158	0.0177	0.0146	0.0193	0.0037
Dcitr05g05580.1.1:HLH	GACACGTGC	0.0127	0.0135	0.012	0.0042	0.0193	0.0153	0.0162	0.0162	0.0152	0.0162	0.0158	0.0177	0.0146	0.0193	0.0037
Dcitr04g11770.1.1:zf-C2H2,zf-C2H2	VNNVMVNNNYGATTAATMNVMHNN	0.015	0.0152	0.0163	0.0105	0.0193	0.0126	0.0179	0.0158	0.0155	0.0164	0.0135	0.0178	0.0124	0.0193	0.0025
Dcitr08g10840.1.1:HLH	GGTCACGTAC	0.0182	0.0169	0.0185	0.0169	0.0073	0.0191	0.011	0.0116	0.0173	0.0162	0.0143	0.0135	0.0154	0.0191	0.0035
Dcitr08g10890.1.1:HLH	GGTCACGTAC	0.0182	0.0169	0.0185	0.0169	0.0073	0.0191	0.011	0.0116	0.0173	0.0162	0.0143	0.0135	0.0154	0.0191	0.0035
Dcitr08g02190.1.1:HLH	GGTCACGTAC	0.0182	0.0169	0.0185	0.0169	0.0073	0.0191	0.011	0.0116	0.0173	0.0162	0.0143	0.0135	0.0154	0.0191	0.0035
Dcitr02g07880.1.1:HLH	GGTCACGTAY	0.0175	0.0152	0.0185	0.0105	0.0121	0.0168	0.0166	0.0153	0.0176	0.016	0.0154	0.013	0.011	0.0185	0.0026
Dcitr04g11170.1.1:zf-C2H2,zf-C2H2,zf-C2H2	MTCACGCCCMCC	0.0142	0.0175	0.0076	0.0063	0.0109	0.0111	0.0142	0.0158	0.0104	0.0101	0.0122	0.0103	0.0146	0.0175	0.0032
Dcitr13g05420.1.1:Homeobox	WTAATTTAATTAW	0.0155	0.0163	0.0098	0.0105	0.0109	0.0126	0.015	0.0139	0.0139	0.0123	0.0152	0.0135	0.011	0.0163	0.0021
Dcitr10g06410.1.1:HLH	GTSYCACGTGCAC	0.0067	0.0101	0.012	0.0042	0.0157	0.0072	0.0081	0.006	0.0082	0.0081	0.0088	0.0106	0.0146	0.0157	0.0033
Dcitr05g11060.1.1:zf-C2H2,zf-C2H2,zf-C2H2,zf-C2H2,zf-C2H2	YAACAGGTGGTT	0.014	0.013	0.0044	0.0063	0.0048	0.0099	0.0138	0.0144	0.0118	0.0118	0.0113	0.011	0.0117	0.0144	0.0034
Dcitr03g08480.1.1:PAX	RTCATGCGTGACG	0.004	0.0034	0.0076	0.0127	0.0097	0.0061	0.0053	0.0051	0.0048	0.0047	0.0058	0.0041	0.0066	0.0127	0.0026
Dcitr03g08560.1.1:PAX	RTCATGCGTGACG	0.004	0.0034	0.0076	0.0127	0.0097	0.0061	0.0053	0.0051	0.0048	0.0047	0.0058	0.0041	0.0066	0.0127	0.0026
Dcitr05g08370.1.1:Ets	GACCGGAAGTS	0.0102	0.0113	0.0065	0.0042	0.0036	0.0095	0.0093	0.0097	0.0103	0.0103	0.0086	0.0092	0.0058	0.0113	0.0025
Dcitr05g08450.1.1:Ets	GACCGGAAGTS	0.0102	0.0113	0.0065	0.0042	0.0036	0.0095	0.0093	0.0097	0.0103	0.0103	0.0086	0.0092	0.0058	0.0113	0.0025
Dcitr07g03670.1.1:Homeobox	TAATTWAATTA	0.0105	0.0096	0.0076	0.0063	0.0085	0.0072	0.011	0.0102	0.0099	0.0081	0.0111	0.009	0.008	0.0111	0.0015
Dcitr07g03660.1.1:Homeobox	TAATTWAATTA	0.0105	0.0096	0.0076	0.0063	0.0085	0.0072	0.011	0.0102	0.0099	0.0081	0.0111	0.009	0.008	0.0111	0.0015
Dcitr08g08940.1.1:SRF-TF	RCCATATATGGY	0.009	0.0051	0.0065	0.0084	0.0073	0.0088	0.0089	0.0084	0.0097	0.0094	0.0105	0.0088	0.0058	0.0105	0.0016
Dcitr12g04220.1.1:E2F_TDP	WAATGGCGCCAAAA	0.0075	0.0045	0.0087	0.0063	0.0097	0.0057	0.0102	0.0102	0.0067	0.0064	0.0049	0.0081	0.0044	0.0102	0.0021
Dcitr12g04260.1.1:E2F_TDP	WAATGGCGCCAAAA	0.0075	0.0045	0.0087	0.0063	0.0097	0.0057	0.0102	0.0102	0.0067	0.0064	0.0049	0.0081	0.0044	0.0102	0.0021
Dcitr11g03810.1.1:Forkhead	CGAAGRACCK	0.006	0.0073	0.0044	0.0063	0.0036	0.0069	0.0032	0.0042	0.0068	0.0064	0.0075	0.0065	0.0088	0.0088	0.0017
Dcitr11g03820.1.1:Forkhead	CGAAGRACCK	0.006	0.0073	0.0044	0.0063	0.0036	0.0069	0.0032	0.0042	0.0068	0.0064	0.0075	0.0065	0.0088	0.0088	0.0017
Dcitr05g16440.1.3:HLH	GTCACGTGAC	0.0032	0.0028	0.0033	0.0063	0.0012	0.0057	0.0024	0.0028	0.007	0.0057	0.0088	0.0045	0.0073	0.0088	0.0023
Dcitr11g03830.1.1:Forkhead	CGAAGRACCK	0.006	0.0073	0.0044	0.0063	0.0036	0.0069	0.0032	0.0042	0.0068	0.0064	0.0075	0.0065	0.0088	0.0088	0.0017
Dcitr02g06880.1.1:HLH	MTGKCGCGTGCCNB	0.004	0.0068	0.0076	0.0084	0.0085	0.0042	0.0037	0.0023	0.0037	0.0035	0.0036	0.0036	0.0037	0.0085	0.0021
Dcitr02g06890.1.1:HLH	MTGKCGCGTGCCNB	0.004	0.0068	0.0076	0.0084	0.0085	0.0042	0.0037	0.0023	0.0037	0.0035	0.0036	0.0036	0.0037	0.0085	0.0021
Dcitr01g01060.1.1:Homeobox,Homeobox	TAATTATGCTAATTA	0.0055	0.0039	0.0022	0.0084	0.0036	0.0038	0.0061	0.006	0.0038	0.004	0.0047	0.0032	0.0037	0.0084	0.0016
Dcitr02g14330.1.1:zf-C4	RGTCCAAAGTCCAC	0.006	0.0039	0.0054	0.0042	0.0036	0.0038	0.0061	0.007	0.0053	0.0059	0.0045	0.0061	0.0073	0.0073	0.0012
Dcitr08g03870.1.1:HMG_box	MACAATGNWATTGTT	0.0052	0.0068	0.0044	0.0021	0.0036	0.0023	0.0057	0.0056	0.0027	0.0029	0.0019	0.0041	0.0029	0.0068	0.0016
Dcitr08g03870.1.2:HMG_box	MACAATGNWATTGTT	0.0052	0.0068	0.0044	0.0021	0.0036	0.0023	0.0057	0.0056	0.0027	0.0029	0.0019	0.0041	0.0029	0.0068	0.0016
Dcitr03g20280.1.1:MH1	GTSGGGCAGMCANCT	0.0057	0.0062	0.0022	0.0063	0.0036	0.0031	0.0065	0.0065	0.0038	0.0029	0.0032	0.0027	0.0058	0.0065	0.0017
Dcitr03g20260.1.1:MH1	GTSGGGCAGMCANCT	0.0057	0.0062	0.0022	0.0063	0.0036	0.0031	0.0065	0.0065	0.0038	0.0029	0.0032	0.0027	0.0058	0.0065	0.0017
Dcitr03g20170.1.2:MH1	GTSGGGCAGMCANCT	0.0057	0.0062	0.0022	0.0063	0.0036	0.0031	0.0065	0.0065	0.0038	0.0029	0.0032	0.0027	0.0058	0.0065	0.0017
Dcitr03g20170.1.3:MH1	GTSGGGCAGMCANCT	0.0057	0.0062	0.0022	0.0063	0.0036	0.0031	0.0065	0.0065	0.0038	0.0029	0.0032	0.0027	0.0058	0.0065	0.0017
Dcitr03g20270.1.1:MH1	GTSGGGCAGMCANCT	0.0057	0.0062	0.0022	0.0063	0.0036	0.0031	0.0065	0.0065	0.0038	0.0029	0.0032	0.0027	0.0058	0.0065	0.0017
Dcitr03g20170.1.1:MH1	GTSGGGCAGMCANCT	0.0057	0.0062	0.0022	0.0063	0.0036	0.0031	0.0065	0.0065	0.0038	0.0029	0.0032	0.0027	0.0058	0.0065	0.0017
Dcitr06g12560.1.1:Ets	AAACCGGAAGTA	0.0027	0.0011	0.0044	0.0063	0.0024	0.0042	0.0024	0.0019	0.0041	0.0042	0.0041	0.0036	0.0029	0.0063	0.0014
Dcitr06g12480.1.1:Ets	AAACCGGAAGTA	0.0027	0.0011	0.0044	0.0063	0.0024	0.0042	0.0024	0.0019	0.0041	0.0042	0.0041	0.0036	0.0029	0.0063	0.0014
Dcitr06g12470.1.1:Ets	AAACCGGAAGTA	0.0027	0.0011	0.0044	0.0063	0.0024	0.0042	0.0024	0.0019	0.0041	0.0042	0.0041	0.0036	0.0029	0.0063	0.0014
Dcitr04g03190.1.1:zf-C2H2,zf-C2H2,zf-C2H2	DGKGGGCGGGGCYWA	0.0025	0.0028	0.0033	0	0.006	0.0046	0.0045	0.0037	0.0033	0.003	0.0045	0.0022	0.0022	0.006	0.0015
Dcitr09g07980.1.1:zf-C2H2,zf-C2H2,zf-C2H2,zf-C2H2,zf-C2H2	KCACAGCRGGKGGTV	0.0022	0.0006	0.0054	0	0.0036	0.0031	0.0032	0.0028	0.0029	0.0022	0.0041	0.0014	0.0015	0.0054	0.0015
Dcitr05g06390.1.1:zf-C2H2,zf-C2H2,zf-C2H2,zf-C2H2,zf-C2H2	RHGCAACAGGTGG	0.0035	0.0039	0.0033	0.0042	0.0048	0.0034	0.0032	0.0037	0.0022	0.002	0.0026	0.002	0.0022	0.0048	0.0009
Dcitr07g05010.1.1:Homeobox	MCDARSCCATTAAVYCYNC	0.0015	0.0017	0.0011	0.0021	0.0048	0.0027	0.0012	0.0014	0.0028	0.0032	0.0032	0.0036	0.0037	0.0048	0.0011
Dcitr07g05020.1.1:Homeobox	MCDARSCCATTAAVYCYNC	0.0015	0.0017	0.0011	0.0021	0.0048	0.0027	0.0012	0.0014	0.0028	0.0032	0.0032	0.0036	0.0037	0.0048	0.0011
Dcitr05g06410.1.1:zf-C2H2,zf-C2H2,zf-C2H2,zf-C2H2,zf-C2H2	RHGCAACAGGTGG	0.0035	0.0039	0.0033	0.0042	0.0048	0.0034	0.0032	0.0037	0.0022	0.002	0.0026	0.002	0.0022	0.0048	0.0009
Dcitr05g06480.1.1:zf-C2H2,zf-C2H2,zf-C2H2,zf-C2H2,zf-C2H2	RHGCAACAGGTGG	0.0035	0.0039	0.0033	0.0042	0.0048	0.0034	0.0032	0.0037	0.0022	0.002	0.0026	0.002	0.0022	0.0048	0.0009
Dcitr08g03370.1.1:Ets	HGAAYCCGGAAGTGNKG	0.0015	0.0011	0.0011	0.0042	0.0036	0.0027	0.0024	0.0023	0.0031	0.0024	0.0036	0.002	0.0044	0.0044	0.0011
Dcitr01g03860.1.1:HLH	TKTWRTBKBBKYRMCATCTGG	0.0015	0.0011	0.0011	0.0042	0.0024	0.0023	0.0012	0.0019	0.0016	0.002	0.0024	0.0016	0.0037	0.0042	0.001
Dcitr06g08280.1.1:HMG_box	NAACAATGTTATTGTTN	0.002	0.0034	0	0	0	0.0004	0.002	0.0023	0.0004	0.0007	0.0006	0.0007	0.0007	0.0034	0.0011
Dcitr12g07980.1.1:HLH	SACCATATGGTS	0.0017	0.0028	0.0033	0	0.0024	0.0019	0.0016	0.0014	0.0021	0.0024	0.0015	0.0018	0.0015	0.0033	0.0008
Dcitr07g01870.1.1:HLH	SACCATATGGTS	0.0017	0.0028	0.0033	0	0.0024	0.0019	0.0016	0.0014	0.0021	0.0024	0.0015	0.0018	0.0015	0.0033	0.0008
Dcitr07g01910.1.1:HLH	SACCATATGGTS	0.0017	0.0028	0.0033	0	0.0024	0.0019	0.0016	0.0014	0.0021	0.0024	0.0015	0.0018	0.0015	0.0033	0.0008
Dcitr03g12990.1.1:HLH	AAAACAGCTGTTTT	0.0025	0.0011	0	0	0	0.0008	0.0024	0.0028	0.0018	0.0017	0.0009	0.0022	0	0.0028	0.0011
Dcitr03g13030.1.1:HLH	AAAACAGCTGTTTT	0.0025	0.0011	0	0	0	0.0008	0.0024	0.0028	0.0018	0.0017	0.0009	0.0022	0	0.0028	0.0011
Dcitr09g03940.1.1:Homeobox	GYTAATTRRSSYYAATTARC	0.0025	0.0017	0.0011	0	0.0012	0.0023	0.0024	0.0023	0.0015	0.0019	0.0017	0.0013	0.0015	0.0025	0.0007
Dcitr09g03950.1.1:Homeobox	GYTAATTRRSSYYAATTARC	0.0025	0.0017	0.0011	0	0.0012	0.0023	0.0024	0.0023	0.0015	0.0019	0.0017	0.0013	0.0015	0.0025	0.0007
Dcitr06g10510.1.1:bZIP_1	TGCCACGTGGCA	0.0007	0.0006	0	0	0	0.0011	0.0016	0.0014	0.0004	0.001	0.0006	0.0007	0.0022	0.0022	0.0007
Dcitr06g10520.1.1:bZIP_1	TGCCACGTGGCA	0.0007	0.0006	0	0	0	0.0011	0.0016	0.0014	0.0004	0.001	0.0006	0.0007	0.0022	0.0022	0.0007
Dcitr06g10490.1.1:bZIP_1	TGCCACGTGGCA	0.0007	0.0006	0	0	0	0.0011	0.0016	0.0014	0.0004	0.001	0.0006	0.0007	0.0022	0.0022	0.0007
Dcitr02g15120.1.3:Forkhead	TATGTAAATATTTACATA	0.0005	0.0006	0	0.0021	0	0.0011	0	0	0.0005	0.0008	0.0004	0.0007	0	0.0021	0.0006
Dcitr02g15120.1.2:Forkhead	TATGTAAATATTTACATA	0.0005	0.0006	0	0.0021	0	0.0011	0	0	0.0005	0.0008	0.0004	0.0007	0	0.0021	0.0006
Dcitr02g15120.1.1:Forkhead	TATGTAAATATTTACATA	0.0005	0.0006	0	0.0021	0	0.0011	0	0	0.0005	0.0008	0.0004	0.0007	0	0.0021	0.0006
Dcitr12g07820.1.2:zf-C4	AWNTAGGTCASTAGGTCA	0.0002	0	0	0	0.0012	0	0.0008	0.0009	0.0004	0	0.0002	0.0004	0	0.0012	0.0004
Dcitr12g07820.1.1:zf-C4	AWNTAGGTCASTAGGTCA	0.0002	0	0	0	0.0012	0	0.0008	0.0009	0.0004	0	0.0002	0.0004	0	0.0012	0.0004
Dcitr12g07770.1.2:zf-C4	AWNTAGGTCASTAGGTCA	0.0002	0	0	0	0.0012	0	0.0008	0.0009	0.0004	0	0.0002	0.0004	0	0.0012	0.0004
Dcitr12g07770.1.1:zf-C4	AWNTAGGTCASTAGGTCA	0.0002	0	0	0	0.0012	0	0.0008	0.0009	0.0004	0	0.0002	0.0004	0	0.0012	0.0004
Dcitr03g01400.1.2:COE1_DBD	BWATTCCCWWGGGAATWV	0	0	0	0	0.0012	0	0	0	0.0003	0.0003	0.0006	0.0007	0	0.0012	0.0004
Dcitr03g01400.1.1:COE1_DBD	BWATTCCCWWGGGAATWV	0	0	0	0	0.0012	0	0	0	0.0003	0.0003	0.0006	0.0007	0	0.0012	0.0004
Dcitr05g11790.1.1:zf-C2H2,zf-C2H2,zf-C2H2,zf-C2H2	GTGCGTGGGCGKA	0.001	0.0011	0.0011	0	0	0.0004	0.0008	0.0009	0.0004	0.0005	0.0002	0.0009	0	0.0011	0.0004
Dcitr04g05290.1.1:zf-C2H2,zf-C2H2,zf-C2H2,zf-C2H2	AATAAATCACTGCA	0.0005	0	0	0	0	0.0004	0.0004	0.0005	0.001	0.0005	0.0011	0.0005	0.0007	0.0011	0.0004
Dcitr04g05290.1.2:zf-C2H2,zf-C2H2,zf-C2H2,zf-C2H2	AATAAATCACTGCA	0.0005	0	0	0	0	0.0004	0.0004	0.0005	0.001	0.0005	0.0011	0.0005	0.0007	0.0011	0.0004
Dcitr00g11740.1.1:GATA	HGATAAGGNCCTTATCD	0.0002	0	0	0	0	0.0008	0.0004	0.0009	0.0003	0.0005	0.0004	0	0.0007	0.0009	0.0003
Dcitr01g03300.1.1:HLH	DTGGCACGTGCCAW	0	0	0	0	0	0.0008	0	0	0.0002	0.0003	0.0006	0.0004	0.0007	0.0008	0.0003
Dcitr01g18450.1.1:HLH	DTGGCACGTGCCAW	0	0	0	0	0	0.0008	0	0	0.0002	0.0003	0.0006	0.0004	0.0007	0.0008	0.0003
Dcitr01g18490.1.2:HLH	DTGGCACGTGCCAW	0	0	0	0	0	0.0008	0	0	0.0002	0.0003	0.0006	0.0004	0.0007	0.0008	0.0003
Dcitr01g18430.1.1:HLH	TGGCACGTGCCA	0	0	0	0	0	0.0008	0	0	0.0003	0.0003	0.0006	0.0002	0	0.0008	0.0003
Dcitr01g03350.1.1:HLH	DTGGCACGTGCCAW	0	0	0	0	0	0.0008	0	0	0.0002	0.0003	0.0006	0.0004	0.0007	0.0008	0.0003
Dcitr01g18440.1.1:HLH	DTGGCACGTGCCAW	0	0	0	0	0	0.0008	0	0	0.0002	0.0003	0.0006	0.0004	0.0007	0.0008	0.0003
Dcitr10g05590.1.1:zf-C2H2,zf-C2H2,zf-C2H2	ACTGGGCGTGGCSK	0	0	0	0	0	0.0004	0	0	0.0002	0.0002	0.0002	0.0002	0.0007	0.0007	0.0002
Dcitr01g20150.1.1:zf-C2H2,zf-C2H2,zf-C2H2,zf-C2H2,zf-C2H2	YGCGTAASNCCGGTAGC	0.0002	0.0006	0	0	0	0	0	0	0.0002	0.0002	0	0.0004	0.0007	0.0007	0.0002
Dcitr01g11160.1.3:zf-C2H2,zf-C2H2,zf-C2H2,zf-C2H2,zf-C2H2	TGCGTAACACGGTAGCR	0	0	0	0	0	0	0	0	0.0001	0.0002	0	0.0004	0.0007	0.0007	0.0002
Dcitr01g11160.1.2:zf-C2H2,zf-C2H2,zf-C2H2,zf-C2H2,zf-C2H2	TGCGTAACACGGTAGCR	0	0	0	0	0	0	0	0	0.0001	0.0002	0	0.0004	0.0007	0.0007	0.0002
Dcitr01g11160.1.1:zf-C2H2,zf-C2H2,zf-C2H2,zf-C2H2,zf-C2H2	TGCGTAACACGGTAGCR	0	0	0	0	0	0	0	0	0.0001	0.0002	0	0.0004	0.0007	0.0007	0.0002
Dcitr01g20190.1.1:zf-C2H2,zf-C2H2,zf-C2H2,zf-C2H2,zf-C2H2	YGCGTAASNCCGGTAGC	0.0002	0.0006	0	0	0	0	0	0	0.0002	0.0002	0	0.0004	0.0007	0.0007	0.0002
Dcitr00g01470.1.1:HMG_box	RAACAATWNCAKTGTTY	0.0005	0.0006	0	0	0	0.0004	0.0004	0.0005	0.0002	0.0002	0.0002	0	0	0.0006	0.0002
Dcitr00g01100.1.1:HMG_box	RAACAATWNCAKTGTTY	0.0005	0.0006	0	0	0	0.0004	0.0004	0.0005	0.0002	0.0002	0.0002	0	0	0.0006	0.0002
Dcitr01g06800.1.1:HLH	NKCACGTGMNNNTCACGTGMN	0.0002	0.0006	0	0	0	0.0004	0	0	0.0003	0.0003	0.0004	0.0002	0	0.0006	0.0002
Dcitr03g12850.1.1:bZIP_1	ATGACGTCATGATGAC	0.0002	0	0	0	0	0	0.0004	0.0005	0	0	0	0	0	0.0005	0.0002
Dcitr03g12850.1.3:bZIP_1	ATGACGTCATGATGAC	0.0002	0	0	0	0	0	0.0004	0.0005	0	0	0	0	0	0.0005	0.0002
Dcitr05g08020.1.1:zf-C2H2,zf-C2H2,zf-C2H2,zf-C2H2	GCTYCGTGGGGGGTM	0	0	0	0	0	0	0	0	0.0003	0.0002	0.0004	0.0002	0	0.0004	0.0001
Dcitr05g08120.1.1:zf-C2H2,zf-C2H2,zf-C2H2,zf-C2H2	GCTYCGTGGGGGGTM	0	0	0	0	0	0	0	0	0.0003	0.0002	0.0004	0.0002	0	0.0004	0.0001
Dcitr08g07600.1.1:HLH	GGGBMGCAGCTGCGTCCC	0	0	0	0	0	0	0	0	0	0	0	0.0002	0	0.0002	0.0001
Dcitr01g20160.1.1:zf-C2H2,zf-C2H2,zf-C2H2,zf-C2H2	TGCTACCGGTAGCA	0	0	0	0	0	0	0	0	0	0	0.0002	0	0	0.0002	0.0001
Dcitr09g04790.1.1:GATA,GATA	RMGATAACRNYGTTATCKY	0	0	0	0	0	0	0	0	0	0	0	0	0	0	0
Dcitr09g08920.1.1:zf-C2H2,zf-C2H2,zf-C2H2,zf-C2H2,zf-C2H2	ATTACCATACAAGTGCAV	0	0	0	0	0	0	0	0	0	0	0	0	0	0	0
Dcitr09g04820.1.1:GATA,GATA	RMGATAACRNYGTTATCKY	0	0	0	0	0	0	0	0	0	0	0	0	0	0	0
Dcitr08g01900.1.1:zf-C2H2,zf-C2H2,zf-C2H2,zf-C2H2,zf-C2H2	GTGAACGYYDHHVCTACAC	0	0	0	0	0	0	0	0	0	0	0	0	0	0	0
Dcitr08g06930.1.1:T-box	WTTCACACCTAGGTGTGAAW	0	0	0	0	0	0	0	0	0	0	0	0	0	0	0
Dcitr04g12920.1.1:T-box	TTCACACYTAGGTGTGAA	0	0	0	0	0	0	0	0	0	0	0	0	0	0	0
Dcitr04g12890.1.1:T-box	TTCACACYTAGGTGTGAA	0	0	0	0	0	0	0	0	0	0	0	0	0	0	0
Dcitr01g07290.1.1:Runt	WAACCGCAAAACCGCAA	0	0	0	0	0	0	0	0	0	0	0	0	0	0	0
Dcitr01g07260.1.1:Runt	WAACCGCAAAACCGCAA	0	0	0	0	0	0	0	0	0	0	0	0	0	0	0
Dcitr01g07250.1.1:Runt	WAACCGCAAAACCGCAA	0	0	0	0	0	0	0	0	0	0	0	0	0	0	0
Dcitr01g07310.1.1:Runt	WAACCGCAAAACCGCAA	0	0	0	0	0	0	0	0	0	0	0	0	0	0	0

## Sheet: all-in-one
motif name	consensus	500fixed_Citrus_midgut_-_enrichment	500fixed_Citrus_midgut_+_enrichment	500fixed_Clas_-_enrichment	500fixed_Clas_+_enrichment	500fixed_Cmed_-_enrichment	500fixed_Cmed_+_enrichment	500fixed_Cmed_gut_-_enrichment	500fixed_Cmed_gut_+_enrichment	500fixed_Cmed_high_inf_enrichment	500fixed_Cmed_low_inf_enrichment	500fixed_Cmed_whole_-_enrichment	500fixed_Csin_-_enrichment	500fixed_Csin_high_inf_enrichment	max_enrichment	sd_enrichment	500fixed_Citrus_midgut_-_-log(p-value)	500fixed_Citrus_midgut_+_-log(p-value)	500fixed_Clas_-_-log(p-value)	500fixed_Clas_+_-log(p-value)	500fixed_Cmed_-_-log(p-value)	500fixed_Cmed_+_-log(p-value)	500fixed_Cmed_gut_-_-log(p-value)	500fixed_Cmed_gut_+_-log(p-value)	500fixed_Cmed_high_inf_-log(p-value)	500fixed_Cmed_low_inf_-log(p-value)	500fixed_Cmed_whole_-_-log(p-value)	500fixed_Csin_-_-log(p-value)	500fixed_Csin_high_inf_-log(p-value)	max_-log(p-value)	sd_-log(p-value)	500fixed_Citrus_midgut_-_rank	500fixed_Citrus_midgut_+_rank	500fixed_Clas_-_rank	500fixed_Clas_+_rank	500fixed_Cmed_-_rank	500fixed_Cmed_+_rank	500fixed_Cmed_gut_-_rank	500fixed_Cmed_gut_+_rank	500fixed_Cmed_high_inf_rank	500fixed_Cmed_low_inf_rank	500fixed_Cmed_whole_-_rank	500fixed_Csin_-_rank	500fixed_Csin_high_inf_rank	max_rank	min_rank	average_rank	sd_rank	500fixed_Citrus_midgut_-_ratio
Dcitr01g11160.1.3:zf-C2H2,zf-C2H2,zf-C2H2,zf-C2H2,zf-C2H2	TGCGTAACACGGTAGCR	0	0	0	0	0	0	0	0	1	2	0	4	7	7	2.13937	0	0	0	0	0	0	0	0	0.153263	0.376316	0	0.650573	0.883789	0.883789	0.29464	320	316	289	285	295	309	317	317	251	133	317	49	60	320	49	250.615	100.483	0
Dcitr01g11160.1.2:zf-C2H2,zf-C2H2,zf-C2H2,zf-C2H2,zf-C2H2	TGCGTAACACGGTAGCR	0	0	0	0	0	0	0	0	1	2	0	4	7	7	2.13937	0	0	0	0	0	0	0	0	0.153263	0.376316	0	0.650573	0.883789	0.883789	0.29464	319	315	290	292	296	310	316	316	252	132	318	47	59	319	47	250.923	101.246	0
Dcitr01g11160.1.1:zf-C2H2,zf-C2H2,zf-C2H2,zf-C2H2,zf-C2H2	TGCGTAACACGGTAGCR	0	0	0	0	0	0	0	0	1	2	0	4	7	7	2.13937	0	0	0	0	0	0	0	0	0.153263	0.376316	0	0.650573	0.883789	0.883789	0.29464	318	314	291	298	297	311	315	315	253	131	319	48	58	319	48	251.385	101.513	0
Dcitr03g12850.1.1:bZIP_1	ATGACGTCATGATGAC	2	0	0	0	0	0	4	5	0	0	0	0	0	5	1.72463	0.496399	0	0	0	0	0	0.662733	0.711809	0	0	0	0	0	0.711809	0.277344	99	322	316	316	318	332	48	53	332	334	316	332	318	334	48	264.308	113.461	0.0002
Dcitr03g12850.1.3:bZIP_1	ATGACGTCATGATGAC	2	0	0	0	0	0	4	5	0	0	0	0	0	5	1.72463	0.496399	0	0	0	0	0	0.662733	0.711809	0	0	0	0	0	0.711809	0.277344	100	321	317	317	319	333	49	52	333	326	327	331	317	333	49	264.769	113.498	0.0002
Dcitr01g18430.1.1:HLH	TGGCACGTGCCA	0	0	0	0	0	4	0	0	1	1	3	0.666667	0	4	1.29924	0	0	0	0	0	0.797365	0	0	0.275864	0.357468	0.837754	0.104187	0	0.837754	0.305414	332	329	286	287	334	51	318	318	171	136	49	265	327	334	49	246.385	106.91	0
Dcitr03g01400.1.2:COE1_DBD	BWATTCCCWWGGGAATWV	0	0	0	0	4	0	0	0	1	1	2	2.33333	0	4	1.26592	0	0	0	0	0.586298	0	0	0	0.206985	0.2786	0.588903	0.901595	0	0.901595	0.305345	324	306	304	306	74	324	327	327	212	160	96	17	311	327	17	237.538	112.63	0
Dcitr03g01400.1.1:COE1_DBD	BWATTCCCWWGGGAATWV	0	0	0	0	4	0	0	0	1	1	2	2.33333	0	4	1.26592	0	0	0	0	0.586298	0	0	0	0.206985	0.2786	0.588903	0.901595	0	0.901595	0.305345	325	304	305	302	75	325	334	334	211	161	95	18	320	334	18	239.154	113.759	0
Dcitr06g08280.1.1:HMG_box	NAACAATGTTATTGTTN	2.22222	3.77778	0	0	0	0.4	2.22222	2.55556	0.444444	0.7	0.666667	0.777778	0.7	3.77778	1.18909	1.24556	1.95346	0	0	0	0.0384524	0.994969	1.17173	0.0208244	0.0933299	0.102841	0.133328	0.133372	1.95346	0.653224	13	6	311	308	312	288	26	14	319	266	250	247	231	319	6	199.308	131	0.002
Dcitr01g20190.1.1:zf-C2H2,zf-C2H2,zf-C2H2,zf-C2H2,zf-C2H2	YGCGTAASNCCGGTAGC	0.666667	2	0	0	0	0	0	0	0.666667	0.666667	0	1.33333	3.5	3.5	1.05511	0.164902	0.380833	0	0	0	0	0	0	0.133589	0.0940248	0	0.304484	0.529839	0.529839	0.176432	189	141	326	327	328	334	319	323	272	265	333	157	119	334	119	264.077	82.3453	0.0002
Dcitr02g15120.1.3:Forkhead	TATGTAAATATTTACATA	1	1.2	0	3.5	0	2.2	0	0	1	1.6	0.666667	1.4	0	3.5	1.05462	0.223792	0.202685	0	0.619304	0	0.689225	0	0	0.282335	0.645796	0.142231	0.469907	0	0.689225	0.268072	175	176	310	93	325	69	322	320	166	49	231	85	332	332	49	204.077	108.847	0.0005
Dcitr02g15120.1.2:Forkhead	TATGTAAATATTTACATA	1	1.2	0	3.5	0	2.2	0	0	1	1.6	0.666667	1.4	0	3.5	1.05462	0.223792	0.202685	0	0.619304	0	0.689225	0	0	0.282335	0.645796	0.142231	0.469907	0	0.689225	0.268072	174	175	322	95	324	70	323	322	165	48	230	84	331	331	48	204.846	109.939	0.0005
Dcitr02g15120.1.1:Forkhead	TATGTAAATATTTACATA	1	1.2	0	3.5	0	2.2	0	0	1	1.6	0.666667	1.4	0	3.5	1.05462	0.223792	0.202685	0	0.619304	0	0.689225	0	0	0.282335	0.645796	0.142231	0.469907	0	0.689225	0.268072	173	177	321	94	311	71	324	324	164	50	229	83	329	329	50	203.846	108.637	0.0005
Dcitr10g05590.1.1:zf-C2H2,zf-C2H2,zf-C2H2	ACTGGGCGTGGCSK	0	0	0	0	0	2	0	0	1	1	1	2	3.5	3.5	1.1094	0	0	0	0	0	0.392385	0	0	0.391473	0.252759	0.231218	0.269132	0.612355	0.612355	0.20749	314	307	285	286	291	132	313	303	102	180	184	173	98	314	98	228.308	84.8159	0
Dcitr01g03300.1.1:HLH	DTGGCACGTGCCAW	0	0	0	0	0	2.66667	0	0	0.666667	1	2	1.33333	3.5	3.5	1.18994	0	0	0	0	0	0.797365	0	0	0.133589	0.2786	0.837754	0.304484	0.529839	0.837754	0.311953	334	327	334	294	332	52	325	325	267	165	54	158	123	334	52	237.692	110.946	0
Dcitr01g03350.1.1:HLH	DTGGCACGTGCCAW	0	0	0	0	0	2.66667	0	0	0.666667	1	2	1.33333	3.5	3.5	1.18994	0	0	0	0	0	0.797365	0	0	0.133589	0.2786	0.837754	0.304484	0.529839	0.837754	0.311953	333	328	323	289	333	53	326	326	266	166	53	159	121	333	53	236.615	110.222	0
Dcitr01g18440.1.1:HLH	DTGGCACGTGCCAW	0	0	0	0	0	2.66667	0	0	0.666667	1	2	1.33333	3.5	3.5	1.18994	0	0	0	0	0	0.797365	0	0	0.133589	0.2786	0.837754	0.304484	0.529839	0.837754	0.311953	331	330	287	284	323	54	328	328	268	164	52	156	120	331	52	232.692	108.076	0
Dcitr01g18450.1.1:HLH	DTGGCACGTGCCAW	0	0	0	0	0	2.66667	0	0	0.666667	1	2	1.33333	3.5	3.5	1.18994	0	0	0	0	0	0.797365	0	0	0.133589	0.2786	0.837754	0.304484	0.529839	0.837754	0.311953	330	331	299	283	292	55	329	329	269	163	51	160	122	331	51	231.769	106.621	0
Dcitr01g18490.1.2:HLH	DTGGCACGTGCCAW	0	0	0	0	0	2.66667	0	0	0.666667	1	2	1.33333	3.5	3.5	1.18994	0	0	0	0	0	0.797365	0	0	0.133589	0.2786	0.837754	0.304484	0.529839	0.837754	0.311953	329	332	309	305	290	56	330	330	270	162	50	161	124	332	50	234.462	108.132	0
Dcitr01g20150.1.1:zf-C2H2,zf-C2H2,zf-C2H2,zf-C2H2,zf-C2H2	YGCGTAASNCCGGTAGC	0.666667	2	0	0	0	0	0	0	0.666667	0.666667	0	1.33333	3.5	3.5	1.05511	0.164902	0.380833	0	0	0	0	0	0	0.133589	0.0940248	0	0.304484	0.529839	0.529839	0.176432	188	140	325	326	327	321	320	321	271	264	334	155	118	334	118	262.308	81.8682	0.0002
Dcitr01g06800.1.1:HLH	NKCACGTGMNNNTCACGTGMN	1	3	0	0	0	2	0	0	1.5	1.5	2	1	0	3	1.01748	0.209634	0.442112	0	0	0	0.392385	0	0	0.497701	0.464261	0.585863	0.140277	0	0.585863	0.231893	178	121	324	324	326	133	321	319	63	93	100	245	333	333	63	221.538	108.222	0.0002
Dcitr12g07820.1.1:zf-C4	AWNTAGGTCASTAGGTCA	0.5	0	0	0	3	0	2	2.25	1	0	0.666667	1	0	3	1.01695	0.10523	0	0	0	0.537222	0	0.555028	0.631898	0.357946	0	0.103796	0.241815	0	0.631898	0.243394	233	324	330	332	81	329	62	54	126	331	248	181	324	332	54	227.308	112.892	0.0002
Dcitr00g11740.1.1:GATA	HGATAAGGNCCTTATCD	0.666667	0	0	0	0	2.66667	1.33333	3	1	1.66667	1.33333	0	2.33333	3	1.08997	0.1312	0	0	0	0	0.686185	0.2396	0.712243	0.275864	0.532445	0.377836	0	0.464695	0.712243	0.26946	212	320	327	329	329	73	152	51	172	69	137	319	130	329	51	201.538	110.126	0.0002
Dcitr12g07770.1.1:zf-C4	AWNTAGGTCASTAGGTCA	0.5	0	0	0	3	0	2	2.25	1	0	0.666667	1	0	3	1.01695	0.10523	0	0	0	0.537222	0	0.555028	0.631898	0.357946	0	0.103796	0.241815	0	0.631898	0.243394	232	317	328	330	79	331	63	57	125	333	246	183	326	333	57	226.923	112.246	0.0002
Dcitr12g07770.1.2:zf-C4	AWNTAGGTCASTAGGTCA	0.5	0	0	0	3	0	2	2.25	1	0	0.666667	1	0	3	1.01695	0.10523	0	0	0	0.537222	0	0.555028	0.631898	0.357946	0	0.103796	0.241815	0	0.631898	0.243394	230	325	329	331	82	330	64	56	123	332	249	182	325	332	56	227.538	112.63	0.0002
Dcitr00g01100.1.1:HMG_box	RAACAATWNCAKTGTTY	2.5	3	0	0	0	2	2	2.5	1	1	1	0	0	3	1.12518	0.674025	0.520719	0	0	0	0.491187	0.512033	0.558068	0.391473	0.177757	0.314255	0	0	0.674025	0.259007	75	91	314	313	315	104	76	79	103	222	150	334	328	334	75	192.615	112.455	0.0005
Dcitr12g07820.1.2:zf-C4	AWNTAGGTCASTAGGTCA	0.5	0	0	0	3	0	2	2.25	1	0	0.666667	1	0	3	1.01695	0.10523	0	0	0	0.537222	0	0.555028	0.631898	0.357946	0	0.103796	0.241815	0	0.631898	0.243394	231	323	331	333	80	308	61	55	124	330	247	184	315	333	55	224.769	110.958	0.0002
Dcitr00g01470.1.1:HMG_box	RAACAATWNCAKTGTTY	2.5	3	0	0	0	2	2	2.5	1	1	1	0	0	3	1.12518	0.674025	0.520719	0	0	0	0.491187	0.512033	0.558068	0.391473	0.177757	0.314255	0	0	0.674025	0.259007	74	90	315	314	316	103	75	80	104	223	149	333	316	333	74	191.692	111.684	0.0005
Dcitr06g10520.1.1:bZIP_1	TGCCACGTGGCA	0.875	0.75	0	0	0	1.375	2	1.75	0.5	1.25	0.75	0.875	2.75	2.75	0.82831	0.228222	0.118128	0	0	0	0.464261	0.836885	0.603235	0.047121	0.471644	0.164467	0.183272	0.986717	0.986717	0.330302	167	222	320	323	322	116	43	65	314	92	214	220	49	323	43	189.769	109.015	0.0007
Dcitr06g10490.1.1:bZIP_1	TGCCACGTGGCA	0.875	0.75	0	0	0	1.375	2	1.75	0.5	1.25	0.75	0.875	2.75	2.75	0.82831	0.228222	0.118128	0	0	0	0.464261	0.836885	0.603235	0.047121	0.471644	0.164467	0.183272	0.986717	0.986717	0.330302	169	223	318	307	320	118	42	63	316	91	215	219	47	320	42	188.308	107.732	0.0007
Dcitr06g10510.1.1:bZIP_1	TGCCACGTGGCA	0.875	0.75	0	0	0	1.375	2	1.75	0.5	1.25	0.75	0.875	2.75	2.75	0.82831	0.228222	0.118128	0	0	0	0.464261	0.836885	0.603235	0.047121	0.471644	0.164467	0.183272	0.986717	0.986717	0.330302	168	221	319	322	321	117	44	64	315	90	213	218	48	322	44	189.231	108.891	0.0007
Dcitr03g08560.1.1:PAX	RTCATGCGTGACG	0.8	0.693878	1.4902	2.54	1.97959	1.19608	1.06	1.04082	0.96	0.921569	1.16	0.82	1.26923	2.54	0.518504	0.0896818	0.0678368	0.709637	1.44533	1.22862	0.543302	0.332279	0.311302	0.208592	0.176671	0.57848	0.0892041	0.540262	1.44533	0.433278	240	257	45	27	22	94	115	122	207	226	104	273	108	273	22	141.538	88.6638	0.004
Dcitr03g08480.1.1:PAX	RTCATGCGTGACG	0.8	0.693878	1.4902	2.54	1.97959	1.19608	1.06	1.04082	0.96	0.921569	1.16	0.82	1.26923	2.54	0.518504	0.0896818	0.0678368	0.709637	1.44533	1.22862	0.543302	0.332279	0.311302	0.208592	0.176671	0.57848	0.0892041	0.540262	1.44533	0.433278	239	256	44	26	23	93	114	123	208	227	105	272	109	272	23	141.462	88.5566	0.004
Dcitr01g03860.1.1:HLH	TKTWRTBKBBKYRMCATCTGG	0.833333	0.611111	0.611111	2.21053	1.33333	1.27778	0.705882	1.11765	0.888889	1.11111	1.33333	0.888889	1.94737	2.21053	0.488264	0.155781	0.0891172	0.0911584	0.634939	0.36142	0.444283	0.105012	0.291933	0.175368	0.379573	0.568057	0.175889	0.851217	0.851217	0.238554	193	245	235	92	123	122	211	133	244	126	108	226	64	245	64	163.231	63.939	0.0015
Dcitr04g11590.1.1:LAG1-DNAbind	ABTGTGGGAAMCK	0.981308	1.00943	1.09091	0.8	2.16981	0.601852	1.01852	0.861111	0.972477	0.953704	0.888889	1.16667	0.708738	2.16981	0.37852	0.236343	0.282248	0.358988	0.134284	2.64225	0.00540697	0.299924	0.115783	0.206507	0.186225	0.106967	0.839057	0.0506822	2.64225	0.699138	164	150	135	216	1	300	131	185	214	215	243	21	261	300	1	172	86.9406	0.0105
Dcitr04g11590.1.2:LAG1-DNAbind	ABTGTGGGAAMCK	0.981308	1.00943	1.09091	0.8	2.16981	0.601852	1.01852	0.861111	0.972477	0.953704	0.888889	1.16667	0.708738	2.16981	0.37852	0.236343	0.282248	0.358988	0.134284	2.64225	0.00540697	0.299924	0.115783	0.206507	0.186225	0.106967	0.839057	0.0506822	2.64225	0.699138	165	149	134	217	2	301	130	184	213	216	244	22	262	301	2	172.231	87.0327	0.0105
Dcitr09g07980.1.1:zf-C2H2,zf-C2H2,zf-C2H2,zf-C2H2,zf-C2H2	KCACAGCRGGKGGTV	0.88	0.24	2.07692	0	1.44	1.19231	1.28	1.12	1.11538	0.846154	1.51852	0.56	0.576923	2.07692	0.559148	0.193435	0.00644059	0.981071	0	0.455575	0.407108	0.551988	0.335188	0.459918	0.13867	1.1144	0.0212717	0.0614961	1.1144	0.359244	185	295	19	325	97	127	66	109	77	243	33	310	258	325	19	164.923	109.6	0.0022
Dcitr02g06880.1.1:HLH	MTGKCGCGTGCCNB	0.97561	1.7	1.80952	1.86667	2.07317	1	0.902439	0.560976	0.880952	0.833333	0.857143	0.9	0.860465	2.07317	0.496959	0.244378	1.14089	0.982374	0.763055	1.20343	0.26518	0.172675	0.0306786	0.137541	0.105881	0.14145	0.15083	0.155695	1.20343	0.431394	162	23	18	80	25	185	178	269	263	258	233	237	224	269	18	165.769	96.4047	0.004
Dcitr02g06890.1.1:HLH	MTGKCGCGTGCCNB	0.97561	1.7	1.80952	1.86667	2.07317	1	0.902439	0.560976	0.880952	0.833333	0.857143	0.9	0.860465	2.07317	0.496959	0.244378	1.14089	0.982374	0.763055	1.20343	0.26518	0.172675	0.0306786	0.137541	0.105881	0.14145	0.15083	0.155695	1.20343	0.431394	163	24	17	81	24	186	177	270	264	259	232	236	225	270	17	166	96.648	0.004
Dcitr01g01060.1.1:Homeobox,Homeobox	TAATTATGCTAATTA	1.30952	0.928571	0.52381	2.04878	0.857143	1	1.45238	1.42857	0.95	1.02564	1.20513	0.780488	0.925	2.04878	0.384812	0.808222	0.212153	0.0500742	0.882486	0.171069	0.27391	0.948065	0.866417	0.23478	0.338229	0.614527	0.0822119	0.204075	0.948065	0.334381	53	166	262	74	209	181	30	38	193	142	82	275	193	275	30	146	83.2536	0.0055
Dcitr04g03190.1.1:zf-C2H2,zf-C2H2,zf-C2H2	DGKGGGCGGGGCYWA	0.862069	0.965517	1.1	0	2	1.39394	1.5	1.23333	1.06452	0.967742	1.32353	0.733333	0.647059	2	0.478475	0.142535	0.23782	0.274604	0	0.972385	0.762621	0.873366	0.459918	0.382266	0.252195	0.79389	0.0579349	0.0797365	0.972385	0.335581	202	160	168	328	38	61	41	87	110	181	59	294	249	328	38	152.154	96.8012	0.0025
Dcitr01g20160.1.1:zf-C2H2,zf-C2H2,zf-C2H2,zf-C2H2	TGCTACCGGTAGCA	0	0	0	0	0	0	0	0	0	0	2	0	0	2	0.5547	0	0	0	0	0	0	0	0	0	0	0.446889	0	0	0.446889	0.123945	313	301	288	293	305	319	305	307	323	324	125	326	307	326	125	295.077	52.411	0
Dcitr05g08020.1.1:zf-C2H2,zf-C2H2,zf-C2H2,zf-C2H2	GCTYCGTGGGGGGTM	0	0	0	0	0	0	0	0	1.5	1	2	1	0	2	0.702559	0	0	0	0	0	0	0	0	0.36902	0.177757	0.585863	0.140277	0	0.585863	0.183949	328	333	308	297	293	328	331	331	116	224	102	243	323	333	102	273.615	80.7595	0
Dcitr05g08120.1.1:zf-C2H2,zf-C2H2,zf-C2H2,zf-C2H2	GCTYCGTGGGGGGTM	0	0	0	0	0	0	0	0	1.5	1	2	1	0	2	0.702559	0	0	0	0	0	0	0	0	0.36902	0.177757	0.585863	0.140277	0	0.585863	0.183949	327	334	307	288	303	327	332	332	115	225	101	244	322	334	101	273.615	81.0787	0
Dcitr07g01870.1.1:HLH	SACCATATGGTS	1	1.64706	1.94118	0	1.41176	1.05556	0.941176	0.823529	1.23529	1.41176	0.833333	1.05882	0.833333	1.94118	0.47313	0.296927	0.716586	0.681842	0	0.39169	0.3014	0.232	0.160776	0.651876	0.722666	0.151265	0.339401	0.158083	0.722666	0.245818	138	54	46	318	109	166	158	170	29	36	223	143	223	318	29	139.462	85.4894	0.0017
Dcitr07g01910.1.1:HLH	SACCATATGGTS	1	1.64706	1.94118	0	1.41176	1.05556	0.941176	0.823529	1.23529	1.41176	0.833333	1.05882	0.833333	1.94118	0.47313	0.296927	0.716586	0.681842	0	0.39169	0.3014	0.232	0.160776	0.651876	0.722666	0.151265	0.339401	0.158083	0.722666	0.245818	139	55	47	319	110	165	157	171	30	38	221	145	222	319	30	139.923	84.9043	0.0017
Dcitr12g07980.1.1:HLH	SACCATATGGTS	1	1.64706	1.94118	0	1.41176	1.05556	0.941176	0.823529	1.23529	1.41176	0.833333	1.05882	0.833333	1.94118	0.47313	0.296927	0.716586	0.681842	0	0.39169	0.3014	0.232	0.160776	0.651876	0.722666	0.151265	0.339401	0.158083	0.722666	0.245818	140	56	48	320	111	164	156	169	31	37	222	144	220	320	31	139.846	84.6875	0.0017
Dcitr05g06480.1.1:zf-C2H2,zf-C2H2,zf-C2H2,zf-C2H2,zf-C2H2	RHGCAACAGGTGG	1.2963	1.44444	1.17857	1.68	1.84615	1.30769	1.18519	1.42308	0.814815	0.740741	1.04	0.714286	0.88	1.84615	0.353789	0.627121	0.644493	0.325287	0.466432	0.760884	0.568057	0.453403	0.621475	0.0943288	0.0688791	0.28924	0.0575006	0.185444	0.760884	0.243296	78	72	152	127	55	85	86	59	298	285	165	297	209	298	55	151.385	92.5775	0.0035
Dcitr05g06410.1.1:zf-C2H2,zf-C2H2,zf-C2H2,zf-C2H2,zf-C2H2	RHGCAACAGGTGG	1.2963	1.44444	1.17857	1.68	1.84615	1.30769	1.18519	1.42308	0.814815	0.740741	1.04	0.714286	0.88	1.84615	0.353789	0.627121	0.644493	0.325287	0.466432	0.760884	0.568057	0.453403	0.621475	0.0943288	0.0688791	0.28924	0.0575006	0.185444	0.760884	0.243296	77	71	151	128	57	86	85	60	297	287	167	296	210	297	57	151.692	92.4981	0.0035
Dcitr05g06390.1.1:zf-C2H2,zf-C2H2,zf-C2H2,zf-C2H2,zf-C2H2	RHGCAACAGGTGG	1.2963	1.44444	1.17857	1.68	1.84615	1.30769	1.18519	1.42308	0.814815	0.740741	1.04	0.714286	0.88	1.84615	0.353789	0.627121	0.644493	0.325287	0.466432	0.760884	0.568057	0.453403	0.621475	0.0943288	0.0688791	0.28924	0.0575006	0.185444	0.760884	0.243296	76	70	150	126	56	87	84	61	296	286	166	295	211	296	56	151.077	92.3458	0.0035
Dcitr05g11790.1.1:zf-C2H2,zf-C2H2,zf-C2H2,zf-C2H2	GTGCGTGGGCGKA	1.66667	1.83333	1.83333	0	0	0.571429	1.33333	1.5	0.666667	0.833333	0.285714	1.28571	0	1.83333	0.707096	0.586298	0.511165	0.361898	0	0	0.0887264	0.3447	0.408715	0.0796062	0.164207	0.0251934	0.470341	0	0.586298	0.218634	86	94	133	315	317	248	111	96	310	231	301	82	330	330	82	204.154	104.298	0.001
Dcitr08g03870.1.2:HMG_box	MACAATGNWATTGTT	1.40541	1.78947	1.18919	0.552632	0.947368	0.638889	1.54054	1.51351	0.72973	0.783784	0.527778	1.10811	0.783784	1.78947	0.417712	0.982374	1.29897	0.355687	0.0783033	0.217929	0.0454706	1.00018	0.91419	0.0300532	0.0722666	0.00897252	0.446455	0.133198	1.29897	0.456013	36	17	143	231	183	281	25	32	318	280	311	97	233	318	17	168.231	116.016	0.0052
Dcitr08g03870.1.1:HMG_box	MACAATGNWATTGTT	1.40541	1.78947	1.18919	0.552632	0.947368	0.638889	1.54054	1.51351	0.72973	0.783784	0.527778	1.10811	0.783784	1.78947	0.417712	0.982374	1.29897	0.355687	0.0783033	0.217929	0.0454706	1.00018	0.91419	0.0300532	0.0722666	0.00897252	0.446455	0.133198	1.29897	0.456013	35	18	142	230	184	282	24	31	317	279	310	96	232	317	18	167.692	115.985	0.0052
Dcitr10g06410.1.1:HLH	GTSYCACGTGCAC	0.744444	1.13483	1.31868	0.456522	1.76404	0.8	0.910112	0.674157	0.911111	0.9	0.977778	1.17778	1.64045	1.76404	0.372567	0.0307003	0.48033	0.63711	0.0317686	1.37802	0.0737432	0.165075	0.0281336	0.109659	0.117216	0.24112	0.79693	1.52915	1.52915	0.516368	277	104	53	256	13	260	179	277	286	255	183	23	15	286	13	167.769	110.901	0.0067
Dcitr04g07670.1.1:HLH	GATCACGTGVYC	1.06202	0.882812	1.73485	1.40741	0.923664	0.907692	1.03876	1.00775	1	0.930233	0.984615	1.08594	1.1145	1.73485	0.237226	0.445152	0.131114	1.84836	0.697911	0.196345	0.147269	0.356208	0.293409	0.294886	0.142058	0.266266	0.556331	0.456444	1.84836	0.453859	107	215	2	82	193	225	109	132	159	241	172	70	133	241	2	141.538	68.7297	0.0137
Dcitr07g05010.1.1:Homeobox	MCDARSCCATTAAVYCYNC	0.517241	0.607143	0.366667	0.75	1.71429	0.931034	0.413793	0.482759	0.965517	1.10345	1.10345	1.24138	1.32143	1.71429	0.407473	0.0162513	0.0606709	0.0298534	0.134067	0.664471	0.203988	0.014462	0.0267439	0.22288	0.425218	0.406152	0.651876	0.449929	0.664471	0.239559	300	264	271	218	63	212	280	279	201	112	128	45	134	300	45	192.846	87.3974	0.0015
Dcitr07g05020.1.1:Homeobox	MCDARSCCATTAAVYCYNC	0.517241	0.607143	0.366667	0.75	1.71429	0.931034	0.413793	0.482759	0.965517	1.10345	1.10345	1.24138	1.32143	1.71429	0.407473	0.0162513	0.0606709	0.0298534	0.134067	0.664471	0.203988	0.014462	0.0267439	0.22288	0.425218	0.406152	0.651876	0.449929	0.664471	0.239559	301	263	272	219	62	213	279	278	200	111	129	46	135	301	46	192.923	87.3236	0.0015
Dcitr06g14850.1.1:CBFB_NFYA	HCTGATTGGYTAVT	1	1.08696	1.03165	1.69799	1.24516	1.24026	1.00621	1.04375	1.02516	1.06962	1.06667	1.0679	1.31333	1.69799	0.194103	0.299489	0.442112	0.313083	1.23644	0.64927	1.02754	0.298143	0.370279	0.386175	0.516376	0.484238	0.51985	0.987586	1.23644	0.309421	137	119	157	36	67	29	132	100	107	75	121	78	46	157	29	92.6154	40.8606	0.0162
Dcitr08g03370.1.1:Ets	HGAAYCCGGAAGTGNKG	0.6	0.44	0.44	1.61538	1.44	1.03846	0.96	0.92	1.24	0.923077	1.44	0.8	1.69231	1.69231	0.420533	0.0403503	0.0310347	0.0491187	0.455141	0.469907	0.274648	0.248764	0.215671	0.620607	0.192219	0.879012	0.0990626	0.807353	0.879012	0.288028	269	281	263	130	93	180	150	150	38	211	48	266	71	281	38	165.385	87.5257	0.0015
Dcitr06g12560.1.1:Ets	AAACCGGAAGTA	0.75	0.305556	1.22222	1.65789	0.666667	1.10526	0.685714	0.542857	1.10811	1.13514	1.07895	1	0.74359	1.65789	0.35145	0.0841228	0.00618001	0.36611	0.570663	0.101495	0.365459	0.0697477	0.0282899	0.529405	0.48945	0.396077	0.268394	0.111831	0.570663	0.203106	243	296	132	108	238	141	238	276	55	86	133	175	241	296	55	181.692	77.8657	0.0027
Dcitr06g12470.1.1:Ets	AAACCGGAAGTA	0.75	0.305556	1.22222	1.65789	0.666667	1.10526	0.685714	0.542857	1.10811	1.13514	1.07895	1	0.74359	1.65789	0.35145	0.0841228	0.00618001	0.36611	0.570663	0.101495	0.365459	0.0697477	0.0282899	0.529405	0.48945	0.396077	0.268394	0.111831	0.570663	0.203106	242	297	130	107	240	140	236	274	56	84	132	174	239	297	56	180.846	77.9624	0.0027
Dcitr06g12480.1.1:Ets	AAACCGGAAGTA	0.75	0.305556	1.22222	1.65789	0.666667	1.10526	0.685714	0.542857	1.10811	1.13514	1.07895	1	0.74359	1.65789	0.35145	0.0841228	0.00618001	0.36611	0.570663	0.101495	0.365459	0.0697477	0.0282899	0.529405	0.48945	0.396077	0.268394	0.111831	0.570663	0.203106	244	298	131	106	239	139	237	275	57	85	134	176	240	298	57	181.615	78.0945	0.0027
Dcitr03g13030.1.1:HLH	AAAACAGCTGTTTT	1.47059	0.647059	0	0	0	0.470588	1.33333	1.64706	1.05882	1	0.5625	1.29412	0	1.64706	0.611457	0.729615	0.0961094	0	0	0	0.0346306	0.536354	0.725272	0.329326	0.249372	0.0328327	0.54504	0	0.729615	0.288447	63	242	313	312	314	291	71	48	148	185	295	71	319	319	48	205.538	111.514	0.0025
Dcitr03g12990.1.1:HLH	AAAACAGCTGTTTT	1.47059	0.647059	0	0	0	0.470588	1.33333	1.64706	1.05882	1	0.5625	1.29412	0	1.64706	0.611457	0.729615	0.0961094	0	0	0	0.0346306	0.536354	0.725272	0.329326	0.249372	0.0328327	0.54504	0	0.729615	0.288447	62	243	312	311	313	290	72	49	147	184	296	72	334	334	49	206.538	112.501	0.0025
Dcitr03g20170.1.3:MH1	GTSGGGCAGMCANCT	1.425	1.55	0.536585	1.36957	0.878049	0.688889	1.625	1.58537	0.904762	0.674419	0.711111	0.642857	1.28889	1.625	0.411229	1.06055	0.931996	0.0521153	0.431645	0.187311	0.0526365	1.21646	1.10224	0.152437	0.0231783	0.0389779	0.0204205	0.534182	1.21646	0.468566	25	39	259	137	198	272	14	20	258	312	288	316	111	316	14	173	119.629	0.0057
Dcitr03g20170.1.1:MH1	GTSGGGCAGMCANCT	1.425	1.55	0.536585	1.36957	0.878049	0.688889	1.625	1.58537	0.904762	0.674419	0.711111	0.642857	1.28889	1.625	0.411229	1.06055	0.931996	0.0521153	0.431645	0.187311	0.0526365	1.21646	1.10224	0.152437	0.0231783	0.0389779	0.0204205	0.534182	1.21646	0.468566	23	44	261	135	200	274	13	21	254	310	287	312	112	312	13	172.769	118.789	0.0057
Dcitr03g20170.1.2:MH1	GTSGGGCAGMCANCT	1.425	1.55	0.536585	1.36957	0.878049	0.688889	1.625	1.58537	0.904762	0.674419	0.711111	0.642857	1.28889	1.625	0.411229	1.06055	0.931996	0.0521153	0.431645	0.187311	0.0526365	1.21646	1.10224	0.152437	0.0231783	0.0389779	0.0204205	0.534182	1.21646	0.468566	24	43	260	136	199	273	11	22	259	311	286	311	113	311	11	172.923	118.888	0.0057
Dcitr03g20270.1.1:MH1	GTSGGGCAGMCANCT	1.425	1.55	0.536585	1.36957	0.878049	0.688889	1.625	1.58537	0.904762	0.674419	0.711111	0.642857	1.28889	1.625	0.411229	1.06055	0.931996	0.0521153	0.431645	0.187311	0.0526365	1.21646	1.10224	0.152437	0.0231783	0.0389779	0.0204205	0.534182	1.21646	0.468566	27	41	257	139	197	270	15	18	256	307	290	314	115	314	15	172.769	118.217	0.0057
Dcitr03g20260.1.1:MH1	GTSGGGCAGMCANCT	1.425	1.55	0.536585	1.36957	0.878049	0.688889	1.625	1.58537	0.904762	0.674419	0.711111	0.642857	1.28889	1.625	0.411229	1.06055	0.931996	0.0521153	0.431645	0.187311	0.0526365	1.21646	1.10224	0.152437	0.0231783	0.0389779	0.0204205	0.534182	1.21646	0.468566	26	42	258	138	195	271	16	19	257	309	289	313	114	313	16	172.846	118.238	0.0057
Dcitr03g20280.1.1:MH1	GTSGGGCAGMCANCT	1.425	1.55	0.536585	1.36957	0.878049	0.688889	1.625	1.58537	0.904762	0.674419	0.711111	0.642857	1.28889	1.625	0.411229	1.06055	0.931996	0.0521153	0.431645	0.187311	0.0526365	1.21646	1.10224	0.152437	0.0231783	0.0389779	0.0204205	0.534182	1.21646	0.468566	28	40	256	140	196	269	12	17	255	308	291	315	116	315	12	172.538	118.665	0.0057
Dcitr12g04710.1.1:zf-C2H2,zf-C2H2,zf-C2H2,zf-C2H2	HCAAAATGGCCGCC	1.23333	1	1.61538	0.42	1.4491	0.91411	1.38462	1.19663	1.0339	0.907514	0.792453	0.954545	0.650685	1.61538	0.331487	1.36499	0.280381	1.85748	0.0122732	1.13872	0.137454	1.93348	0.846006	0.409453	0.0931996	0.0187398	0.17033	0.0196779	1.93348	0.712474	11	152	1	269	26	230	2	39	91	267	307	227	285	307	1	146.692	121.627	0.0222
Dcitr09g03950.1.1:Homeobox	GYTAATTRRSSYYAATTARC	1.5625	1.0625	0.6875	0	0.705882	1.4375	1.5	1.4375	0.9375	1.1875	1.0625	0.8125	0.833333	1.5625	0.431976	0.885961	0.262357	0.119301	0	0.126901	0.604538	0.638413	0.576743	0.225225	0.453838	0.309869	0.130679	0.158083	0.885961	0.263384	49	153	222	310	228	84	53	76	198	95	152	255	221	310	49	161.231	84.6947	0.0025
Dcitr09g03940.1.1:Homeobox	GYTAATTRRSSYYAATTARC	1.5625	1.0625	0.6875	0	0.705882	1.4375	1.5	1.4375	0.9375	1.1875	1.0625	0.8125	0.833333	1.5625	0.431976	0.885961	0.262357	0.119301	0	0.126901	0.604538	0.638413	0.576743	0.225225	0.453838	0.309869	0.130679	0.158083	0.885961	0.263384	48	154	223	309	229	83	52	77	197	94	153	256	219	309	48	161.077	84.8768	0.0025
Dcitr05g16440.1.3:HLH	GTCACGTGAC	0.627451	0.571429	0.6	1.03279	0.222222	1.01786	0.48	0.54902	1.34615	1.07547	1.54386	0.882353	1.2807	1.54386	0.391081	0.0210242	0.0312475	0.0580217	0.251934	0.00545474	0.290673	0.00915493	0.0205682	1.5057	0.449929	1.8388	0.142231	0.559806	1.8388	0.596517	291	280	254	183	286	175	288	286	1	96	3	239	104	291	1	191.231	108.016	0.0032
Dcitr04g11170.1.1:zf-C2H2,zf-C2H2,zf-C2H2	MTCACGCCCMCC	1.21368	1.49573	0.644068	0.473684	0.915966	0.867188	1.20339	1.32773	0.866667	0.821138	0.945736	0.880342	1.08148	1.49573	0.279422	0.978031	1.55651	0.0394122	0.0222402	0.185617	0.0979768	0.771741	1.12482	0.051377	0.0350693	0.176454	0.08586	0.404676	1.55651	0.511543	37	7	266	259	201	245	46	16	313	304	208	274	158	313	7	179.538	114.273	0.0142
Dcitr02g14330.1.1:zf-C4	RGTCCAAAGTCCAC	1.17647	0.764706	1.03846	0.823529	0.72	0.76	1.19608	1.37255	1.03922	1.15686	0.9	1.17308	1.43137	1.43137	0.234713	0.553725	0.102189	0.281032	0.161688	0.108487	0.0816039	0.545908	0.814736	0.366545	0.629727	0.154479	0.642322	0.764793	0.814736	0.269085	92	238	167	211	235	253	67	43	117	53	219	52	75	253	43	140.154	81.9134	0.006
Dcitr12g04260.1.1:E2F_TDP	WAATGGCGCCAAAA	1.01351	0.625	1.19178	1.01613	1.4058	0.863636	1.36	1.37838	0.930556	0.914286	0.753846	1.125	0.733333	1.4058	0.255919	0.307003	0.0296493	0.444283	0.251934	0.66143	0.136976	1.00539	1.00713	0.160298	0.159647	0.0452101	0.594115	0.0846006	1.00713	0.343157	136	282	114	182	64	232	22	27	250	233	280	61	248	282	22	163.923	97.6247	0.0075
Dcitr12g04220.1.1:E2F_TDP	WAATGGCGCCAAAA	1.01351	0.625	1.19178	1.01613	1.4058	0.863636	1.36	1.37838	0.930556	0.914286	0.753846	1.125	0.733333	1.4058	0.255919	0.307003	0.0296493	0.444283	0.251934	0.66143	0.136976	1.00539	1.00713	0.160298	0.159647	0.0452101	0.594115	0.0846006	1.00713	0.343157	135	283	113	181	65	231	23	26	249	232	279	62	247	283	23	163.538	97.2416	0.0075
Dcitr05g02780.1.1:bZIP_1	GTTACGTAAC	1.0765	0.881081	1.38122	1.40513	1.09574	0.886486	1.05978	1.05978	1.02222	0.989071	1.01604	0.983333	0.789744	1.40513	0.176043	0.539828	0.117868	1.07835	0.840794	0.409236	0.0989757	0.429561	0.411885	0.369975	0.253324	0.349042	0.233868	0.0535485	1.07835	0.291255	94	224	11	76	102	244	88	95	113	178	139	186	260	260	11	139.231	73.9258	0.0197
Dcitr04g02450.1.2:zf-C4	GGGGTCACG	0.924171	1.13397	1.25346	1.39823	0.765854	0.977169	0.672986	0.694836	1.02336	0.902326	0.963636	1.04717	1.24664	1.39823	0.219165	0.119605	0.620607	0.797799	0.896818	0.064623	0.228222	0.00314603	0.00670551	0.378184	0.0719192	0.182795	0.465998	0.94459	0.94459	0.345114	220	80	37	72	254	201	296	295	112	281	206	88	51	296	37	168.692	98.0029	0.0195
Dcitr04g02450.1.1:zf-C4	GGGGTCACG	0.924171	1.13397	1.25346	1.39823	0.765854	0.977169	0.672986	0.694836	1.02336	0.902326	0.963636	1.04717	1.24664	1.39823	0.219165	0.119605	0.620607	0.797799	0.896818	0.064623	0.228222	0.00314603	0.00670551	0.378184	0.0719192	0.182795	0.465998	0.94459	0.94459	0.345114	221	79	38	71	253	200	297	294	111	282	207	87	52	297	38	168.615	98.1424	0.0195
Dcitr00g03920.1.1:zf-C2H2,zf-C2H2,zf-C2H2,zf-C2H2,zf-C2H2,zf-C2H2,zf-C2H2,zf-C2H2,zf-C2H2,zf-C2H2,zf-C2H2,zf-C2H2,zf-C2H2,zf-C2H2,zf-C2H2,zf-C2H2,zf-C2H2,zf-C2H2	GGGGRGGGGGGGGGT	0.986842	1.37162	1.12121	1.03049	1.37333	0.878788	0.75641	0.807453	0.99375	0.99359	0.852273	1.10458	0.649682	1.37333	0.215918	0.261445	1.31244	0.450798	0.286591	0.886829	0.100452	0.024998	0.0535919	0.27543	0.27847	0.0439072	0.680539	0.0173805	1.31244	0.388947	159	16	111	172	43	240	270	238	173	167	281	37	286	286	16	168.692	94.1792	0.015
Dcitr08g07670.1.1:TF_AP-2	HGCCTBAGGGCA	1.0355	1.05422	0.566474	1.00595	0.863095	0.971751	1.02339	1.0814	0.988439	1.04624	1.01695	0.958084	1.34483	1.34483	0.168812	0.384655	0.383916	0.01084	0.263269	0.134197	0.224574	0.325287	0.467301	0.256581	0.434729	0.321117	0.183185	1.16304	1.16304	0.274951	114	137	280	179	223	202	118	85	182	100	146	221	30	280	30	155.154	67.7764	0.0175
Dcitr09g04580.1.1:Homeobox	YAATTGNNNNNNNWNCAATTA	0.867052	0.873563	1.10778	1.13772	1.33721	1.05128	1.00575	0.988506	0.993827	1.00621	1.1375	1.03012	1.20859	1.33721	0.129565	0.0660996	0.112873	0.433773	0.402461	0.874235	0.394122	0.285462	0.253367	0.265093	0.315254	0.79389	0.390431	0.707466	0.874235	0.246492	249	226	116	148	45	131	133	145	179	153	57	113	79	249	45	136.462	59.1349	0.015
Dcitr09g04570.1.1:Homeobox	YAATTGNNNNNNNWNCAATTA	0.867052	0.873563	1.10778	1.13772	1.33721	1.05128	1.00575	0.988506	0.993827	1.00621	1.1375	1.03012	1.20859	1.33721	0.129565	0.0660996	0.112873	0.433773	0.402461	0.874235	0.394122	0.285462	0.253367	0.265093	0.315254	0.79389	0.390431	0.707466	0.874235	0.246492	248	225	117	147	46	130	134	146	178	152	58	112	80	248	46	136.385	58.453	0.015
Dcitr11g03810.1.1:Forkhead	CGAAGRACCK	0.9375	1.14062	0.676923	0.969231	0.571429	1.01471	0.5	0.65625	1.0303	0.969697	1.1194	1	1.33333	1.33333	0.244683	0.197604	0.43994	0.0747855	0.226528	0.0517679	0.29823	0.0062495	0.033723	0.360378	0.22427	0.541565	0.283377	0.694871	0.694871	0.206596	181	122	240	197	264	167	289	262	120	195	112	167	87	289	87	184.846	64.5792	0.006
Dcitr11g03820.1.1:Forkhead	CGAAGRACCK	0.9375	1.14062	0.676923	0.969231	0.571429	1.01471	0.5	0.65625	1.0303	0.969697	1.1194	1	1.33333	1.33333	0.244683	0.197604	0.43994	0.0747855	0.226528	0.0517679	0.29823	0.0062495	0.033723	0.360378	0.22427	0.541565	0.283377	0.694871	0.694871	0.206596	182	123	239	198	265	168	291	261	121	193	114	166	89	291	89	185.385	64.171	0.006
Dcitr11g03830.1.1:Forkhead	CGAAGRACCK	0.9375	1.14062	0.676923	0.969231	0.571429	1.01471	0.5	0.65625	1.0303	0.969697	1.1194	1	1.33333	1.33333	0.244683	0.197604	0.43994	0.0747855	0.226528	0.0517679	0.29823	0.0062495	0.033723	0.360378	0.22427	0.541565	0.283377	0.694871	0.694871	0.206596	183	124	241	199	263	169	290	263	122	194	113	165	88	290	88	185.692	64.2539	0.006
Dcitr08g05530.1.1:HLH	GTCACGCA	0.942029	0.988304	1.05114	1.10468	1.33043	1.16571	1.10725	1.02616	0.982659	1.07759	1.11272	0.953216	1.15517	1.33043	0.105957	0.124643	0.256277	0.387955	0.437769	1.279	1.11787	0.736129	0.361159	0.208765	0.749158	0.965002	0.138279	0.786942	1.279	0.384277	215	155	123	133	18	27	47	103	206	35	42	246	72	246	18	109.385	77.7384	0.0325
Dcitr09g01230.1.2:E2F_TDP	AAATKSGCGCCAA	1.16779	1.17391	0.963636	0.782493	1.3236	0.753086	1.15673	1.16854	0.981609	0.925059	0.802057	1.01856	0.780822	1.3236	0.186905	1.64337	1.10702	0.214889	0.0697477	1.38801	0.00204118	1.1917	1.18345	0.198429	0.0617132	0.00220926	0.399638	0.0226658	1.64337	0.620376	5	28	179	237	12	302	18	13	227	294	314	109	280	314	5	155.231	127.294	0.0522
Dcitr09g01230.1.1:E2F_TDP	AAATKSGCGCCAA	1.16779	1.17391	0.963636	0.782493	1.3236	0.753086	1.15673	1.16854	0.981609	0.925059	0.802057	1.01856	0.780822	1.3236	0.186905	1.64337	1.10702	0.214889	0.0697477	1.38801	0.00204118	1.1917	1.18345	0.198429	0.0617132	0.00220926	0.399638	0.0226658	1.64337	0.620376	4	29	180	238	11	303	19	12	226	293	315	110	281	315	4	155.462	127.593	0.0522
Dcitr05g16130.1.1:Pou,Homeobox	ATGCATAATTRAT	0.941176	0.891821	1.2117	1.28307	1.21751	1.05949	1.0563	0.994638	1.03911	0.963788	0.980447	0.958791	1.06757	1.28307	0.118878	0.120386	0.0828634	0.877275	0.855126	0.883789	0.503347	0.49857	0.275647	0.531142	0.164598	0.211936	0.154739	0.468169	0.883789	0.29472	219	251	29	75	44	97	78	136	54	230	198	233	129	251	29	136.385	80.3602	0.0352
Dcitr13g05990.1.1:CP2	ACTGGTTT	0.946179	0.965475	0.902669	1.2754	0.826594	1.03072	0.903918	0.936829	0.999589	1.05395	0.990413	1.06069	1.0523	1.2754	0.109098	0.0162904	0.102276	0.0202685	3.12301	0.000980637	0.674459	0.00212587	0.0245116	0.293887	1.67855	0.197908	1.91046	0.809525	3.12301	0.976281	299	237	276	2	289	75	301	280	160	1	203	1	70	301	1	168.769	122.926	0.2303
Dcitr08g08180.1.2:Homeobox	GCTAATTAC	0.942763	0.941726	1.01827	1.26374	1.12431	1.08056	0.970799	0.949807	1.02115	1.02328	1.06726	0.990044	1.06616	1.26374	0.0892568	0.0259621	0.0586298	0.382396	2.2592	1.25033	1.41406	0.126423	0.0660996	0.663602	0.627556	1.54218	0.20312	0.862075	2.2592	0.702319	283	267	124	9	20	11	202	225	23	56	5	210	62	283	5	115.154	107.251	0.1713
Dcitr08g08180.1.1:Homeobox	GCTAATTAC	0.942763	0.941726	1.01827	1.26374	1.12431	1.08056	0.970799	0.949807	1.02115	1.02328	1.06726	0.990044	1.06616	1.26374	0.0892568	0.0259621	0.0586298	0.382396	2.2592	1.25033	1.41406	0.126423	0.0660996	0.663602	0.627556	1.54218	0.20312	0.862075	2.2592	0.702319	284	268	125	10	19	13	203	226	24	54	7	209	61	284	7	115.615	107.313	0.1713
Dcitr08g08180.1.3:Homeobox	GCTAATTAC	0.942763	0.941726	1.01827	1.26374	1.12431	1.08056	0.970799	0.949807	1.02115	1.02328	1.06726	0.990044	1.06616	1.26374	0.0892568	0.0259621	0.0586298	0.382396	2.2592	1.25033	1.41406	0.126423	0.0660996	0.663602	0.627556	1.54218	0.20312	0.862075	2.2592	0.702319	282	269	126	8	21	12	201	224	22	55	6	211	63	282	6	115.385	107.217	0.1713
Dcitr13g04970.1.1:bZIP_1	GATGACGTCATC	1.14545	1.25581	0.973214	1.19905	1.0283	0.942857	1.03587	1.25792	0.949074	0.995327	0.838235	0.924171	0.948187	1.25792	0.134566	0.930693	1.11787	0.234562	0.511165	0.314125	0.167725	0.382353	1.24903	0.131157	0.269089	0.0291498	0.105794	0.20186	1.24903	0.40381	40	26	173	120	135	220	101	9	275	169	299	264	194	299	9	155.769	95.3058	0.0252
Dcitr13g04960.1.1:bZIP_1	GATGACGTCATC	1.14545	1.25581	0.973214	1.19905	1.0283	0.942857	1.03587	1.25792	0.949074	0.995327	0.838235	0.924171	0.948187	1.25792	0.134566	0.930693	1.11787	0.234562	0.511165	0.314125	0.167725	0.382353	1.24903	0.131157	0.269089	0.0291498	0.105794	0.20186	1.24903	0.40381	39	27	174	118	136	221	100	10	274	170	298	262	195	298	10	155.692	94.9626	0.0252
Dcitr13g04930.1.1:bZIP_1	GATGACGTCATC	1.14545	1.25581	0.973214	1.19905	1.0283	0.942857	1.03587	1.25792	0.949074	0.995327	0.838235	0.924171	0.948187	1.25792	0.134566	0.930693	1.11787	0.234562	0.511165	0.314125	0.167725	0.382353	1.24903	0.131157	0.269089	0.0291498	0.105794	0.20186	1.24903	0.40381	38	25	175	119	137	222	99	11	273	171	297	263	196	297	11	155.846	95.1533	0.0252
Dcitr04g05290.1.1:zf-C2H2,zf-C2H2,zf-C2H2,zf-C2H2	AATAAATCACTGCA	0.555556	0	0	0	0	0.444444	0.5	0.625	1.25	0.625	1.22222	0.625	0.777778	1.25	0.429448	0.0714414	0	0	0	0	0.0505519	0.065839	0.0849046	0.395469	0.0756541	0.390648	0.0910281	0.144837	0.395469	0.135011	246	318	332	334	330	276	240	207	97	270	135	269	227	334	97	252.385	73.7649	0.0005
Dcitr04g05290.1.2:zf-C2H2,zf-C2H2,zf-C2H2,zf-C2H2	AATAAATCACTGCA	0.555556	0	0	0	0	0.444444	0.5	0.625	1.25	0.625	1.22222	0.625	0.777778	1.25	0.429448	0.0714414	0	0	0	0	0.0505519	0.065839	0.0849046	0.395469	0.0756541	0.390648	0.0910281	0.144837	0.395469	0.135011	247	319	333	321	331	275	241	206	96	271	136	270	228	333	96	251.846	72.9701	0.0005
Dcitr08g10890.1.1:HLH	GGTCACGTAC	1.16667	1.0974	1.14198	1.05625	0.477124	1.24026	0.709677	0.753247	1.11613	1.04516	0.934641	0.876623	1.01316	1.24026	0.216305	0.890738	0.471644	0.485976	0.311737	0.00610184	1.01147	0.0133502	0.0300532	0.8586	0.429213	0.156129	0.0654916	0.292367	1.01147	0.349792	47	107	96	162	284	32	284	271	8	110	218	284	178	284	8	160.077	101.572	0.0182
Dcitr08g02190.1.1:HLH	GGTCACGTAC	1.16667	1.0974	1.14198	1.05625	0.477124	1.24026	0.709677	0.753247	1.11613	1.04516	0.934641	0.876623	1.01316	1.24026	0.216305	0.890738	0.471644	0.485976	0.311737	0.00610184	1.01147	0.0133502	0.0300532	0.8586	0.429213	0.156129	0.0654916	0.292367	1.01147	0.349792	45	106	98	164	283	34	283	273	10	108	216	286	180	286	10	160.462	101.455	0.0182
Dcitr08g10840.1.1:HLH	GGTCACGTAC	1.16667	1.0974	1.14198	1.05625	0.477124	1.24026	0.709677	0.753247	1.11613	1.04516	0.934641	0.876623	1.01316	1.24026	0.216305	0.890738	0.471644	0.485976	0.311737	0.00610184	1.01147	0.0133502	0.0300532	0.8586	0.429213	0.156129	0.0654916	0.292367	1.01147	0.349792	46	108	97	163	282	33	285	272	9	109	217	285	179	285	9	160.385	101.446	0.0182
Dcitr05g08590.1.2:Forkhead	WAAAATAAATATWNKG	1.05352	1.01775	0.931943	1.19689	1.23379	1.02844	1.12017	1.09091	0.961326	1.01225	0.964126	1.0033	1.06433	1.23379	0.0896255	0.781296	0.373884	0.121516	0.965002	1.65423	0.459484	1.40711	0.97586	0.0794325	0.4022	0.116347	0.325808	0.604538	1.65423	0.497703	57	142	220	63	10	119	8	29	312	122	242	148	99	312	8	120.846	92.9138	0.1004
Dcitr05g08590.1.1:Forkhead	WAAAATAAATATWNKG	1.05352	1.01775	0.931943	1.19689	1.23379	1.02844	1.12017	1.09091	0.961326	1.01225	0.964126	1.0033	1.06433	1.23379	0.0896255	0.781296	0.373884	0.121516	0.965002	1.65423	0.459484	1.40711	0.97586	0.0794325	0.4022	0.116347	0.325808	0.604538	1.65423	0.497703	56	143	221	64	9	120	7	28	311	121	241	149	100	311	7	120.769	93.0378	0.1004
Dcitr00g13380.1.1:zf-C2H2,zf-C2H2,zf-C2H2,zf-C2H2,zf-C2H2,zf-C2H2	TCWRTAGGCTKA	1.0137	1.23288	1.05046	0.768182	1.11521	1.1179	0.896396	0.878378	1.01802	0.964286	1.04867	0.894495	0.899123	1.23288	0.125126	0.332192	1.0106	0.351952	0.0889001	0.460786	0.664036	0.104231	0.093547	0.36598	0.183533	0.471644	0.0640584	0.132199	1.0106	0.275374	130	31	145	229	95	76	213	197	118	220	122	287	235	287	31	161.385	74.4553	0.0222
Dcitr08g09860.1.1:HLH,HLH	YGTCAGCTGG	1.01131	1.01136	1.22523	0.744493	0.981941	0.977528	1.00682	0.990909	1.04279	1.08054	0.927765	1.00449	0.984305	1.22523	0.104492	0.34027	0.322898	1.0384	0.0403373	0.249893	0.213369	0.308566	0.258449	0.605841	0.884658	0.0753067	0.305439	0.242467	1.0384	0.29454	122	145	12	253	164	207	125	142	39	24	263	154	184	263	12	141.077	79.4245	0.0447
Dcitr04g11770.1.1:zf-C2H2,zf-C2H2	VNNVMVNNNYGATTAATMNVMHNN	0.925926	0.944099	1.02516	0.690789	1.22152	0.823529	1.09146	0.969325	0.981013	1.05128	0.888158	1.1195	0.832215	1.22152	0.140737	0.142666	0.20047	0.30861	0.0726575	0.600195	0.0590206	0.502913	0.228091	0.223749	0.443849	0.0832543	0.771307	0.0974557	0.771307	0.226473	201	181	159	235	70	265	77	147	199	98	258	28	244	265	28	166.308	77.9224	0.015
Dcitr12g04530.1.1:HLH	RMCACGTGGT	0.934783	1.04918	1.15344	1.22105	1.05464	0.860215	1.0163	0.868132	0.939891	0.896739	0.929348	1.0929	0.94086	1.22105	0.111995	0.148094	0.373233	0.528536	0.530274	0.345047	0.0786942	0.31786	0.090507	0.125294	0.0777387	0.132764	0.670116	0.193826	0.670116	0.199723	200	144	78	114	128	257	122	200	279	269	238	40	204	279	40	174.846	76.2505	0.0172
Dcitr05g11060.1.1:zf-C2H2,zf-C2H2,zf-C2H2,zf-C2H2,zf-C2H2	YAACAGGTGGTT	1.16667	1.09244	0.363636	0.533898	0.40678	0.831933	1.16949	1.22034	0.983333	0.983333	0.957627	0.909091	0.991525	1.22034	0.28549	0.771307	0.422091	0.00214541	0.0382874	0.0057848	0.0800839	0.655785	0.761318	0.244204	0.252977	0.201035	0.112395	0.257146	0.771307	0.27689	58	132	284	254	285	256	50	45	190	179	202	261	183	285	45	183	87.7705	0.014
Dcitr08g05290.1.1:zf-C2H2,zf-C2H2,zf-C2H2	NGGGCGKGGYB	1.07143	1.21875	0.94508	0.993576	0.858156	1.09011	0.914692	0.955504	0.983982	0.933941	1.09462	0.918415	1.02553	1.21875	0.0976338	0.679237	1.38106	0.183272	0.265484	0.0858166	0.738301	0.0891172	0.170938	0.215193	0.0753067	0.974123	0.0565451	0.363678	1.38106	0.413904	71	13	199	178	246	65	221	163	203	272	38	298	164	298	13	163.923	91.1331	0.045
Dcitr08g05300.1.1:zf-C2H2,zf-C2H2,zf-C2H2	NGGGCGKGGYB	1.07143	1.21875	0.94508	0.993576	0.858156	1.09011	0.914692	0.955504	0.983982	0.933941	1.09462	0.918415	1.02553	1.21875	0.0976338	0.679237	1.38106	0.183272	0.265484	0.0858166	0.738301	0.0891172	0.170938	0.215193	0.0753067	0.974123	0.0565451	0.363678	1.38106	0.413904	72	14	200	176	247	64	222	164	204	273	40	300	165	300	14	164.692	91.2893	0.045
Dcitr08g05320.1.1:zf-C2H2,zf-C2H2,zf-C2H2	NGGGCGKGGYB	1.07143	1.21875	0.94508	0.993576	0.858156	1.09011	0.914692	0.955504	0.983982	0.933941	1.09462	0.918415	1.02553	1.21875	0.0976338	0.679237	1.38106	0.183272	0.265484	0.0858166	0.738301	0.0891172	0.170938	0.215193	0.0753067	0.974123	0.0565451	0.363678	1.38106	0.413904	73	12	201	177	248	63	223	165	205	274	39	299	163	299	12	164.769	91.8723	0.045
Dcitr02g01370.1.1:HLH	AACAGCTGAT	1.20286	0.929612	1.21378	0.983562	0.977941	0.707379	1.21698	1.189	1.02892	0.882641	0.867532	0.900966	0.869806	1.21698	0.16326	2.0186	0.132677	0.970648	0.250544	0.240078	0.000508559	1.66682	1.29941	0.485976	0.0207549	0.0200427	0.0377836	0.0788679	2.0186	0.698417	1	202	25	185	170	305	5	7	66	314	305	306	251	314	1	164.769	128.236	0.0504
Dcitr02g01350.1.1:HLH	AACAGCTGAT	1.20286	0.929612	1.21378	0.983562	0.977941	0.707379	1.21698	1.189	1.02892	0.882641	0.867532	0.900966	0.869806	1.21698	0.16326	2.0186	0.132677	0.970648	0.250544	0.240078	0.000508559	1.66682	1.29941	0.485976	0.0207549	0.0200427	0.0377836	0.0788679	2.0186	0.698417	2	201	24	184	169	306	6	8	67	313	306	307	250	313	2	164.846	128.034	0.0504
Dcitr05g08370.1.1:Ets	GACCGGAAGTS	1.12088	1.21505	0.722222	0.428571	0.404494	0.989583	1.02198	1.06593	1.10753	1.09574	0.914894	0.989247	0.597938	1.21505	0.270588	0.56632	0.63407	0.0803879	0.0246115	0.0106446	0.276515	0.321204	0.389171	0.639281	0.547211	0.146488	0.275126	0.0222663	0.639281	0.237476	87	77	237	257	281	178	120	97	33	65	225	170	283	283	33	162.308	87.8582	0.0102
Dcitr05g08450.1.1:Ets	GACCGGAAGTS	1.12088	1.21505	0.722222	0.428571	0.404494	0.989583	1.02198	1.06593	1.10753	1.09574	0.914894	0.989247	0.597938	1.21505	0.270588	0.56632	0.63407	0.0803879	0.0246115	0.0106446	0.276515	0.321204	0.389171	0.639281	0.547211	0.146488	0.275126	0.0222663	0.639281	0.237476	88	78	238	258	280	179	121	98	32	66	226	171	282	282	32	162.846	87.6535	0.0102
Dcitr05g05480.1.1:HLH	GACACGTGC	0.798742	0.85443	0.75	0.257669	1.21384	0.962264	1.01887	1.02532	0.968153	1.02532	1	1.12739	0.924051	1.21384	0.234224	0.0255886	0.0982374	0.0619738	0.00169896	0.593681	0.214672	0.326155	0.32963	0.187224	0.357728	0.300271	0.785639	0.181448	0.785639	0.225105	285	241	245	278	72	205	116	113	241	135	157	26	212	285	26	178.923	81.8784	0.0127
Dcitr05g05580.1.1:HLH	GACACGTGC	0.798742	0.85443	0.75	0.257669	1.21384	0.962264	1.01887	1.02532	0.968153	1.02532	1	1.12739	0.924051	1.21384	0.234224	0.0255886	0.0982374	0.0619738	0.00169896	0.593681	0.214672	0.326155	0.32963	0.187224	0.357728	0.300271	0.785639	0.181448	0.785639	0.225105	286	240	246	279	73	206	117	112	242	134	158	25	213	286	25	179.308	82.2915	0.0127
Dcitr03g02660.1.1:zf-C4	TCAAGGTCAH	1.09612	1.12539	1.08937	1.13889	0.965571	0.926606	1.01562	1.01711	0.958525	0.97546	0.940458	0.933642	1.20827	1.20827	0.0918483	1.09877	0.9941	0.583692	0.61887	0.206811	0.0812131	0.356382	0.366892	0.0891172	0.170547	0.0747421	0.0539394	1.51438	1.51438	0.465755	20	32	67	97	189	254	107	102	303	228	265	302	17	303	17	152.538	108.182	0.0707
Dcitr03g02650.1.1:zf-C4	TCAAGGTCAH	1.09612	1.12539	1.08937	1.13889	0.965571	0.926606	1.01562	1.01711	0.958525	0.97546	0.940458	0.933642	1.20827	1.20827	0.0918483	1.09877	0.9941	0.583692	0.61887	0.206811	0.0812131	0.356382	0.366892	0.0891172	0.170547	0.0747421	0.0539394	1.51438	1.51438	0.465755	19	33	68	96	190	255	108	101	302	229	264	301	16	302	16	152.462	108.128	0.0707
Dcitr07g12410.1.1:zf-C2H2,zf-C2H2,zf-C2H2,zf-C2H2,zf-C2H2	NGGTGGTCGC	0.902256	0.924242	0.76699	1.2032	1	0.913146	0.840909	0.861809	1.00242	0.944976	1	1.05085	0.895692	1.2032	0.108908	0.0527668	0.126119	0.026353	0.694437	0.280207	0.0829502	0.0252195	0.0447758	0.304136	0.1008	0.29519	0.600195	0.0926784	0.694437	0.219229	254	218	273	83	151	252	269	256	156	261	159	60	246	273	60	202.923	73.1454	0.036
Dcitr11g07230.1.1:T-box	KNAGGTGTGAAW	1.03374	0.972265	0.858877	0.93578	1.15133	1.00773	1.18731	1.19195	0.993827	1.02619	0.944186	0.996933	1.0092	1.19195	0.0989155	0.512902	0.20047	0.0544171	0.174413	0.823857	0.330759	1.87702	1.78061	0.261358	0.483804	0.0859903	0.280033	0.314429	1.87702	0.601385	96	179	255	210	52	152	3	3	180	89	255	168	173	255	3	139.615	84.8062	0.0674
Dcitr08g02290.1.1:HLH	GWCAGCTGHC	1.11122	1.02687	1.18691	0.992993	1.03561	0.828767	1.13606	1.08046	0.992344	0.913628	0.915591	0.934097	0.865385	1.18691	0.108293	1.7754	0.436032	1.45619	0.265484	0.416619	0.000868589	1.74369	0.908978	0.229742	0.00894647	0.0169114	0.0295407	0.0215975	1.7754	0.678075	3	125	5	175	99	304	4	33	194	315	308	308	284	315	3	165.923	128.762	0.1169
Dcitr07g03670.1.1:Homeobox	TAATTWAATTA	1.01942	0.923077	0.783505	0.617647	0.801887	0.774194	1.05769	0.980769	1.02062	0.84375	1.16842	0.918367	0.8	1.16842	0.148611	0.324201	0.181926	0.108443	0.0639281	0.115783	0.0565017	0.362375	0.257797	0.353038	0.0612355	0.739604	0.140842	0.0993231	0.739604	0.191947	132	186	224	239	234	268	105	143	127	296	63	241	242	296	63	192.308	71.2746	0.0105
Dcitr07g03660.1.1:Homeobox	TAATTWAATTA	1.01942	0.923077	0.783505	0.617647	0.801887	0.774194	1.05769	0.980769	1.02062	0.84375	1.16842	0.918367	0.8	1.16842	0.148611	0.324201	0.181926	0.108443	0.0639281	0.115783	0.0565017	0.362375	0.257797	0.353038	0.0612355	0.739604	0.140842	0.0993231	0.739604	0.191947	131	187	225	240	233	267	106	144	128	295	62	242	243	295	62	192.538	71.2082	0.0105
Dcitr11g04230.1.1:HLH	NNCACGTGN	0.952048	1.03231	0.970113	1.15325	1.03972	1.01186	0.954477	0.976884	1.001	0.975272	1.02144	1.00851	1.02537	1.15325	0.0521901	0.0361029	0.575006	0.164771	1.25989	0.518548	0.401114	0.064319	0.153567	0.30861	0.0971517	0.577177	0.402504	0.475987	1.25989	0.326649	273	84	209	33	89	129	245	173	153	263	107	102	127	273	33	152.846	75.1253	0.1906
Dcitr11g04580.1.1:HLH	NNCACGTGN	0.952048	1.03231	0.970113	1.15325	1.03972	1.01186	0.954477	0.976884	1.001	0.975272	1.02144	1.00851	1.02537	1.15325	0.0521901	0.0361029	0.575006	0.164771	1.25989	0.518548	0.401114	0.064319	0.153567	0.30861	0.0971517	0.577177	0.402504	0.475987	1.25989	0.326649	274	83	208	32	88	128	246	172	154	262	106	103	128	274	32	152.615	75.4327	0.1906
Dcitr02g19510.1.1:Ets	CCGGAAGT	1.09718	1.1517	1.02839	0.771341	0.95873	0.996997	1.02492	1.09091	1.00912	0.990881	0.984756	0.975385	0.879518	1.1517	0.0964115	0.76957	0.825594	0.332843	0.0703557	0.214107	0.2786	0.363287	0.604538	0.342528	0.247808	0.242032	0.202989	0.0955882	0.825594	0.237632	59	48	149	236	186	177	104	62	139	186	182	212	245	245	48	152.692	66.5725	0.035
Dcitr03g11830.1.1:Homeobox	GTMATTAA	0.964629	0.963056	1.0017	1.15077	0.995287	1.03242	0.956038	0.952116	1.00853	1.01671	1.03625	1.00746	1.06149	1.15077	0.0536206	0.00295364	0.0149962	0.309826	4.30994	0.237776	1.46661	0.00281727	0.00229742	0.669682	1.03058	2.3656	0.542434	2.38124	4.30994	1.29962	307	291	158	1	177	10	300	299	20	12	2	73	4	307	1	127.231	132.344	0.5727
Dcitr01g03650.1.1:HLH	GTRACAGCTG	1.02361	1.06983	0.944904	1.14784	0.970914	0.918733	0.962343	0.959497	1.0055	0.972565	0.968144	0.943912	0.851595	1.14784	0.0722137	0.4369	0.638847	0.156129	0.675328	0.215844	0.0608881	0.154956	0.152481	0.351475	0.148702	0.148312	0.0681842	0.0269176	0.675328	0.213117	109	73	211	88	185	264	186	174	130	237	224	281	271	281	73	187.154	69.8628	0.0737
Dcitr08g09110.1.1:Homeobox	NTAATBNVATTAN	0.937979	0.946528	0.974212	1.1477	0.9777	1.02059	0.988897	0.963864	1.00935	0.987717	1.02693	0.996444	1.04057	1.1477	0.0533325	0.0306742	0.085556	0.19717	0.950671	0.208635	0.447758	0.225486	0.125207	0.419051	0.19452	0.587166	0.266744	0.539828	0.950671	0.253989	278	248	187	65	188	121	167	183	89	209	99	177	110	278	65	163.154	63.3296	0.1346
Dcitr06g06890.1.1:Myb_DNA-binding,Myb_DNA-binding	GATTTAACATAA	0.864662	0.928839	0.793103	1.03008	0.896296	0.981061	0.805243	0.868914	1.09434	1.14717	1.06767	1.12734	0.759259	1.14717	0.132763	0.0386175	0.151916	0.061279	0.303094	0.1431	0.245984	0.0242163	0.0736563	0.934602	1.20473	0.594983	1.03015	0.0254497	1.20473	0.423483	271	191	249	169	220	195	272	214	3	3	92	9	274	274	3	166.308	104.391	0.023
Dcitr06g06900.1.1:Myb_DNA-binding,Myb_DNA-binding	GATTTAACATAA	0.864662	0.928839	0.793103	1.03008	0.896296	0.981061	0.805243	0.868914	1.09434	1.14717	1.06767	1.12734	0.759259	1.14717	0.132763	0.0386175	0.151916	0.061279	0.303094	0.1431	0.245984	0.0242163	0.0736563	0.934602	1.20473	0.594983	1.03015	0.0254497	1.20473	0.423483	272	192	248	168	219	196	273	215	2	4	91	8	273	273	2	166.231	104.633	0.023
Dcitr06g06860.1.1:Myb_DNA-binding,Myb_DNA-binding	GATTTAACATAA	0.864662	0.928839	0.793103	1.03008	0.896296	0.981061	0.805243	0.868914	1.09434	1.14717	1.06767	1.12734	0.759259	1.14717	0.132763	0.0386175	0.151916	0.061279	0.303094	0.1431	0.245984	0.0242163	0.0736563	0.934602	1.20473	0.594983	1.03015	0.0254497	1.20473	0.423483	270	190	247	170	221	194	271	213	4	2	90	10	275	275	2	165.923	104.141	0.023
Dcitr08g03190.1.1:Homeobox	SYAATTAS	0.969247	0.965597	1.0101	1.14316	1.02111	1.04513	0.975011	0.97204	1.00065	1.01656	1.02707	1.01584	1.05064	1.14316	0.0474123	0.0204987	0.04098	0.39599	2.69567	0.524193	1.63078	0.0608881	0.0550685	0.31469	0.812565	1.19952	0.774781	1.34848	2.69567	0.789699	293	272	120	5	86	7	249	237	152	30	28	27	25	293	5	117.769	110.193	0.457
Dcitr08g09770.1.1:Homeobox	SCAATTAGC	0.998025	0.972805	1.01913	1.13886	1.05291	1.05132	1.01947	1.03696	0.98641	0.995389	1.00824	0.984828	1.02059	1.13886	0.0430625	0.271521	0.111961	0.437335	1.56563	0.763924	1.26336	0.552423	0.827765	0.115435	0.232521	0.427085	0.126032	0.492056	1.56563	0.450294	156	231	115	17	54	23	65	40	284	190	126	258	125	284	17	129.538	89.9811	0.3032
Dcitr09g03170.1.1:Homeobox	VCTAATTASS	0.981471	0.969598	1.05534	1.13622	0.971429	1.04353	0.976605	0.973899	0.996141	1.00493	1.02112	1.00547	1.0078	1.13622	0.046383	0.153784	0.137888	0.636241	1.05012	0.177322	0.785204	0.149137	0.145836	0.24707	0.348261	0.561108	0.359813	0.341877	1.05012	0.287146	194	199	54	50	206	57	194	175	186	137	111	137	169	206	50	143.769	58.3883	0.1801
Dcitr04g04810.1.1:Homeobox	ACAAYTCCC	0.935233	0.985751	0.85443	0.925972	0.825062	1.13459	0.924147	0.926302	1.05122	1.05097	1.07447	1.00885	0.91052	1.13459	0.0903577	0.0625818	0.236908	0.0406456	0.153045	0.026974	1.54348	0.0662733	0.0763055	0.92939	0.801708	1.04752	0.351822	0.0737432	1.54348	0.496629	253	161	265	212	276	9	239	212	5	31	36	140	252	276	5	160.846	105.07	0.0722
Dcitr03g11180.1.1:zf-C2H2,zf-C2H2,zf-C2H2	KKGCGTGGGCGKDN	0.97561	1.08696	0.931429	1.04396	0.895062	1.00575	1.13333	1.11377	0.994152	0.982353	1.11173	0.928994	1.04571	1.13333	0.077328	0.22605	0.449929	0.19148	0.303528	0.165423	0.305439	0.623647	0.538525	0.266527	0.247287	0.721797	0.130809	0.351127	0.721797	0.183224	172	115	190	166	212	160	56	82	176	187	67	254	168	254	56	154.231	58.3169	0.016
Dcitr03g11160.1.2:zf-C2H2,zf-C2H2,zf-C2H2	KKGCGTGGGCGKDN	0.97561	1.08696	0.931429	1.04396	0.895062	1.00575	1.13333	1.11377	0.994152	0.982353	1.11173	0.928994	1.04571	1.13333	0.077328	0.22605	0.449929	0.19148	0.303528	0.165423	0.305439	0.623647	0.538525	0.266527	0.247287	0.721797	0.130809	0.351127	0.721797	0.183224	171	114	191	167	211	161	54	84	175	188	65	253	167	253	54	153.923	58.5327	0.016
Dcitr03g11160.1.1:zf-C2H2,zf-C2H2,zf-C2H2	KKGCGTGGGCGKDN	0.97561	1.08696	0.931429	1.04396	0.895062	1.00575	1.13333	1.11377	0.994152	0.982353	1.11173	0.928994	1.04571	1.13333	0.077328	0.22605	0.449929	0.19148	0.303528	0.165423	0.305439	0.623647	0.538525	0.266527	0.247287	0.721797	0.130809	0.351127	0.721797	0.183224	170	113	192	165	213	162	55	83	177	189	66	252	166	252	55	154.077	58.5484	0.016
Dcitr05g14650.1.1:Forkhead	YAWATAAACAAHB	1.03318	0.982336	0.971979	1.02518	1.0927	1.03998	1.10978	1.132	1.00059	1.01771	1.03381	0.982497	0.97209	1.132	0.0525285	0.701386	0.196214	0.17945	0.375578	0.901161	0.690528	1.97647	2.34085	0.301053	0.518548	0.738735	0.151352	0.165292	2.34085	0.693507	65	182	202	152	39	68	1	1	158	74	64	235	217	235	1	112.154	82.0232	0.1806
Dcitr07g11290.1.1:Homeobox	GTCATTAC	0.988001	0.997105	1.03456	1.1318	0.997869	1.03077	0.997868	1.00136	1.00529	1.01701	1.01837	0.994163	1.02931	1.1318	0.0372644	0.115653	0.253889	0.812999	2.72737	0.269089	1.17042	0.260446	0.316036	0.47121	0.906807	0.893778	0.180493	0.844703	2.72737	0.697222	224	156	34	4	159	26	145	119	69	22	44	222	69	224	4	99.4615	76.0752	0.5105
Dcitr07g11290.1.2:Homeobox	GTCATTAC	0.988001	0.997105	1.03456	1.1318	0.997869	1.03077	0.997868	1.00136	1.00529	1.01701	1.01837	0.994163	1.02931	1.1318	0.0372644	0.115653	0.253889	0.812999	2.72737	0.269089	1.17042	0.260446	0.316036	0.47121	0.906807	0.893778	0.180493	0.844703	2.72737	0.697222	225	157	35	3	158	25	146	118	70	21	45	223	68	225	3	99.5385	76.5143	0.5105
Dcitr09g09340.1.1:Homeobox	STCGTTAD	0.99274	0.957017	0.981799	1.13039	0.957819	1.00026	0.99354	1.00673	0.995073	0.998969	1.01411	0.976895	1.12557	1.13039	0.0550055	0.196996	0.0362766	0.169375	1.84662	0.0772176	0.295755	0.220448	0.382353	0.200079	0.277992	0.604104	0.0520719	3.74362	3.74362	1.04945	184	273	205	15	249	170	168	99	225	168	89	303	2	303	2	165.385	92.4514	0.3829
Dcitr08g08940.1.1:SRF-TF	RCCATATATGGY	1	0.56044	0.730337	0.913043	0.802198	0.926316	1	0.94382	1.05435	1.01075	1.12903	0.956522	0.610526	1.12903	0.171189	0.277384	0.0107271	0.0868155	0.194651	0.120647	0.182056	0.278947	0.196996	0.445152	0.312258	0.592378	0.211501	0.025897	0.592378	0.162266	149	294	236	204	231	217	135	153	83	154	93	202	272	294	83	186.385	64.8492	0.009
Dcitr11g06560.1.1:zf-C2H2,zf-C2H2	TGAWGGTGG	0.960762	0.873034	0.99559	1.06593	1.12682	0.966157	0.987557	0.99661	0.972406	0.996707	0.927869	1.03956	0.951193	1.12682	0.06314	0.115088	0.0215931	0.273475	0.456444	0.832543	0.149614	0.236386	0.277167	0.118172	0.268307	0.034635	0.668379	0.141363	0.832543	0.242518	226	288	169	129	50	224	155	135	283	172	294	41	230	294	41	184.308	83.285	0.0857
Dcitr07g04960.1.1:Homeobox	GTCGTTAN	0.976489	0.973001	0.966934	1.08393	0.937804	1.02784	0.984934	0.982882	0.994849	1.01024	1.01766	0.981258	1.12629	1.12629	0.0508349	0.0638413	0.0885961	0.101321	1.09182	0.0339705	0.83124	0.142796	0.134414	0.198342	0.528536	0.705729	0.076045	3.79964	3.79964	1.02181	250	246	230	46	272	49	195	176	228	70	70	278	1	278	1	162.385	99.872	0.3821
Dcitr04g05060.1.1:zf-C4	YAAAGGTCA	1.04982	0.971035	1.02371	0.907339	1.03663	0.984593	1.0942	1.126	0.973149	0.973799	0.967671	0.952762	0.964418	1.126	0.0610325	0.880315	0.160993	0.394426	0.0955448	0.44602	0.208548	1.37237	1.80319	0.0939813	0.118085	0.102667	0.0472947	0.153349	1.80319	0.558667	50	189	122	225	98	208	9	2	299	254	251	304	226	304	2	172.077	104.943	0.1454
Dcitr13g05420.1.1:Homeobox	WTAATTTAATTAW	1.04027	1.08667	0.690141	0.734266	0.721854	0.947368	0.986842	0.92053	0.992857	0.884892	1.12593	0.950704	0.791367	1.12593	0.141398	0.382223	0.453403	0.0466432	0.0931996	0.0601932	0.193174	0.258145	0.161167	0.260837	0.0838188	0.684448	0.177192	0.0724837	0.684448	0.186474	115	112	264	226	255	214	147	168	181	268	71	224	253	268	71	192.154	65.1957	0.0155
Dcitr06g01880.1.1:HLH	AACACCTGCR	0.951493	0.958491	0.635036	0.92	1.0412	1.07692	0.896947	1.02281	1.05556	1.12454	1.01471	1.05882	0.685921	1.12454	0.147036	0.159777	0.194825	0.00957619	0.185574	0.343527	0.547645	0.0968042	0.348478	0.604972	1.05881	0.345047	0.5572	0.00812999	1.05881	0.293405	191	184	281	206	131	91	216	108	42	10	140	67	296	296	10	151	87.8692	0.0255
Dcitr06g01910.1.1:HLH	AACACCTGCR	0.951493	0.958491	0.635036	0.92	1.0412	1.07692	0.896947	1.02281	1.05556	1.12454	1.01471	1.05882	0.685921	1.12454	0.147036	0.159777	0.194825	0.00957619	0.185574	0.343527	0.547645	0.0968042	0.348478	0.604972	1.05881	0.345047	0.5572	0.00812999	1.05881	0.293405	192	185	282	207	130	92	215	106	40	11	142	68	295	295	11	151.154	87.9411	0.0255
Dcitr06g01910.1.2:HLH	AACACCTGCR	0.951493	0.958491	0.635036	0.92	1.0412	1.07692	0.896947	1.02281	1.05556	1.12454	1.01471	1.05882	0.685921	1.12454	0.147036	0.159777	0.194825	0.00957619	0.185574	0.343527	0.547645	0.0968042	0.348478	0.604972	1.05881	0.345047	0.5572	0.00812999	1.05881	0.293405	190	183	283	205	129	90	214	107	41	9	141	69	294	294	9	150.385	87.81	0.0255
Dcitr11g09630.1.1:Homeobox	SCAATTAS	0.988242	0.993475	1.01853	1.12212	1.02268	1.02725	0.978047	0.972645	0.998239	1.0041	1.01837	1.00331	1.04195	1.12212	0.0379761	0.11726	0.210068	0.526365	2.45941	0.57848	1.02667	0.0650573	0.0459049	0.250935	0.401114	0.889001	0.384568	1.2043	2.45941	0.662709	222	169	80	7	77	31	244	250	185	123	47	115	29	250	7	121.462	85.1769	0.5127
Dcitr11g09640.1.1:Homeobox	SCAATTAS	0.988242	0.993475	1.01853	1.12212	1.02268	1.02725	0.978047	0.972645	0.998239	1.0041	1.01837	1.00331	1.04195	1.12212	0.0379761	0.11726	0.210068	0.526365	2.45941	0.57848	1.02667	0.0650573	0.0459049	0.250935	0.401114	0.889001	0.384568	1.2043	2.45941	0.662709	223	170	81	6	76	30	243	251	184	124	46	116	28	251	6	121.385	85.6325	0.5127
Dcitr08g02020.1.1:zf-C2H2,zf-C2H2,zf-C2H2,zf-C2H2,zf-C2H2	AAGTGAAAGTGAW	1.03868	1.12186	0.780718	0.979798	1.05426	1.00988	1.03125	1.0098	0.984556	0.955253	0.998024	1.00579	0.971774	1.12186	0.0773337	0.508993	0.868589	0.0222055	0.245724	0.414925	0.331019	0.417661	0.326199	0.203337	0.118606	0.282595	0.319728	0.219058	0.868589	0.207013	97	47	274	191	100	150	92	116	219	253	169	150	188	274	47	157.385	67.0579	0.0537
Dcitr08g02020.1.2:zf-C2H2,zf-C2H2,zf-C2H2,zf-C2H2,zf-C2H2	AAGTGAAAGTGAW	1.03868	1.12186	0.780718	0.979798	1.05426	1.00988	1.03125	1.0098	0.984556	0.955253	0.998024	1.00579	0.971774	1.12186	0.0773337	0.508993	0.868589	0.0222055	0.245724	0.414925	0.331019	0.417661	0.326199	0.203337	0.118606	0.282595	0.319728	0.219058	0.868589	0.207013	98	46	275	190	101	151	91	115	218	252	168	151	187	275	46	157.154	67.0259	0.0537
Dcitr03g10740.1.1:Forkhead	AAACAATAAYATT	0.967356	1.06022	1.07127	0.896514	1.05109	1.01264	0.959008	0.972073	0.967045	0.993158	0.997758	1.03608	1.12141	1.12141	0.059184	0.135413	0.636676	0.565886	0.106402	0.47121	0.359813	0.133111	0.179364	0.10106	0.25137	0.275951	0.617567	1.01885	1.01885	0.276015	210	74	71	221	91	142	199	159	288	183	170	53	39	288	39	146.154	75.6944	0.0889
Dcitr03g10740.1.2:Forkhead	AAACAATAAYATT	0.967356	1.06022	1.07127	0.896514	1.05109	1.01264	0.959008	0.972073	0.967045	0.993158	0.997758	1.03608	1.12141	1.12141	0.059184	0.135413	0.636676	0.565886	0.106402	0.47121	0.359813	0.133111	0.179364	0.10106	0.25137	0.275951	0.617567	1.01885	1.01885	0.276015	211	75	72	220	92	143	200	160	287	182	171	54	40	287	40	146.692	75.1392	0.0889
Dcitr02g07880.1.1:HLH	GGTCACGTAY	1.08696	0.944099	1.12121	0.610465	0.75625	1.02439	1.0375	0.95625	1.1	0.987654	0.944785	0.81761	0.658683	1.12121	0.166678	0.551988	0.20047	0.445152	0.0421657	0.071702	0.331236	0.376316	0.212891	0.762621	0.256972	0.166769	0.0215584	0.0158561	0.762621	0.224381	93	180	112	252	250	149	102	151	15	177	212	309	288	309	15	176.154	84.9184	0.0175
Dcitr02g10010.1.2:Homeobox	CACTTAA	0.992977	1.01105	1.00404	0.968927	1.12017	0.995082	1.00709	0.974898	1.00191	1.00082	0.996447	0.986242	1.01387	1.12017	0.0368346	0.202512	0.428084	0.323376	0.148181	2.25095	0.238124	0.387738	0.0945459	0.342571	0.311997	0.243422	0.120039	0.444718	2.25095	0.55991	179	129	155	214	3	198	94	195	137	156	180	260	136	260	3	156.615	62.7887	0.3676
Dcitr02g10010.1.1:Homeobox	CACTTAA	0.992977	1.01105	1.00404	0.968927	1.12017	0.995082	1.00709	0.974898	1.00191	1.00082	0.996447	0.986242	1.01387	1.12017	0.0368346	0.202512	0.428084	0.323376	0.148181	2.25095	0.238124	0.387738	0.0945459	0.342571	0.311997	0.243422	0.120039	0.444718	2.25095	0.55991	180	130	156	213	4	199	95	196	138	155	181	259	137	259	4	157.154	62.3683	0.3676
Dcitr04g05430.1.1:E2F_TDP	SSGCGGGAAVN	1.08397	1.11923	0.964557	1.03856	1.08603	0.931956	1.01961	1.04738	1.01707	0.969438	0.915842	0.991026	0.764858	1.11923	0.0922653	1.06489	1.0523	0.195433	0.365415	0.595418	0.072006	0.401505	0.552423	0.455575	0.134544	0.0264181	0.239383	0.00219015	1.06489	0.350791	22	30	188	153	71	261	93	81	80	244	300	185	301	301	22	154.538	99.5001	0.0852
Dcitr07g04920.1.1:Homeobox	GTCGTTAA	0.944155	0.979606	0.966304	1.08875	0.978465	1.03084	0.960513	0.960472	1.0056	1.00521	1.0372	0.97384	1.11012	1.11012	0.0509955	0.00833845	0.14918	0.127248	0.915058	0.17945	0.747421	0.0538091	0.0595418	0.399942	0.379269	1.11483	0.0623213	2.17625	2.17625	0.621545	306	195	217	70	202	62	252	232	94	130	32	288	5	306	5	160.385	100.396	0.2722
Dcitr05g01100.1.1:zf-C4	AAGGTCAH	1.03721	1.02893	1.0432	1.10932	0.969623	0.95119	1.00662	1.01799	0.994041	0.950507	0.957194	0.964007	1.07374	1.10932	0.0499471	0.75437	0.508125	0.529405	0.789982	0.179146	0.0657956	0.343744	0.432557	0.22605	0.0296971	0.0525062	0.0658825	0.895515	0.895515	0.303845	60	101	76	78	204	262	113	88	195	305	275	283	57	305	57	161.308	94.9494	0.1728
Dcitr05g01130.1.1:zf-C4	AAGGTCAH	1.03721	1.02893	1.0432	1.10932	0.969623	0.95119	1.00662	1.01799	0.994041	0.950507	0.957194	0.964007	1.07374	1.10932	0.0499471	0.75437	0.508125	0.529405	0.789982	0.179146	0.0657956	0.343744	0.432557	0.22605	0.0296971	0.0525062	0.0658825	0.895515	0.895515	0.303845	61	102	77	79	205	263	112	89	196	306	274	282	56	306	56	161.692	94.8089	0.1728
Dcitr10g01370.1.1:HLH	AACATATGK	1.10806	1.05825	0.990415	0.657377	0.819355	0.864434	1.05008	1.10535	0.969502	0.961783	0.966238	1.01908	0.895072	1.10806	0.125849	1.21298	0.543302	0.261836	0.00829502	0.0363027	0.0169071	0.540262	0.892041	0.129203	0.124078	0.14614	0.414447	0.0707031	1.21298	0.372793	15	88	170	276	270	297	70	36	278	246	227	100	254	297	15	179	103.143	0.0687
Dcitr10g01020.1.1:HLH	AACATATGK	1.10806	1.05825	0.990415	0.657377	0.819355	0.864434	1.05008	1.10535	0.969502	0.961783	0.966238	1.01908	0.895072	1.10806	0.125849	1.21298	0.543302	0.261836	0.00829502	0.0363027	0.0169071	0.540262	0.892041	0.129203	0.124078	0.14614	0.414447	0.0707031	1.21298	0.372793	14	87	171	275	271	298	69	37	277	247	228	101	255	298	14	179.231	103.419	0.0687
Dcitr05g10020.1.2:Homeobox	NYTAATTARN	0.962814	0.975617	0.978158	1.10577	0.997845	1.0381	0.962299	0.946163	1.00413	1.02698	1.03463	1.04467	1.09694	1.10577	0.050351	0.0305048	0.119214	0.166335	1.18562	0.274995	0.945459	0.0495964	0.0214324	0.38548	0.954579	1.10354	1.62643	2.02989	2.02989	0.66962	280	220	207	42	155	46	256	284	108	15	34	3	6	284	3	127.385	110.26	0.3107
Dcitr05g10020.1.1:Homeobox	NYTAATTARN	0.962814	0.975617	0.978158	1.10577	0.997845	1.0381	0.962299	0.946163	1.00413	1.02698	1.03463	1.04467	1.09694	1.10577	0.050351	0.0305048	0.119214	0.166335	1.18562	0.274995	0.945459	0.0495964	0.0214324	0.38548	0.954579	1.10354	1.62643	2.02989	2.02989	0.66962	279	219	206	41	156	47	257	285	109	16	35	2	7	285	2	127.615	110.091	0.3107
Dcitr01g01100.1.1:Homeobox	TAATSYAATTA	0.929664	0.947489	0.968504	1.10469	1.08429	1.04133	0.987833	0.95503	1.01189	0.975318	1.02887	0.996085	1.0157	1.10469	0.0518957	0.0238949	0.0950671	0.183359	0.674459	0.714849	0.628424	0.22744	0.103406	0.436466	0.12942	0.589338	0.258188	0.370366	0.714849	0.243598	287	244	198	89	60	81	162	193	88	245	94	180	162	287	60	160.231	73.1279	0.1216
Dcitr01g10600.1.1:zf-C2H2,zf-C2H2,zf-C2H2	BTACTTTCWCYNKBB	1.00634	1.10367	0.793572	0.826802	0.943262	1.03417	0.951852	0.96875	1.03294	1.03977	0.994286	1.04433	0.868171	1.10367	0.0918773	0.337534	0.925047	0.011878	0.0541131	0.152611	0.502479	0.123036	0.175281	0.664905	0.670551	0.259752	0.701386	0.0304093	0.925047	0.304462	124	45	279	241	215	98	204	161	21	41	173	36	269	279	21	146.692	92.4909	0.0794
Dcitr08g02450.1.3:zf-C4	SAGGTCAN	1.01993	1.05373	1.0247	1.10095	0.990111	1.00269	0.982711	0.976153	1.01553	0.969803	0.999617	0.971195	1.04163	1.10095	0.0377179	0.595418	0.965871	0.462958	0.966305	0.238732	0.318685	0.163164	0.130679	0.621475	0.0518548	0.294061	0.0590206	0.705729	0.966305	0.319474	83	37	105	60	173	154	183	180	34	300	163	291	83	300	34	142	86.4002	0.261
Dcitr08g02450.1.4:zf-C4	SAGGTCAN	1.01993	1.05373	1.0247	1.10095	0.990111	1.00269	0.982711	0.976153	1.01553	0.969803	0.999617	0.971195	1.04163	1.10095	0.0377179	0.595418	0.965871	0.462958	0.966305	0.238732	0.318685	0.163164	0.130679	0.621475	0.0518548	0.294061	0.0590206	0.705729	0.966305	0.319474	84	36	104	59	174	153	182	179	36	299	164	290	84	299	36	141.846	85.9669	0.261
Dcitr08g02450.1.2:zf-C4	SAGGTCAN	1.01993	1.05373	1.0247	1.10095	0.990111	1.00269	0.982711	0.976153	1.01553	0.969803	0.999617	0.971195	1.04163	1.10095	0.0377179	0.595418	0.965871	0.462958	0.966305	0.238732	0.318685	0.163164	0.130679	0.621475	0.0518548	0.294061	0.0590206	0.705729	0.966305	0.319474	82	38	106	61	176	155	180	181	37	301	162	292	82	301	37	142.538	86.2966	0.261
Dcitr08g02450.1.1:zf-C4	SAGGTCAN	1.01993	1.05373	1.0247	1.10095	0.990111	1.00269	0.982711	0.976153	1.01553	0.969803	0.999617	0.971195	1.04163	1.10095	0.0377179	0.595418	0.965871	0.462958	0.966305	0.238732	0.318685	0.163164	0.130679	0.621475	0.0518548	0.294061	0.0590206	0.705729	0.966305	0.319474	81	35	107	62	175	156	181	182	35	302	161	293	81	302	35	142.385	87.145	0.261
Dcitr08g09510.1.1:HLH	GCAGGTG	1.0247	1.10032	0.967196	0.86906	0.931551	0.922587	0.891304	0.922826	1.00958	1.02434	0.912766	1.04242	1.02941	1.10032	0.069985	0.476855	0.967174	0.193826	0.0761753	0.12512	0.0485541	0.0210068	0.0604972	0.387999	0.525931	0.016425	0.720929	0.420918	0.967174	0.302248	101	34	189	233	230	277	275	228	106	71	309	33	152	309	33	172.154	95.427	0.0954
Dcitr08g03520.1.1:HLH	MACATATGGN	1.07273	1.09736	1.04742	0.709287	0.825905	1.03265	1.01986	1.07486	0.98743	0.995873	1.05563	0.982094	0.961842	1.09736	0.108975	0.872063	0.821251	0.432644	0.0117737	0.0325547	0.465564	0.386001	0.718323	0.20807	0.26657	0.759147	0.199037	0.175672	0.872063	0.297987	51	49	118	270	273	115	98	50	209	173	61	213	215	273	49	145.769	83.8532	0.0767
Dcitr09g01600.1.1:Homeobox	CCAATTA	0.954214	0.946972	1.07483	1.0949	1.06837	1.06801	0.982507	0.965045	1.00504	1.01654	1.04327	1.00294	1.03371	1.0949	0.0488218	0.0118476	0.0250023	1.21472	1.12395	1.05881	1.96779	0.136976	0.0599326	0.404241	0.65839	1.52003	0.34952	0.71094	1.96779	0.627138	303	287	8	44	32	2	196	230	92	46	8	141	77	303	2	112.769	107.88	0.3272
Dcitr09g01590.1.1:Homeobox	CCAATTA	0.954214	0.946972	1.07483	1.0949	1.06837	1.06801	0.982507	0.965045	1.00504	1.01654	1.04327	1.00294	1.03371	1.0949	0.0488218	0.0118476	0.0250023	1.21472	1.12395	1.05881	1.96779	0.136976	0.0599326	0.404241	0.65839	1.52003	0.34952	0.71094	1.96779	0.627138	302	286	9	45	31	1	197	229	93	45	9	142	78	302	1	112.846	107.539	0.3272
Dcitr07g09460.1.1:Homeobox	CTAATTA	0.968197	0.983021	0.98637	1.09481	1.0078	1.03077	0.977882	0.967995	1.0016	1.018	1.03494	1.00724	1.07005	1.09481	0.0385163	0.0218928	0.1312	0.185574	1.42145	0.3632	0.991929	0.0813868	0.0448626	0.33432	0.830371	1.507	0.465129	1.87094	1.87094	0.629258	288	212	195	28	118	39	229	253	143	29	12	91	10	288	10	126.692	99.8936	0.4323
Dcitr07g09460.1.2:Homeobox	CTAATTA	0.968197	0.983021	0.98637	1.09481	1.0078	1.03077	0.977882	0.967995	1.0016	1.018	1.03494	1.00724	1.07005	1.09481	0.0385163	0.0218928	0.1312	0.185574	1.42145	0.3632	0.991929	0.0813868	0.0448626	0.33432	0.830371	1.507	0.465129	1.87094	1.87094	0.629258	289	213	197	29	119	40	228	254	144	28	11	89	9	289	9	126.923	100.424	0.4323
Dcitr07g09510.1.1:Homeobox	CTAATTA	0.968197	0.983021	0.98637	1.09481	1.0078	1.03077	0.977882	0.967995	1.0016	1.018	1.03494	1.00724	1.07005	1.09481	0.0385163	0.0218928	0.1312	0.185574	1.42145	0.3632	0.991929	0.0813868	0.0448626	0.33432	0.830371	1.507	0.465129	1.87094	1.87094	0.629258	290	214	196	30	120	41	227	255	142	27	10	90	8	290	8	126.923	100.657	0.4323
Dcitr05g09240.1.1:HTH_psq	ATATATATWATWAT	1.07608	1.09478	0.940039	0.99388	1.04504	0.935006	1.05512	1.07001	0.982086	0.961047	0.981049	0.965627	0.865065	1.09478	0.0671366	1.54956	1.32112	0.102667	0.266266	0.522456	0.0382179	0.874669	1.04361	0.133936	0.057848	0.154088	0.0738735	0.00619304	1.54956	0.540279	8	15	229	174	87	289	40	23	265	297	220	279	298	298	8	171.077	118.754	0.1768
Dcitr07g11300.1.2:Homeobox	CTAATTAA	0.976638	0.967089	1.0098	1.09433	0.994433	1.04356	0.975196	0.976178	1.00906	1.0132	1.03057	1.00359	1.06009	1.09433	0.0373395	0.0634504	0.0630596	0.376664	1.24208	0.248199	1.27552	0.0808656	0.0922441	0.538959	0.613658	1.1461	0.364416	1.35109	1.35109	0.504846	251	262	129	35	165	22	230	198	53	58	30	136	24	262	22	122.538	91.4081	0.3846
Dcitr07g11300.1.1:Homeobox	CTAATTAA	0.976638	0.967089	1.0098	1.09433	0.994433	1.04356	0.975196	0.976178	1.00906	1.0132	1.03057	1.00359	1.06009	1.09433	0.0373395	0.0634504	0.0630596	0.376664	1.24208	0.248199	1.27552	0.0808656	0.0922441	0.538959	0.613658	1.1461	0.364416	1.35109	1.35109	0.504846	252	261	128	34	166	21	231	199	52	59	31	135	23	261	21	122.462	91.772	0.3846
Dcitr02g08120.1.1:Forkhead	GTAAACAA	1.05391	0.974436	1.08789	0.840963	0.950172	0.934247	1.04489	1.0481	1.01106	0.990787	0.964961	1.0072	0.927975	1.08789	0.0660382	1.48355	0.129463	1.18823	0.00828634	0.0918533	0.0133546	0.974557	0.974123	0.509862	0.187572	0.0467735	0.401332	0.0279382	1.48355	0.51581	9	217	10	277	242	299	29	30	60	214	278	106	270	299	9	157	116.934	0.2815
Dcitr01g18520.1.1:PAX,Homeobox	TAATCAATTA	0.996604	1.04244	1.02797	0.864528	0.996564	0.895717	0.979764	0.872881	0.984014	1.01439	0.931481	1.08772	0.926471	1.08772	0.06806	0.274518	0.455141	0.35825	0.104318	0.277992	0.0479027	0.215106	0.031912	0.203206	0.379313	0.0681842	1.06359	0.125033	1.06359	0.271705	152	111	140	223	154	278	171	266	220	127	267	7	238	278	7	181.077	77.4634	0.0587
Dcitr01g18460.1.1:PAX,Homeobox	TAATCAATTA	0.996604	1.04244	1.02797	0.864528	0.996564	0.895717	0.979764	0.872881	0.984014	1.01439	0.931481	1.08772	0.926471	1.08772	0.06806	0.274518	0.455141	0.35825	0.104318	0.277992	0.0479027	0.215106	0.031912	0.203206	0.379313	0.0681842	1.06359	0.125033	1.06359	0.271705	150	109	139	224	152	280	173	264	221	129	269	6	236	280	6	180.923	78.0229	0.0587
Dcitr01g18500.1.1:PAX,Homeobox	TAATCAATTA	0.996604	1.04244	1.02797	0.864528	0.996564	0.895717	0.979764	0.872881	0.984014	1.01439	0.931481	1.08772	0.926471	1.08772	0.06806	0.274518	0.455141	0.35825	0.104318	0.277992	0.0479027	0.215106	0.031912	0.203206	0.379313	0.0681842	1.06359	0.125033	1.06359	0.271705	151	110	138	222	153	279	172	265	222	128	268	5	237	279	5	180.769	78.0845	0.0587
Dcitr01g07300.1.1:Runt	WAACCGCAA	1.00711	0.971631	1.02837	1.03991	1.08759	0.940758	1.00957	0.968825	0.957143	0.976359	0.980769	1	0.992974	1.08759	0.0389401	0.321552	0.218233	0.347479	0.337621	0.484673	0.129029	0.324896	0.199341	0.114827	0.197561	0.222272	0.291021	0.268655	0.484673	0.10071	133	165	146	157	90	233	119	152	285	201	192	163	181	285	90	170.538	50.2239	0.0425
Dcitr04g13800.1.1:zf-C2H2,zf-C2H2,zf-C2H2,zf-C2H2,zf-C2H2	ACAGGTG	1.056	1.02811	1.01746	0.962275	1.00115	0.959954	1.0551	1.08613	1.00286	1.02624	0.955924	1.00113	0.979084	1.08613	0.0402733	1.1448	0.508559	0.380268	0.176063	0.293496	0.0862509	0.896818	1.34501	0.33002	0.662733	0.0472078	0.309174	0.190482	1.34501	0.409449	16	100	127	209	144	250	38	6	146	42	277	153	208	277	6	132	88.8594	0.1848
Dcitr03g20320.1.1:HLH	NCVCACGT	0.978774	1.01807	1.02239	1.04518	1.08363	1.03821	0.961859	0.967395	1.00656	1.00207	1.0379	0.98645	0.938891	1.08363	0.0399017	0.092331	0.508559	0.484673	0.592378	1.28291	1.00626	0.0449929	0.0701386	0.44298	0.334494	1.29463	0.132286	0.0248416	1.29463	0.452441	236	98	99	102	16	36	262	222	85	144	25	250	278	278	16	142.538	95.4076	0.3274
Dcitr03g20310.1.1:HLH	NCVCACGT	0.978774	1.01807	1.02239	1.04518	1.08363	1.03821	0.961859	0.967395	1.00656	1.00207	1.0379	0.98645	0.938891	1.08363	0.0399017	0.092331	0.508559	0.484673	0.592378	1.28291	1.00626	0.0449929	0.0701386	0.44298	0.334494	1.29463	0.132286	0.0248416	1.29463	0.452441	235	97	102	101	14	37	263	223	84	143	23	251	277	277	14	142.308	95.8283	0.3274
Dcitr03g20560.1.2:HLH	NCVCACGT	0.978774	1.01807	1.02239	1.04518	1.08363	1.03821	0.961859	0.967395	1.00656	1.00207	1.0379	0.98645	0.938891	1.08363	0.0399017	0.092331	0.508559	0.484673	0.592378	1.28291	1.00626	0.0449929	0.0701386	0.44298	0.334494	1.29463	0.132286	0.0248416	1.29463	0.452441	238	99	101	103	17	38	260	220	87	146	24	248	276	276	17	142.846	94.3679	0.3274
Dcitr03g20560.1.1:HLH	NCVCACGT	0.978774	1.01807	1.02239	1.04518	1.08363	1.03821	0.961859	0.967395	1.00656	1.00207	1.0379	0.98645	0.938891	1.08363	0.0399017	0.092331	0.508559	0.484673	0.592378	1.28291	1.00626	0.0449929	0.0701386	0.44298	0.334494	1.29463	0.132286	0.0248416	1.29463	0.452441	237	96	100	104	15	35	261	221	86	145	26	249	279	279	15	142.615	95.3691	0.3274
Dcitr04g16960.1.1:Homeobox	SGGATTAD	1.00463	1.04711	1.03321	1.03673	1.08235	1.02383	1.03441	0.980928	0.987635	1.01805	1.01348	1.00872	1.02645	1.08235	0.0261667	0.337534	0.737866	0.48641	0.434208	0.865983	0.524628	0.652745	0.172371	0.163772	0.555463	0.456444	0.397814	0.48033	0.865983	0.199444	123	52	95	134	47	96	51	162	248	64	124	111	126	248	47	110.231	54.9972	0.1951
Dcitr06g04700.1.1:Homeobox	VSRTTTACGACG	0.900424	0.932059	1.07806	0.656965	0.830472	1.04167	0.953878	0.878151	0.980892	0.978903	0.983193	1.01499	1.04852	1.07806	0.111557	0.0415794	0.131678	0.491621	0.0142058	0.0584126	0.466432	0.153957	0.0468169	0.187702	0.196562	0.22288	0.366979	0.436032	0.491621	0.169969	263	208	93	263	260	113	189	248	235	207	187	128	146	263	93	195.385	59.3795	0.0425
Dcitr06g04620.1.3:Homeobox	VSRTTTACGACG	0.900424	0.932059	1.07806	0.656965	0.830472	1.04167	0.953878	0.878151	0.980892	0.978903	0.983193	1.01499	1.04852	1.07806	0.111557	0.0415794	0.131678	0.491621	0.0142058	0.0584126	0.466432	0.153957	0.0468169	0.187702	0.196562	0.22288	0.366979	0.436032	0.491621	0.169969	268	206	90	265	257	110	193	249	234	202	185	124	140	268	90	194.077	61.2977	0.0425
Dcitr06g04620.1.4:Homeobox	VSRTTTACGACG	0.900424	0.932059	1.07806	0.656965	0.830472	1.04167	0.953878	0.878151	0.980892	0.978903	0.983193	1.01499	1.04852	1.07806	0.111557	0.0415794	0.131678	0.491621	0.0142058	0.0584126	0.466432	0.153957	0.0468169	0.187702	0.196562	0.22288	0.366979	0.436032	0.491621	0.169969	262	207	91	264	256	108	192	245	236	203	191	127	142	264	91	194.154	59.9956	0.0425
Dcitr06g04620.1.8:Homeobox	VSRTTTACGACG	0.900424	0.932059	1.07806	0.656965	0.830472	1.04167	0.953878	0.878151	0.980892	0.978903	0.983193	1.01499	1.04852	1.07806	0.111557	0.0415794	0.131678	0.491621	0.0142058	0.0584126	0.466432	0.153957	0.0468169	0.187702	0.196562	0.22288	0.366979	0.436032	0.491621	0.169969	264	209	92	262	262	112	187	247	240	205	186	126	145	264	92	195.154	60.3239	0.0425
Dcitr06g04620.1.5:Homeobox	VSRTTTACGACG	0.900424	0.932059	1.07806	0.656965	0.830472	1.04167	0.953878	0.878151	0.980892	0.978903	0.983193	1.01499	1.04852	1.07806	0.111557	0.0415794	0.131678	0.491621	0.0142058	0.0584126	0.466432	0.153957	0.0468169	0.187702	0.196562	0.22288	0.366979	0.436032	0.491621	0.169969	267	205	88	266	258	109	191	244	237	204	190	130	143	267	88	194.769	60.7963	0.0425
Dcitr06g04620.1.7:Homeobox	VSRTTTACGACG	0.900424	0.932059	1.07806	0.656965	0.830472	1.04167	0.953878	0.878151	0.980892	0.978903	0.983193	1.01499	1.04852	1.07806	0.111557	0.0415794	0.131678	0.491621	0.0142058	0.0584126	0.466432	0.153957	0.0468169	0.187702	0.196562	0.22288	0.366979	0.436032	0.491621	0.169969	265	210	89	261	261	114	190	246	239	208	188	125	144	265	89	195.385	60.4932	0.0425
Dcitr06g04620.1.6:Homeobox	VSRTTTACGACG	0.900424	0.932059	1.07806	0.656965	0.830472	1.04167	0.953878	0.878151	0.980892	0.978903	0.983193	1.01499	1.04852	1.07806	0.111557	0.0415794	0.131678	0.491621	0.0142058	0.0584126	0.466432	0.153957	0.0468169	0.187702	0.196562	0.22288	0.366979	0.436032	0.491621	0.169969	266	211	87	260	259	111	188	243	238	206	189	129	141	266	87	194.462	60.5291	0.0425
Dcitr06g09680.1.1:HLH	ATCACGYGA	0.992537	0.940846	0.898729	1.03802	0.95611	1.00603	1.01875	1.03979	1.00264	1.01953	1.00038	1.02215	1.07666	1.07666	0.0464563	0.215497	0.0317426	0.0137107	0.485107	0.107444	0.357728	0.51681	0.824725	0.343788	0.659259	0.300315	0.716152	1.27379	1.27379	0.355808	177	278	278	124	237	144	74	42	136	43	155	35	26	278	26	134.538	89.6201	0.266
Dcitr06g09590.1.1:HLH	ATCACGYGA	0.992537	0.940846	0.898729	1.03802	0.95611	1.00603	1.01875	1.03979	1.00264	1.01953	1.00038	1.02215	1.07666	1.07666	0.0464563	0.215497	0.0317426	0.0137107	0.485107	0.107444	0.357728	0.51681	0.824725	0.343788	0.659259	0.300315	0.716152	1.27379	1.27379	0.355808	176	279	277	125	236	145	73	41	135	44	156	34	27	279	27	134.462	89.5569	0.266
Dcitr08g09200.1.1:CUT,Homeobox	DTTATTGATTTTT	0.994145	0.928074	1.0757	0.985258	0.706794	0.95995	0.997661	0.98476	1.01583	0.987745	0.984944	1.02781	1.03769	1.0757	0.0886103	0.264616	0.083732	0.573269	0.249676	0.00156303	0.139235	0.27847	0.226007	0.448626	0.222446	0.207462	0.527234	0.442546	0.573269	0.170892	158	250	69	187	287	228	136	149	82	197	200	75	138	287	69	165.846	67.6275	0.0849
Dcitr08g09200.1.2:CUT,Homeobox	DTTATTGATTTTT	0.994145	0.928074	1.0757	0.985258	0.706794	0.95995	0.997661	0.98476	1.01583	0.987745	0.984944	1.02781	1.03769	1.0757	0.0886103	0.264616	0.083732	0.573269	0.249676	0.00156303	0.139235	0.27847	0.226007	0.448626	0.222446	0.207462	0.527234	0.442546	0.573269	0.170892	157	249	70	186	288	229	137	148	81	196	199	76	139	288	70	165.769	67.4823	0.0849
Dcitr05g09930.1.1:Homeobox	YTAATTANNN	0.979347	0.981869	0.99395	1.07511	1.03146	1.02941	0.98538	0.975249	1.00074	1.00991	1.01898	0.997196	1.04203	1.07511	0.0291954	0.0175151	0.0637544	0.208331	1.97995	0.985414	1.6564	0.071398	0.0235518	0.329108	0.766964	1.32112	0.214368	1.82664	1.97995	0.742869	295	258	183	11	34	4	232	283	149	32	22	197	11	295	4	131.615	115.372	0.6686
Dcitr05g09920.1.1:Homeobox	YTAATTANNN	0.979347	0.981869	0.99395	1.07511	1.03146	1.02941	0.98538	0.975249	1.00074	1.00991	1.01898	0.997196	1.04203	1.07511	0.0291954	0.0175151	0.0637544	0.208331	1.97995	0.985414	1.6564	0.071398	0.0235518	0.329108	0.766964	1.32112	0.214368	1.82664	1.97995	0.742869	294	259	182	13	35	5	233	281	150	33	21	195	12	294	5	131.769	114.669	0.6686
Dcitr05g09900.1.1:Homeobox	YTAATTANNN	0.979347	0.981869	0.99395	1.07511	1.03146	1.02941	0.98538	0.975249	1.00074	1.00991	1.01898	0.997196	1.04203	1.07511	0.0291954	0.0175151	0.0637544	0.208331	1.97995	0.985414	1.6564	0.071398	0.0235518	0.329108	0.766964	1.32112	0.214368	1.82664	1.97995	0.742869	296	260	181	12	36	6	234	282	151	34	20	196	13	296	6	132.385	115.051	0.6686
Dcitr01g16200.1.1:HLH	GACACGTGC	0.874275	1.05871	1.04323	1.07455	0.952015	0.949057	0.855212	0.810078	1.02901	0.984645	1	1.06849	1.04315	1.07455	0.0871486	0.017324	0.51073	0.394904	0.420701	0.187746	0.139843	0.0218754	0.00849914	0.526365	0.21554	0.294843	0.786073	0.425435	0.786073	0.234286	297	95	121	144	194	227	274	293	58	198	160	24	151	297	24	172	86.4359	0.0452
Dcitr04g10900.1.1:HLH	ARCATATGGY	1.06504	1.05221	1.03086	1.07436	0.882353	1.04573	0.917184	1.00412	1.01643	1.00402	1.04781	0.995951	0.800384	1.07436	0.0808133	0.692265	0.480764	0.356339	0.411972	0.0990191	0.497701	0.0845137	0.305048	0.397249	0.319945	0.584995	0.273606	0.0163468	0.692265	0.198092	69	103	141	145	241	99	226	124	95	151	103	172	287	287	69	150.462	64.9969	0.0524
Dcitr08g11200.1.2:Homeobox	CACTTNA	1.01773	1.03723	1.0366	1.06425	1.07066	0.997185	1.02168	1.01286	0.991176	0.986451	0.986082	1.00258	1.00778	1.07066	0.0276538	0.924613	1.38627	0.980203	1.20039	1.96127	0.246115	0.910281	0.584126	0.0982374	0.0674894	0.0762621	0.36598	0.410539	1.96127	0.580977	41	11	23	40	7	193	35	70	292	291	259	131	154	292	7	119	108.46	0.5912
Dcitr08g11200.1.1:Homeobox	CACTTNA	1.01773	1.03723	1.0366	1.06425	1.07066	0.997185	1.02168	1.01286	0.991176	0.986451	0.986082	1.00258	1.00778	1.07066	0.0276538	0.924613	1.38627	0.980203	1.20039	1.96127	0.246115	0.910281	0.584126	0.0982374	0.0674894	0.0762621	0.36598	0.410539	1.96127	0.580977	42	10	20	39	8	191	34	71	293	288	261	133	157	293	8	119	108.661	0.5912
Dcitr08g11170.1.1:Homeobox	CACTTNA	1.01773	1.03723	1.0366	1.06425	1.07066	0.997185	1.02168	1.01286	0.991176	0.986451	0.986082	1.00258	1.00778	1.07066	0.0276538	0.924613	1.38627	0.980203	1.20039	1.96127	0.246115	0.910281	0.584126	0.0982374	0.0674894	0.0762621	0.36598	0.410539	1.96127	0.580977	43	9	22	38	5	190	33	69	294	289	260	132	156	294	5	118.462	109.056	0.5912
Dcitr08g10720.1.1:Homeobox	CACTTNA	1.01773	1.03723	1.0366	1.06425	1.07066	0.997185	1.02168	1.01286	0.991176	0.986451	0.986082	1.00258	1.00778	1.07066	0.0276538	0.924613	1.38627	0.980203	1.20039	1.96127	0.246115	0.910281	0.584126	0.0982374	0.0674894	0.0762621	0.36598	0.410539	1.96127	0.580977	44	8	21	37	6	192	32	72	295	290	262	134	155	295	6	119.077	109.673	0.5912
Dcitr01g03720.1.1:Homeobox	NTTTGACA	1.02532	1.06929	0.960872	0.992378	1	1	1.00043	1.00021	0.987144	0.984341	1.01258	0.994016	0.99	1.06929	0.0253557	1.05534	2.34302	0.0611052	0.238384	0.289892	0.293713	0.300054	0.295016	0.0796496	0.0751764	0.611487	0.186443	0.193999	2.34302	0.624431	31	3	251	193	148	173	128	131	306	276	84	215	203	306	3	164.769	90.3532	0.4818
Dcitr08g10350.1.1:Homeobox	NTTTGACA	1.02532	1.06929	0.960872	0.992378	1	1	1.00043	1.00021	0.987144	0.984341	1.01258	0.994016	0.99	1.06929	0.0253557	1.05534	2.34302	0.0611052	0.238384	0.289892	0.293713	0.300054	0.295016	0.0796496	0.0751764	0.611487	0.186443	0.193999	2.34302	0.624431	30	2	252	195	147	172	129	128	307	277	85	216	202	307	2	164.769	91.0029	0.4818
Dcitr08g10400.1.1:Homeobox	NTTTGACA	1.02532	1.06929	0.960872	0.992378	1	1	1.00043	1.00021	0.987144	0.984341	1.01258	0.994016	0.99	1.06929	0.0253557	1.05534	2.34302	0.0611052	0.238384	0.289892	0.293713	0.300054	0.295016	0.0796496	0.0751764	0.611487	0.186443	0.193999	2.34302	0.624431	29	5	253	194	146	171	126	129	304	278	86	217	200	304	5	164.462	90.4393	0.4818
Dcitr01g03700.1.1:Homeobox	NTTTGACA	1.02532	1.06929	0.960872	0.992378	1	1	1.00043	1.00021	0.987144	0.984341	1.01258	0.994016	0.99	1.06929	0.0253557	1.05534	2.34302	0.0611052	0.238384	0.289892	0.293713	0.300054	0.295016	0.0796496	0.0751764	0.611487	0.186443	0.193999	2.34302	0.624431	32	4	250	192	149	174	127	130	305	275	83	214	201	305	4	164.308	89.7612	0.4818
Dcitr05g09250.1.2:HLH	ACACCTGCA	1.00759	1.03312	0.88642	0.808405	1.02144	0.909661	0.996169	1.02817	0.986111	1.01882	0.91195	1.06918	0.971429	1.06918	0.0733648	0.336274	0.444718	0.0681408	0.0422091	0.347088	0.0415794	0.274387	0.427519	0.205465	0.431168	0.0225182	1.01234	0.198603	1.01234	0.265998	129	118	244	251	126	284	139	90	216	102	304	12	198	304	12	170.231	86.1966	0.0797
Dcitr05g09250.1.1:HLH	ACACCTGCA	1.00759	1.03312	0.88642	0.808405	1.02144	0.909661	0.996169	1.02817	0.986111	1.01882	0.91195	1.06918	0.971429	1.06918	0.0733648	0.336274	0.444718	0.0681408	0.0422091	0.347088	0.0415794	0.274387	0.427519	0.205465	0.431168	0.0225182	1.01234	0.198603	1.01234	0.265998	128	116	243	250	125	283	140	92	215	103	303	11	197	303	11	169.692	85.8287	0.0797
Dcitr05g09260.1.1:HLH	ACACCTGCA	1.00759	1.03312	0.88642	0.808405	1.02144	0.909661	0.996169	1.02817	0.986111	1.01882	0.91195	1.06918	0.971429	1.06918	0.0733648	0.336274	0.444718	0.0681408	0.0422091	0.347088	0.0415794	0.274387	0.427519	0.205465	0.431168	0.0225182	1.01234	0.198603	1.01234	0.265998	127	117	242	249	127	285	138	91	217	104	302	13	199	302	13	170.077	85.5867	0.0797
Dcitr08g03450.1.1:bZIP_1	RTKDCGCAAT	1.01621	1.03474	1.05485	1.06897	1.01191	0.986405	0.996144	1.00089	1.0021	1.01047	0.984844	1.01367	0.95486	1.06897	0.0298908	0.590206	0.789547	0.886829	0.801708	0.378488	0.163078	0.252759	0.30292	0.336144	0.50161	0.124643	0.57848	0.0560674	0.886829	0.27234	85	51	28	77	115	223	149	127	141	79	239	66	259	259	28	126.077	74.0849	0.3447
Dcitr08g04110.1.2:Forkhead	GTAAACAA	1.03279	1	1.0686	0.927955	0.972744	1.00565	1.04136	1.02711	1.0111	1.01592	0.990579	0.996063	0.931418	1.0686	0.0401472	1.14133	0.295016	1.22471	0.0493793	0.133198	0.37193	1.18432	0.744815	0.602366	0.688357	0.1702	0.232044	0.0122471	1.22471	0.439296	18	148	6	246	225	138	20	47	44	39	210	188	289	289	6	124.462	100.042	0.3969
Dcitr08g04110.1.1:Forkhead	GTAAACAA	1.03279	1	1.0686	0.927955	0.972744	1.00565	1.04136	1.02711	1.0111	1.01592	0.990579	0.996063	0.931418	1.0686	0.0401472	1.14133	0.295016	1.22471	0.0493793	0.133198	0.37193	1.18432	0.744815	0.602366	0.688357	0.1702	0.232044	0.0122471	1.22471	0.439296	17	147	7	247	224	137	21	46	43	40	211	187	290	290	7	124.385	100.153	0.3969
Dcitr09g09390.1.1:Homeobox	BCTTRTTA	0.972493	0.999364	0.962328	1.06803	1.03693	1.02681	0.98196	0.980045	1.00499	1.00432	1.02415	0.994215	1.06053	1.06803	0.0327829	0.00889001	0.280945	0.0330151	1.52264	1.03058	1.31027	0.0629727	0.0571966	0.512902	0.445586	1.55564	0.160255	2.71	2.71	0.827243	305	151	269	25	33	19	247	236	59	97	4	228	3	305	3	128.923	113.941	0.6081
Dcitr02g19530.1.1:zf-C4	RAGGTCAT	1.04058	1.05089	1.06606	1.04895	0.974178	0.983871	1.02603	1.03896	1.02215	0.970138	0.949884	0.96302	1.02508	1.06606	0.0387786	0.724837	0.656653	0.626253	0.43994	0.2049	0.206203	0.48337	0.580217	0.595852	0.103058	0.0522456	0.080301	0.42613	0.724837	0.239713	64	69	55	132	191	211	79	73	45	260	276	276	148	276	45	144.538	88.5867	0.1359
Dcitr13g01090.1.1:Myb_DNA-binding,Myb_DNA-binding,Myb_DNA-binding	GSCAGTTRRB	0.982094	1.01379	1.02878	1.04281	1.00384	0.997258	0.975424	0.95842	1.01204	1.01611	0.993767	1.00925	1.06547	1.06547	0.0282657	0.126249	0.430864	0.51985	0.528971	0.312518	0.266005	0.109616	0.0534617	0.562846	0.607144	0.218798	0.448626	1.14219	1.14219	0.287393	214	128	83	115	139	183	209	240	47	60	193	94	32	240	32	133.615	69.0489	0.2852
Dcitr13g01080.1.1:Myb_DNA-binding,Myb_DNA-binding,Myb_DNA-binding	GSCAGTTRRB	0.982094	1.01379	1.02878	1.04281	1.00384	0.997258	0.975424	0.95842	1.01204	1.01611	0.993767	1.00925	1.06547	1.06547	0.0282657	0.126249	0.430864	0.51985	0.528971	0.312518	0.266005	0.109616	0.0534617	0.562846	0.607144	0.218798	0.448626	1.14219	1.14219	0.287393	213	127	82	116	138	184	208	239	48	61	194	95	31	239	31	133.538	68.7915	0.2852
Dcitr09g06330.1.1:Homeobox	CTAATTAY	0.96691	0.973176	0.989581	1.06516	1.03585	1.03778	0.974914	0.972514	1.01331	1.02094	1.03303	0.999133	1.02667	1.06516	0.0313202	0.0164424	0.0710506	0.205204	0.980637	0.737432	1.29897	0.0616698	0.0577612	0.776084	1.00148	1.47834	0.277167	0.714414	1.47834	0.507622	298	255	184	54	58	20	248	235	14	13	13	169	76	298	13	125.923	107.946	0.45
Dcitr13g06550.1.1:zf-C4	GAGATCAA	0.977141	0.949113	1.03307	1.0279	1.06459	0.996501	0.987505	0.982806	0.993045	0.989958	1.00312	0.989663	1.02702	1.06459	0.0296935	0.105403	0.0493793	0.531142	0.421396	0.82516	0.262444	0.192827	0.169027	0.201686	0.179277	0.331714	0.177192	0.532011	0.82516	0.217632	229	271	75	143	51	187	176	167	223	221	145	225	117	271	51	171.538	64.4006	0.2522
Dcitr06g09440.1.1:Homeobox	TAATBNVATTA	0.945578	0.941309	0.978972	1.06418	1.02096	1.01431	1.01581	1.0034	1.00702	0.975953	1.0213	0.995951	1.0502	1.06418	0.0358201	0.0319554	0.0589772	0.203206	0.552423	0.389215	0.411711	0.423611	0.315776	0.394991	0.111353	0.540697	0.258318	0.667511	0.667511	0.196232	276	266	185	110	113	126	90	120	99	256	115	179	91	276	90	155.846	69.247	0.1668
Dcitr06g08020.1.1:Homeobox	TAATBNVATTA	0.945578	0.941309	0.978972	1.06418	1.02096	1.01431	1.01581	1.0034	1.00702	0.975953	1.0213	0.995951	1.0502	1.06418	0.0358201	0.0319554	0.0589772	0.203206	0.552423	0.389215	0.411711	0.423611	0.315776	0.394991	0.111353	0.540697	0.258318	0.667511	0.667511	0.196232	275	265	186	111	112	125	89	121	98	257	116	178	90	275	89	155.615	69.2707	0.1668
Dcitr06g05750.1.1:TEA	GVTATTTTT	1.00318	1.06414	0.999822	1.02993	1.00341	0.984297	0.980074	0.970625	0.996764	0.995104	0.984502	1.007	0.989615	1.06414	0.0240901	0.372147	2.76342	0.288285	0.585863	0.327328	0.0972385	0.0653179	0.0307046	0.207202	0.191741	0.0691397	0.514205	0.177757	2.76342	0.719539	118	1	164	105	134	246	242	268	210	212	266	79	214	268	1	173.769	81.6488	0.5679
Dcitr03g03190.1.1:HLH	NCCACGTGB	0.964685	1.01814	0.959617	1.06335	0.98302	1.00106	0.955186	0.959028	1	0.983665	1.00748	1.01293	1.03852	1.06335	0.0328529	0.0462524	0.474684	0.106532	0.680974	0.200297	0.304354	0.0428388	0.0596721	0.302008	0.122167	0.407499	0.512033	0.696174	0.696174	0.233841	261	105	226	87	192	163	264	231	157	248	127	80	86	264	80	171.308	70.0338	0.2677
Dcitr08g01790.1.1:zf-C4	AAGGTCA	1.05369	1.03971	1.04379	0.985656	1.05289	0.97072	1.06283	1.05354	1.00321	0.968171	1.00122	0.945805	0.988492	1.06283	0.0397179	1.40494	0.731352	0.626253	0.230784	0.679671	0.100061	1.31331	1.0384	0.351865	0.0484238	0.309913	0.00826028	0.218754	1.40494	0.471085	10	53	56	196	61	241	10	24	129	303	151	317	189	317	10	133.846	108.592	0.263
Dcitr01g15940.1.1:RFX_DNA_binding	CNTRGCAACV	1.01657	1.06265	1.05554	1.01014	0.991243	0.956189	0.918141	0.901947	1.02081	0.988223	0.943198	1.02209	0.954942	1.06265	0.0500723	0.556766	1.24382	0.813434	0.335623	0.239209	0.0397379	0.00289978	0.00113221	0.824291	0.15652	0.00575874	0.738301	0.0690963	1.24382	0.408296	90	19	33	159	171	287	299	301	13	235	312	31	257	312	13	169.769	119.551	0.2945
Dcitr01g16050.1.1:RFX_DNA_binding	CNTRGCAACV	1.01657	1.06265	1.05554	1.01014	0.991243	0.956189	0.918141	0.901947	1.02081	0.988223	0.943198	1.02209	0.954942	1.06265	0.0500723	0.556766	1.24382	0.813434	0.335623	0.239209	0.0397379	0.00289978	0.00113221	0.824291	0.15652	0.00575874	0.738301	0.0690963	1.24382	0.408296	91	20	32	158	172	286	298	300	12	234	313	32	256	313	12	169.538	119.24	0.2945
Dcitr08g02330.1.1:Homeobox	RCGTATCRHN	0.999275	1.06225	0.926197	0.913732	1.01159	0.984995	1.00256	0.99745	0.987614	1.00325	1.00143	1.00472	0.992342	1.06225	0.0369785	0.287156	1.19518	0.0378314	0.0508125	0.362853	0.169114	0.317817	0.269089	0.138236	0.346828	0.318294	0.371669	0.237342	1.19518	0.287127	141	22	268	244	122	219	124	137	262	138	148	122	186	268	22	164.077	69.4088	0.2757
Dcitr08g02340.1.1:Homeobox	RCGTATCRHN	0.999275	1.06225	0.926197	0.913732	1.01159	0.984995	1.00256	0.99745	0.987614	1.00325	1.00143	1.00472	0.992342	1.06225	0.0369785	0.287156	1.19518	0.0378314	0.0508125	0.362853	0.169114	0.317817	0.269089	0.138236	0.346828	0.318294	0.371669	0.237342	1.19518	0.287127	142	21	267	245	121	218	123	138	261	139	147	123	185	267	21	163.846	69.3239	0.2757
Dcitr01g02310.1.1:HLH	RCCACCTGK	1.0182	0.989936	0.956054	0.84287	0.989991	0.951699	0.969808	0.961503	1.03066	1.06093	0.973022	1.05546	0.896889	1.06093	0.0604891	0.43994	0.246853	0.160038	0.0463827	0.255495	0.0962831	0.155695	0.133111	0.697911	1.10789	0.13702	0.984546	0.0390778	1.10789	0.358821	108	158	210	248	161	247	185	177	19	6	237	14	267	267	6	156.692	92.9089	0.1119
Dcitr01g16840.1.2:zf-C4	TGAGGTCAATNN	1.01028	0.981974	0.946292	0.895586	0.879159	0.980172	0.948454	0.955403	1.02761	0.958621	1.02528	0.964471	1.06031	1.06031	0.0512722	0.373363	0.210589	0.134805	0.0893778	0.0449929	0.187746	0.0880749	0.112135	0.660128	0.071398	0.532879	0.0950671	0.641019	0.660128	0.224349	117	167	216	227	267	216	224	187	26	284	118	267	93	284	26	185.308	77.2662	0.1179
Dcitr01g16840.1.1:zf-C4	TGAGGTCAATNN	1.01028	0.981974	0.946292	0.895586	0.879159	0.980172	0.948454	0.955403	1.02761	0.958621	1.02528	0.964471	1.06031	1.06031	0.0512722	0.373363	0.210589	0.134805	0.0893778	0.0449929	0.187746	0.0880749	0.112135	0.660128	0.071398	0.532879	0.0950671	0.641019	0.660128	0.224349	116	168	215	228	266	215	225	186	25	283	117	268	94	283	25	185.077	77.3837	0.1179
Dcitr02g06180.1.1:DM	TGTAWCWWWT	1.00742	1.01556	0.988619	1.05926	1.02056	0.983353	0.994899	1.00745	0.987966	1.00473	0.997824	1.01662	1.03027	1.05926	0.0205653	0.473381	0.570663	0.190221	0.97586	0.536788	0.099714	0.218624	0.422612	0.0796062	0.422134	0.250935	0.868155	0.851217	0.97586	0.296666	103	85	193	55	83	242	169	93	308	114	177	19	65	308	19	131.231	81.989	0.516
Dcitr02g06160.1.1:DM	TGTAWCWWWT	1.00742	1.01556	0.988619	1.05926	1.02056	0.983353	0.994899	1.00745	0.987966	1.00473	0.997824	1.01662	1.03027	1.05926	0.0205653	0.473381	0.570663	0.190221	0.97586	0.536788	0.099714	0.218624	0.422612	0.0796062	0.422134	0.250935	0.868155	0.851217	0.97586	0.296666	102	86	194	56	84	243	170	94	309	113	178	20	66	309	20	131.923	82.0848	0.516
Dcitr05g12150.1.1:zf-C4	AGGTCA	1.01427	1.01367	1.03351	1.05421	0.977444	1.01329	0.976723	0.972488	1.01166	0.988695	1.00937	0.978967	1.05834	1.05834	0.0286115	0.538091	0.442112	0.594115	0.657956	0.166248	0.476855	0.107531	0.0945893	0.583257	0.150483	0.461655	0.079085	1.11918	1.11918	0.299808	95	120	62	90	210	107	210	194	46	236	123	277	33	277	33	138.692	78.1829	0.3269
Dcitr06g09420.1.1:PAX	CANTSAWGCG	0.963997	0.956837	1.03632	0.925808	1.05805	0.997219	0.961804	0.948676	1.00965	1.03705	0.989095	1.04549	0.977318	1.05805	0.0417944	0.051073	0.0722232	0.551988	0.0778256	0.726575	0.269697	0.0699214	0.0432514	0.472078	1.11614	0.184358	1.34067	0.161123	1.34067	0.43032	259	254	73	232	59	182	235	257	68	5	205	4	218	259	4	157.769	99.6905	0.2383
Dcitr08g11750.1.1:Homeobox	CCGTTTAG	0.999146	0.94953	0.962772	1.02339	0.950029	1.01349	1.03731	1.05762	0.985964	1.0063	1.00202	1.00574	0.990426	1.05762	0.0319077	0.283594	0.0286157	0.0968477	0.428475	0.0673591	0.489016	0.994534	1.48702	0.0984111	0.415403	0.333017	0.400984	0.216235	1.48702	0.410873	144	284	231	141	252	105	28	5	291	117	144	107	191	291	5	156.923	89.854	0.3509
Dcitr08g12040.1.1:Homeobox	CCGTTTAG	0.999146	0.94953	0.962772	1.02339	0.950029	1.01349	1.03731	1.05762	0.985964	1.0063	1.00202	1.00574	0.990426	1.05762	0.0319077	0.283594	0.0286157	0.0968477	0.428475	0.0673591	0.489016	0.994534	1.48702	0.0984111	0.415403	0.333017	0.400984	0.216235	1.48702	0.410873	145	285	232	142	251	106	27	4	290	116	143	108	190	290	4	156.846	89.9906	0.3509
Dcitr08g12510.1.1:Forkhead	NNGACRCNNN	0.980749	0.989334	1.00803	1.05685	1.0052	1.02168	0.971789	0.974863	0.997148	0.999354	1.00881	0.99987	1.03183	1.05685	0.0235329	0.00953276	0.100322	0.458181	1.89135	0.383135	1.5665	0.00352213	0.00948933	0.178799	0.264702	0.779559	0.285331	1.73805	1.89135	0.688391	304	239	110	14	114	8	295	292	243	176	60	164	14	304	8	156.385	111.792	0.754
Dcitr08g08720.1.1:bZIP_1	TKDYGCAAYN	1.00406	0.990831	1.02626	1.05649	1.02049	0.998472	0.998189	1.00166	1.00987	1.00774	0.994631	1.00257	0.994643	1.05649	0.0177204	0.420354	0.149745	0.836885	1.29246	0.654482	0.260273	0.254714	0.329847	0.842097	0.618001	0.1702	0.385045	0.209981	1.29246	0.338817	111	194	30	31	66	188	148	111	11	57	209	114	192	209	11	112.462	69.663	0.6671
Dcitr13g02120.1.1:Homeobox	RBYVATTANN	0.991099	0.987728	1.02331	1.05638	1.00315	1.02036	1.00236	0.999738	0.998285	1.00988	1.00502	1.00066	1.02902	1.05638	0.0185064	0.0844268	0.0857297	0.936773	1.79798	0.339749	1.35847	0.366023	0.282986	0.219145	0.903767	0.520285	0.319337	1.49614	1.79798	0.572918	241	247	26	16	132	18	103	134	202	23	119	152	18	247	16	110.077	85.5068	0.7572
Dcitr07g04890.1.1:Homeobox	GYMATTAV	0.987169	0.978108	1.01748	1.05572	1.00055	1.02247	0.988414	0.986192	1.00334	1.01098	1.01757	0.99529	1.03216	1.05572	0.021757	0.0524193	0.0331367	0.671419	1.53827	0.293583	1.36064	0.0893344	0.0727443	0.466432	0.919836	1.35152	0.155825	1.48833	1.53827	0.602233	258	277	49	24	140	14	219	219	72	18	16	229	20	277	14	119.615	105.905	0.7155
Dcitr07g04880.1.1:Homeobox	GYMATTAV	0.987169	0.978108	1.01748	1.05572	1.00055	1.02247	0.988414	0.986192	1.00334	1.01098	1.01757	0.99529	1.03216	1.05572	0.021757	0.0524193	0.0331367	0.671419	1.53827	0.293583	1.36064	0.0893344	0.0727443	0.466432	0.919836	1.35152	0.155825	1.48833	1.53827	0.602233	257	276	52	23	141	17	218	218	73	19	17	230	21	276	17	120.154	105.006	0.7155
Dcitr07g04860.1.1:Homeobox	GYMATTAV	0.987169	0.978108	1.01748	1.05572	1.00055	1.02247	0.988414	0.986192	1.00334	1.01098	1.01757	0.99529	1.03216	1.05572	0.021757	0.0524193	0.0331367	0.671419	1.53827	0.293583	1.36064	0.0893344	0.0727443	0.466432	0.919836	1.35152	0.155825	1.48833	1.53827	0.602233	256	274	51	22	143	16	217	217	74	20	18	231	22	274	16	120.077	104.557	0.7155
Dcitr07g04850.1.1:Homeobox	GYMATTAV	0.987169	0.978108	1.01748	1.05572	1.00055	1.02247	0.988414	0.986192	1.00334	1.01098	1.01757	0.99529	1.03216	1.05572	0.021757	0.0524193	0.0331367	0.671419	1.53827	0.293583	1.36064	0.0893344	0.0727443	0.466432	0.919836	1.35152	0.155825	1.48833	1.53827	0.602233	255	275	50	21	142	15	220	216	75	17	19	232	19	275	15	119.692	105.378	0.7155
Dcitr13g05240.1.1:SRF-TF	YTAWWWWTAR	1.03182	1.01929	1.02456	1.01288	0.947757	1.03552	1.05239	1.03394	0.984108	1.01243	1.05529	0.970709	1.01351	1.05529	0.0311511	0.685317	0.433817	0.416792	0.328109	0.116738	0.639281	0.874669	0.601932	0.142318	0.440375	1.16956	0.0902898	0.37345	1.16956	0.310004	70	126	119	161	232	77	39	66	260	99	29	271	161	271	29	131.538	81.2205	0.1816
Dcitr02g16980.1.2:Homeobox	YYAATTAR	1.00308	0.9888	1.05453	1.01879	1.02866	1.00094	1.004	0.994309	0.995942	1.00593	0.98872	1.00311	1.02418	1.05453	0.018614	0.388824	0.131808	1.7906	0.506387	0.83732	0.313908	0.386479	0.192566	0.173023	0.51985	0.084036	0.401722	0.89595	1.7906	0.457807	113	204	3	122	49	158	96	155	247	73	256	104	55	256	3	125.769	76.3579	0.6518
Dcitr02g16980.1.1:Homeobox	YYAATTAR	1.00308	0.9888	1.05453	1.01879	1.02866	1.00094	1.004	0.994309	0.995942	1.00593	0.98872	1.00311	1.02418	1.05453	0.018614	0.388824	0.131808	1.7906	0.506387	0.83732	0.313908	0.386479	0.192566	0.173023	0.51985	0.084036	0.401722	0.89595	1.7906	0.457807	112	203	4	121	48	157	97	154	246	72	257	105	54	257	4	125.385	76.2677	0.6518
Dcitr08g03480.1.2:Homeobox	CCAATTA	0.997999	0.9662	0.993777	1.05434	1.02171	1.00423	1.01166	1.01217	0.996287	1.00354	1.01385	1.00437	1.03005	1.05434	0.0206512	0.249415	0.020173	0.220404	1.07444	0.621475	0.383743	0.586298	0.577177	0.193912	0.408628	0.802142	0.4336	0.999312	1.07444	0.314844	161	289	176	49	68	135	59	74	230	119	55	98	43	289	43	119.692	76.3341	0.5984
Dcitr08g03480.1.1:Homeobox	CCAATTA	0.997999	0.9662	0.993777	1.05434	1.02171	1.00423	1.01166	1.01217	0.996287	1.00354	1.01385	1.00437	1.03005	1.05434	0.0206512	0.249415	0.020173	0.220404	1.07444	0.621475	0.383743	0.586298	0.577177	0.193912	0.408628	0.802142	0.4336	0.999312	1.07444	0.314844	160	290	177	48	69	134	60	75	229	120	56	99	42	290	42	119.923	76.2982	0.5984
Dcitr02g03770.1.1:Forkhead	VYTAYRTAAACA	1.05109	1.03175	1.0141	0.80279	0.852152	0.946066	1.01826	1.03356	1.00873	1.01689	0.970757	1	0.913903	1.05109	0.0756505	1.00148	0.532445	0.355123	0.0114393	0.0127726	0.0581955	0.440375	0.571532	0.413709	0.510296	0.105794	0.295581	0.0381919	1.00148	0.290815	34	89	144	271	279	266	87	78	90	76	245	162	268	279	34	160.692	92.099	0.1728
Dcitr11g08260.1.1:zf-C4	AAGGTCA	1.03787	0.990496	1.00208	1.05086	1.01227	0.960958	1.03224	1.04789	0.99791	0.967624	0.964081	0.95958	1.03812	1.05086	0.0344691	0.824725	0.234519	0.300271	0.503782	0.350041	0.0830371	0.614527	0.79693	0.270392	0.0644927	0.0653179	0.044298	0.58152	0.824725	0.276761	52	162	162	123	124	251	58	44	174	292	272	305	103	305	44	163.231	91.6426	0.1973
Dcitr01g13820.1.1:HLH	GKCAGRTGK	1.02829	1.05076	1.03383	0.876623	0.949835	0.952628	0.936835	0.952191	1.01377	1.01627	0.948534	1.0052	0.91954	1.05076	0.0522151	0.601498	0.694437	0.458615	0.0527668	0.131027	0.0763055	0.0467735	0.0865115	0.488147	0.48945	0.0394079	0.354211	0.0456009	0.694437	0.244824	79	59	109	243	226	258	259	204	65	88	284	139	264	284	59	175.154	86.509	0.1563
Dcitr01g13840.1.1:HLH	GKCAGRTGK	1.02829	1.05076	1.03383	0.876623	0.949835	0.952628	0.936835	0.952191	1.01377	1.01627	0.948534	1.0052	0.91954	1.05076	0.0522151	0.601498	0.694437	0.458615	0.0527668	0.131027	0.0763055	0.0467735	0.0865115	0.488147	0.48945	0.0394079	0.354211	0.0456009	0.694437	0.244824	80	58	108	242	227	259	258	205	64	87	285	138	265	285	58	175.077	87.0225	0.1563
Dcitr07g12950.1.2:Forkhead	AWGTAAACANV	1.04896	1.01107	1.03253	0.871429	0.934002	0.953236	1.03519	1.03798	1.01064	1.00031	0.966801	1.00212	0.907361	1.04896	0.0550789	1.61254	0.416532	0.585429	0.0106402	0.0411798	0.0252716	0.899424	0.906807	0.550251	0.300141	0.0350128	0.331844	0.0044602	1.61254	0.477673	7	134	65	274	268	292	36	34	49	159	292	146	300	300	7	158.154	113.997	0.3514
Dcitr07g12950.1.1:Forkhead	AWGTAAACANV	1.04896	1.01107	1.03253	0.871429	0.934002	0.953236	1.03519	1.03798	1.01064	1.00031	0.966801	1.00212	0.907361	1.04896	0.0550789	1.61254	0.416532	0.585429	0.0106402	0.0411798	0.0252716	0.899424	0.906807	0.550251	0.300141	0.0350128	0.331844	0.0044602	1.61254	0.477673	6	135	66	273	269	293	37	35	50	158	293	147	299	299	6	158.538	113.844	0.3514
Dcitr02g01540.1.3:Pou	ATGYTAATTA	0.999533	0.990201	0.985484	1.04859	1.00815	1.00806	0.989097	0.984543	0.998415	0.995548	1.01045	1.0082	1.0165	1.04859	0.0170475	0.280337	0.148268	0.139018	1.01885	0.402765	0.495096	0.119778	0.0845137	0.246592	0.184792	0.680539	0.610184	0.636241	1.01885	0.283228	146	198	212	53	104	100	207	210	189	219	74	58	97	219	53	143.615	64.4458	0.6419
Dcitr02g01540.1.2:Pou	ATGYTAATTA	0.999533	0.990201	0.985484	1.04859	1.00815	1.00806	0.989097	0.984543	0.998415	0.995548	1.01045	1.0082	1.0165	1.04859	0.0170475	0.280337	0.148268	0.139018	1.01885	0.402765	0.495096	0.119778	0.0845137	0.246592	0.184792	0.680539	0.610184	0.636241	1.01885	0.283228	148	197	213	52	105	102	206	209	188	218	72	59	96	218	52	143.462	64.2425	0.6419
Dcitr02g01540.1.1:Pou	ATGYTAATTA	0.999533	0.990201	0.985484	1.04859	1.00815	1.00806	0.989097	0.984543	0.998415	0.995548	1.01045	1.0082	1.0165	1.04859	0.0170475	0.280337	0.148268	0.139018	1.01885	0.402765	0.495096	0.119778	0.0845137	0.246592	0.184792	0.680539	0.610184	0.636241	1.01885	0.283228	147	196	214	51	103	101	205	208	187	217	73	57	95	217	51	142.615	64.4031	0.6419
Dcitr09g04770.1.1:GATA,GATA	SWGATAASG	1.03491	1.02175	1.04275	1.00837	1.04436	1.02831	1.03889	1.03594	1.00142	1.00071	0.994083	0.981991	0.958558	1.04436	0.0264656	1.35326	0.634504	0.822988	0.34053	0.823422	0.903333	1.20126	1.02798	0.334146	0.307741	0.202772	0.0720929	0.0436032	1.35326	0.434826	12	76	31	156	53	48	17	25	145	157	201	280	266	280	12	112.846	94.3971	0.4358
Dcitr09g04800.1.1:GATA,GATA	VWGATAAGR	1.0239	1.00606	1.00416	1.03063	1.04435	1.01455	1.02501	1.03356	0.99608	0.994908	0.982266	0.991362	0.942414	1.04435	0.0268136	1.08704	0.386739	0.333451	0.568057	0.973688	0.610184	0.922876	1.15653	0.200861	0.19439	0.0618435	0.141623	0.00750895	1.15653	0.406245	21	136	148	109	37	82	31	15	224	210	273	240	297	297	15	140.231	100.405	0.5227
Dcitr01g14400.1.2:Homeobox	CTAATTAN	0.99266	0.9866	1.03459	1.04364	1.03758	1.02041	0.996569	0.987356	1.00143	1.00555	1.00971	0.997006	1.02923	1.04364	0.0199311	0.141884	0.112395	1.02276	0.934602	1.07227	0.97586	0.226615	0.108617	0.347913	0.49249	0.647533	0.212848	1.05664	1.07227	0.398315	206	229	13	67	29	44	163	190	133	81	80	200	36	229	13	113.154	76.6364	0.6356
Dcitr01g14400.1.3:Homeobox	CTAATTAN	0.99266	0.9866	1.03459	1.04364	1.03758	1.02041	0.996569	0.987356	1.00143	1.00555	1.00971	0.997006	1.02923	1.04364	0.0199311	0.141884	0.112395	1.02276	0.934602	1.07227	0.97586	0.226615	0.108617	0.347913	0.49249	0.647533	0.212848	1.05664	1.07227	0.398315	207	230	16	66	30	45	165	189	132	82	78	201	35	230	16	113.538	76.6525	0.6356
Dcitr01g14400.1.1:Homeobox	CTAATTAN	0.99266	0.9866	1.03459	1.04364	1.03758	1.02041	0.996569	0.987356	1.00143	1.00555	1.00971	0.997006	1.02923	1.04364	0.0199311	0.141884	0.112395	1.02276	0.934602	1.07227	0.97586	0.226615	0.108617	0.347913	0.49249	0.647533	0.212848	1.05664	1.07227	0.398315	205	228	14	68	28	43	164	191	134	80	79	198	37	228	14	113	76.3828	0.6356
Dcitr01g14060.1.1:Homeobox	CTAATTAN	0.99266	0.9866	1.03459	1.04364	1.03758	1.02041	0.996569	0.987356	1.00143	1.00555	1.00971	0.997006	1.02923	1.04364	0.0199311	0.141884	0.112395	1.02276	0.934602	1.07227	0.97586	0.226615	0.108617	0.347913	0.49249	0.647533	0.212848	1.05664	1.07227	0.398315	204	227	15	69	27	42	166	192	131	83	77	199	38	227	15	113.077	76.2916	0.6356
Dcitr08g07610.1.1:Forkhead	MACGTCAACAH	1.04354	0.983051	0.946667	0.965665	0.864884	0.986458	0.991579	1.00915	1.01278	0.996454	0.946416	0.990106	0.859752	1.04354	0.0540766	0.792153	0.207158	0.122949	0.196692	0.0244942	0.216192	0.23947	0.351648	0.456878	0.26657	0.0406282	0.216583	0.00839491	0.792153	0.208697	54	172	219	202	277	203	154	104	78	174	283	194	292	292	54	185.077	75.1603	0.1486
Dcitr08g07610.1.2:Forkhead	MACGTCAACAH	1.04354	0.983051	0.946667	0.965665	0.864884	0.986458	0.991579	1.00915	1.01278	0.996454	0.946416	0.990106	0.859752	1.04354	0.0540766	0.792153	0.207158	0.122949	0.196692	0.0244942	0.216192	0.23947	0.351648	0.456878	0.26657	0.0406282	0.216583	0.00839491	0.792153	0.208697	55	173	218	203	278	204	153	105	79	175	282	193	293	293	55	185.462	74.9229	0.1486
Dcitr07g05150.1.2:Homeobox	CATAAAA	0.993929	1.01346	0.980951	1.04251	0.995467	0.99582	0.980489	0.986817	0.994136	1.00133	1.00715	1.0073	1.01971	1.04251	0.0170332	0.150179	0.660996	0.0928522	0.971951	0.227179	0.207723	0.0384264	0.0900727	0.123079	0.344352	0.565886	0.610618	0.777821	0.971951	0.307029	197	67	233	57	182	209	265	201	280	140	109	56	74	280	56	159.231	80.1833	0.6876
Dcitr07g05150.1.1:Homeobox	CATAAAA	0.993929	1.01346	0.980951	1.04251	0.995467	0.99582	0.980489	0.986817	0.994136	1.00133	1.00715	1.0073	1.01971	1.04251	0.0170332	0.150179	0.660996	0.0928522	0.971951	0.227179	0.207723	0.0384264	0.0900727	0.123079	0.344352	0.565886	0.610618	0.777821	0.971951	0.307029	196	68	234	58	181	210	266	202	281	141	110	55	73	281	55	159.615	80.4545	0.6876
Dcitr04g03230.1.1:GCM	ATGCGGGY	0.927273	0.923277	0.974425	1.04198	1.03636	0.997509	0.914062	0.819481	0.997449	0.972152	0.967662	1.02439	1.03541	1.04198	0.0633244	0.0495096	0.08282	0.216974	0.377315	0.39473	0.279859	0.0531142	0.00364807	0.279295	0.140929	0.140234	0.485541	0.435597	0.485541	0.161775	260	252	178	151	106	176	254	296	167	242	236	81	147	296	81	195.846	65.592	0.0714
Dcitr06g14220.1.2:Forkhead	TCRTAAACA	1.00246	0.944678	1.0413	0.893939	0.937516	1.00813	1.01133	1.00074	1.01197	1.02606	0.988262	1.02182	1.00828	1.0413	0.0416344	0.336274	0.0137975	0.782164	0.013233	0.0321117	0.417531	0.468604	0.304354	0.659693	1.09355	0.140451	0.912453	0.379313	1.09355	0.349714	125	293	40	268	275	123	83	126	28	7	235	16	160	293	7	136.846	102.827	0.4071
Dcitr06g14220.1.1:Forkhead	TCRTAAACA	1.00246	0.944678	1.0413	0.893939	0.937516	1.00813	1.01133	1.00074	1.01197	1.02606	0.988262	1.02182	1.00828	1.0413	0.0416344	0.336274	0.0137975	0.782164	0.013233	0.0321117	0.417531	0.468604	0.304354	0.659693	1.09355	0.140451	0.912453	0.379313	1.09355	0.349714	126	292	39	267	274	124	82	125	27	8	234	15	159	292	8	136.308	102.579	0.4071
Dcitr12g08950.1.1:CSD	YGTWCCATC	1.02118	0.991667	0.989247	0.830533	1.04031	0.977447	1.02525	1.00346	0.979502	0.966586	1.00915	0.966456	0.933333	1.04031	0.0531414	0.558068	0.238037	0.239166	0.0109225	0.528102	0.142318	0.544605	0.321812	0.0997574	0.05572	0.401332	0.0609749	0.0467301	0.558068	0.202788	89	159	172	272	85	226	68	117	289	298	131	289	263	298	68	189.077	86.9909	0.2073
Dcitr06g15680.1.1:HMG_box	RNANATCAAARSDAND	1.03975	1.03428	1.03559	0.888316	1.02739	0.967144	1.03857	1.00395	0.997173	1.0131	0.989057	1.01402	0.978411	1.03975	0.0415683	1.02233	0.666208	0.545908	0.0373493	0.466432	0.0877709	0.819079	0.330455	0.253758	0.50769	0.185183	0.525496	0.170634	1.02233	0.292597	33	66	74	255	94	249	45	110	183	77	204	77	216	255	33	129.462	79.9183	0.2642
Dcitr08g04700.1.1:Homeobox	ATTAATTA	0.992347	0.983934	0.985608	0.997478	1.01573	1.01267	0.989485	0.979145	0.990886	1.01189	1.02195	1.00632	1.03933	1.03933	0.0176104	0.173674	0.130462	0.175412	0.268568	0.459049	0.532879	0.160906	0.0874669	0.122037	0.64623	0.967174	0.457312	1.01885	1.01885	0.31799	187	216	203	173	96	95	184	203	282	47	41	93	41	282	41	143.154	78.2111	0.4798
Dcitr03g04000.1.1:Homeobox	CTGTCA	0.984143	0.970046	1.00118	1.02457	0.980377	1.03075	0.986881	0.990282	1.00217	1.00137	1.01995	0.991703	1.03411	1.03411	0.0203392	0.0833411	0.0493793	0.300315	0.512033	0.140451	1.17998	0.133763	0.170113	0.361594	0.328761	0.965002	0.14601	0.963699	1.17998	0.382079	245	270	161	117	222	24	198	166	119	150	43	238	50	270	24	154.077	80.7222	0.4965
Dcitr02g01550.1.1:Pou,Homeobox	NTAATTATRN	0.983229	0.985665	0.968675	1.00957	1.00559	1.02912	0.989525	0.98491	1.0034	1.00707	1.02799	0.99379	1.02128	1.02912	0.018496	0.0276602	0.0809091	0.031925	0.403546	0.378357	1.79972	0.104318	0.0657956	0.469038	0.633636	2.41859	0.128942	0.92331	2.41859	0.742812	281	253	270	146	116	3	212	227	71	52	1	257	53	281	1	149.385	105.524	0.7035
Dcitr08g10250.1.1:Homeobox	NNYMATTAR	1.00218	1.00633	1.01017	1.02857	1.0129	1.00659	0.998799	0.997703	0.998685	1.00164	0.999561	1.00099	1.00132	1.02857	0.00846065	0.448626	0.667945	0.755672	1.54044	0.891172	0.778256	0.23048	0.187398	0.188701	0.429517	0.25745	0.373971	0.335406	1.54044	0.382632	105	64	41	18	40	59	159	157	232	107	175	120	171	232	18	111.385	64.8017	0.9176
Dcitr08g10260.1.1:Homeobox	NNYMATTAR	1.00218	1.00633	1.01017	1.02857	1.0129	1.00659	0.998799	0.997703	0.998685	1.00164	0.999561	1.00099	1.00132	1.02857	0.00846065	0.448626	0.667945	0.755672	1.54044	0.891172	0.778256	0.23048	0.187398	0.188701	0.429517	0.25745	0.373971	0.335406	1.54044	0.382632	106	65	43	20	41	58	160	158	231	105	174	119	170	231	20	111.538	64.1036	0.9176
Dcitr08g10180.1.1:Homeobox	NNYMATTAR	1.00218	1.00633	1.01017	1.02857	1.0129	1.00659	0.998799	0.997703	0.998685	1.00164	0.999561	1.00099	1.00132	1.02857	0.00846065	0.448626	0.667945	0.755672	1.54044	0.891172	0.778256	0.23048	0.187398	0.188701	0.429517	0.25745	0.373971	0.335406	1.54044	0.382632	104	63	42	19	42	60	161	156	233	106	176	121	172	233	19	111.923	64.8131	0.9176
Dcitr08g12590.1.1:zf-C2H2,zf-C2H2,zf-C2H2	TAACRGTW	0.961421	0.990571	1.00195	0.940997	0.9975	1.00111	0.995829	0.977431	1.01867	1.00694	1.02789	1.0083	1.00165	1.02789	0.0232176	0.0207766	0.20781	0.304223	0.0742644	0.273475	0.309478	0.24846	0.108704	0.86772	0.431689	0.98498	0.459484	0.306655	0.98498	0.28495	292	171	160	234	157	159	151	188	7	101	37	92	177	292	7	148.154	75.8308	0.3464
Dcitr01g12080.1.1:zf-C2H2,zf-C2H2,zf-C2H2,zf-C2H2,zf-C2H2	VANRCAAAAAAAABN	0.992629	1.00853	1.02404	0.979568	1.02252	0.984684	0.96974	0.967867	1.01568	1.00513	0.997564	1.01553	0.934648	1.02404	0.0259599	0.174413	0.419876	0.599326	0.177496	0.541565	0.122862	0.0357642	0.0358293	0.921139	0.420962	0.250762	0.770004	0.00948499	0.921139	0.2953	186	133	61	208	78	237	267	258	6	115	179	29	291	291	6	157.538	94.6754	0.4848
Dcitr01g09360.1.1:PAX,Homeobox	RYAATTT	0.997762	0.996378	1.00043	1.01939	1.00054	0.99914	1.00416	1.00459	0.99797	1.00299	0.997094	1.00235	1.00508	1.01939	0.00596349	0.152264	0.135717	0.28937	1.08139	0.288545	0.240252	0.623213	0.626687	0.129854	0.639281	0.122949	0.533314	0.549817	1.08139	0.28732	195	200	163	47	150	197	57	58	276	51	240	74	107	276	47	139.615	78.8591	0.9361
Dcitr01g01070.1.1:Homeobox	NGGATTANN	0.999495	0.997609	1.00203	1.00698	0.997481	0.99169	1.00491	1.00821	0.994462	0.99849	0.991169	1.00643	1.0185	1.0185	0.00762025	0.273432	0.230437	0.323984	0.386783	0.241468	0.101625	0.473381	0.599761	0.0918533	0.231349	0.0656219	0.677499	0.992363	0.992363	0.266652	153	164	153	149	168	238	80	67	301	192	270	39	44	301	39	155.231	82.784	0.7915
Dcitr01g01070.1.2:Homeobox	NGGATTANN	0.999495	0.997609	1.00203	1.00698	0.997481	0.99169	1.00491	1.00821	0.994462	0.99849	0.991169	1.00643	1.0185	1.0185	0.00762025	0.273432	0.230437	0.323984	0.386783	0.241468	0.101625	0.473381	0.599761	0.0918533	0.231349	0.0656219	0.677499	0.992363	0.992363	0.266652	154	163	154	150	167	239	81	68	300	191	271	38	45	300	38	155.462	82.6132	0.7915
Dcitr10g03860.1.1:zf-C4	NAGRTCANN	0.994993	0.9919	1.0107	1.0184	0.986974	0.985271	0.978843	0.980744	1.00475	0.995607	0.998095	1.00535	1.00095	1.0184	0.0117288	0.12373	0.106489	0.607144	0.693568	0.0905938	0.0221664	0.00570663	0.0118172	0.706163	0.119605	0.214064	0.65839	0.311389	0.706163	0.279565	218	232	59	85	245	296	292	289	16	251	196	44	176	296	16	184.538	100.149	0.8347
Dcitr10g03800.1.1:zf-C4	NAGRTCANN	0.994993	0.9919	1.0107	1.0184	0.986974	0.985271	0.978843	0.980744	1.00475	0.995607	0.998095	1.00535	1.00095	1.0184	0.0117288	0.12373	0.106489	0.607144	0.693568	0.0905938	0.0221664	0.00570663	0.0118172	0.706163	0.119605	0.214064	0.65839	0.311389	0.706163	0.279565	216	233	58	86	243	294	294	291	17	250	197	42	174	294	17	184.231	100.296	0.8347
Dcitr10g03830.1.1:zf-C4	NAGRTCANN	0.994993	0.9919	1.0107	1.0184	0.986974	0.985271	0.978843	0.980744	1.00475	0.995607	0.998095	1.00535	1.00095	1.0184	0.0117288	0.12373	0.106489	0.607144	0.693568	0.0905938	0.0221664	0.00570663	0.0118172	0.706163	0.119605	0.214064	0.65839	0.311389	0.706163	0.279565	217	234	60	84	244	295	293	290	18	249	195	43	175	295	18	184.385	99.9438	0.8347
Dcitr04g14190.1.1:Homeobox	NYAATYWNNN	1.00021	1.00423	1.00744	1.01478	1.00207	1.00549	0.995555	0.994721	1.00114	1.00093	1.00497	0.99938	1.00757	1.01478	0.0053573	0.312214	0.712677	0.886829	1.17477	0.369498	1.06142	0.0542868	0.0452969	0.466432	0.411624	1.24816	0.210155	1.0688	1.24816	0.430221	134	57	27	43	117	28	251	252	76	118	27	203	34	252	27	105.154	83.5712	0.968
Dcitr02g06840.1.1:MH1	GMGACGVN	0.986652	0.988135	1.01465	0.976407	1.00408	1.00306	0.965855	0.969546	0.995068	1.00127	1.01195	1.00296	0.986144	1.01465	0.0155352	0.0965437	0.151352	0.479027	0.136976	0.333278	0.354601	0.0178365	0.0315732	0.174326	0.330628	0.672722	0.37636	0.144794	0.672722	0.19056	234	193	103	215	133	146	278	267	245	147	75	117	229	278	75	183.231	66.6773	0.5322
Dcitr00g07820.1.1:TCR,TCR	DTTTRAAWHN	1.00526	1.00728	1.00617	1.01336	0.997855	0.994985	0.999552	0.999551	0.999775	0.997175	0.994862	1.0036	0.996546	1.01336	0.0055308	0.696174	0.678368	0.493793	0.596286	0.227831	0.123817	0.266657	0.265224	0.277818	0.147747	0.0930259	0.58456	0.19109	0.696174	0.220034	66	60	84	98	180	236	144	139	168	238	254	63	205	254	60	148.846	70.7871	0.8979
Dcitr01g12170.1.2:TCR,TCR	DTTTRAAWHN	1.00526	1.00728	1.00617	1.01336	0.997855	0.994985	0.999552	0.999551	0.999775	0.997175	0.994862	1.0036	0.996546	1.01336	0.0055308	0.696174	0.678368	0.493793	0.596286	0.227831	0.123817	0.266657	0.265224	0.277818	0.147747	0.0930259	0.58456	0.19109	0.696174	0.220034	68	62	85	100	178	234	142	140	170	240	253	65	207	253	62	149.538	69.9864	0.8979
Dcitr01g12170.1.1:TCR,TCR	DTTTRAAWHN	1.00526	1.00728	1.00617	1.01336	0.997855	0.994985	0.999552	0.999551	0.999775	0.997175	0.994862	1.0036	0.996546	1.01336	0.0055308	0.696174	0.678368	0.493793	0.596286	0.227831	0.123817	0.266657	0.265224	0.277818	0.147747	0.0930259	0.58456	0.19109	0.696174	0.220034	67	61	86	99	179	235	143	141	169	239	252	64	206	252	61	149.308	70.0683	0.8979
Dcitr07g05110.1.1:Homeobox	WWWWATTTMC	0.999892	0.998158	1.01054	1.00287	0.995095	1.0068	1.00108	1.00293	1.00011	0.998364	1.00373	0.998803	0.999559	1.01054	0.00404434	0.286938	0.206768	0.798668	0.333278	0.152394	0.811696	0.348087	0.462089	0.305613	0.188571	0.616698	0.206333	0.264181	0.811696	0.224296	143	174	36	160	216	50	110	86	155	213	81	206	182	216	36	139.385	61.3888	0.9223
Dcitr08g12420.1.1:Pou,Homeobox	TGMAYAA	1.00221	1.01007	1.00507	0.990013	0.985882	1.00223	0.96963	0.967578	0.998088	1.00111	1.0083	0.996675	1.00744	1.01007	0.0138776	0.357598	0.51681	0.35838	0.199732	0.148659	0.346654	0.014019	0.0135413	0.235822	0.330238	0.588469	0.207376	0.425956	0.588469	0.174048	120	93	137	201	217	148	282	288	192	149	98	204	149	288	93	175.231	62.5768	0.6346
Dcitr08g12430.1.1:Pou,Homeobox	TGMAYAA	1.00221	1.01007	1.00507	0.990013	0.985882	1.00223	0.96963	0.967578	0.998088	1.00111	1.0083	0.996675	1.00744	1.01007	0.0138776	0.357598	0.51681	0.35838	0.199732	0.148659	0.346654	0.014019	0.0135413	0.235822	0.330238	0.588469	0.207376	0.425956	0.588469	0.174048	121	92	136	200	218	147	281	287	191	148	97	205	150	287	92	174.846	62.5551	0.6346
Dcitr02g17420.1.1:ARID	NDATYAAA	0.999898	1.00041	1.00122	1.00988	0.998569	1.00276	0.9952	0.996012	1.00112	1.00276	1.00153	1.00214	1.00174	1.00988	0.00357338	0.273345	0.301618	0.336318	0.885526	0.17945	0.687488	0.0268655	0.0502044	0.548514	0.970214	0.520285	0.76653	0.411798	0.970214	0.304183	155	146	147	73	203	72	268	241	51	14	120	30	153	268	14	128.692	78.9413	0.9795
Dcitr00g09350.1.1:Forkhead	RTAAACANN	0.996803	0.995314	0.993713	1.00851	0.996792	1.00364	0.998613	0.993486	0.999893	0.998932	1.00322	0.998934	1.00354	1.00851	0.00439231	0.11144	0.106315	0.103102	0.537657	0.176063	0.56024	0.208765	0.0580652	0.284072	0.204249	0.606275	0.205465	0.462958	0.606275	0.193896	228	235	228	112	207	89	174	234	163	199	88	208	132	235	88	176.692	54.9839	0.9353
Dcitr00g01540.1.1:Forkhead	RTAAACANN	0.996803	0.995314	0.993713	1.00851	0.996792	1.00364	0.998613	0.993486	0.999893	0.998932	1.00322	0.998934	1.00354	1.00851	0.00439231	0.11144	0.106315	0.103102	0.537657	0.176063	0.56024	0.208765	0.0580652	0.284072	0.204249	0.606275	0.205465	0.462958	0.606275	0.193896	227	236	227	113	208	88	175	233	162	200	87	207	131	236	87	176.462	55.125	0.9353
Dcitr02g11570.1.1:TBP,TBP	GTATAAA	1.00185	1.00759	0.996199	1.00155	0.999674	1.00536	0.999566	1.00087	1.00098	1.00229	1.00022	0.997715	0.994947	1.00759	0.00339972	0.423133	0.806485	0.169505	0.302312	0.263443	0.681842	0.268177	0.329456	0.388954	0.505084	0.306351	0.153784	0.132416	0.806485	0.200854	110	50	204	171	160	74	141	114	105	78	154	234	234	234	50	140.692	59.4564	0.9231
Dcitr05g07840.1.1:Homeobox	YAATWAW	0.997674	1.00412	1.00604	0.999465	1.00297	1.00468	0.989527	0.98581	1.00085	1.00233	1.00362	0.999258	1.00458	1.00604	0.00606653	0.139105	0.586298	0.592812	0.247635	0.392906	0.703123	0.00943722	0.00246071	0.394774	0.561543	0.71094	0.225095	0.552423	0.71094	0.248629	209	81	64	189	107	67	286	297	100	62	69	190	105	297	62	140.462	84.2858	0.9436
Dcitr05g07830.1.1:Homeobox	YAATWAW	0.997674	1.00412	1.00604	0.999465	1.00297	1.00468	0.989527	0.98581	1.00085	1.00233	1.00362	0.999258	1.00458	1.00604	0.00606653	0.139105	0.586298	0.592812	0.247635	0.392906	0.703123	0.00943722	0.00246071	0.394774	0.561543	0.71094	0.225095	0.552423	0.71094	0.248629	208	82	63	188	108	66	287	298	101	63	68	189	106	298	63	140.538	84.4004	0.9436
Dcitr05g09940.1.1:Homeobox	AHAATDCH	1.00061	1.00121	1.00233	1.00601	0.998581	0.999899	0.997366	0.99858	1.0004	1.00101	1.00051	1.00081	1.00396	1.00601	0.00227963	0.368108	0.42639	0.489884	0.650139	0.153653	0.255452	0.0545908	0.132634	0.369063	0.534617	0.375404	0.468169	0.845137	0.845137	0.217325	119	131	94	91	214	189	250	178	114	68	138	86	67	250	67	133.769	57.7814	0.9883
Dcitr05g12500.1.1:Homeobox	TGTTW	0.998881	0.998984	1.00284	1.00389	0.999491	1.00224	0.996744	0.996333	1.0001	1.00122	1.00173	1.00163	1.00367	1.00389	0.002429	0.142492	0.173761	0.527234	0.443849	0.211458	0.631464	0.0535485	0.048641	0.292758	0.54504	0.66143	0.64319	0.700517	0.700517	0.244498	203	188	79	131	187	80	253	242	161	67	76	51	85	253	51	138.692	70.6203	0.9823
Dcitr05g12460.1.1:Homeobox	TGTTW	0.999696	0.999494	1.00313	1.00071	1.00071	1.00071	0.997265	0.997668	1.0002	1.00051	1.00071	1.00051	1.00294	1.00313	0.00165561	0.233911	0.202685	0.617567	0.261272	0.292671	0.378835	0.0523759	0.076957	0.339227	0.397075	0.403677	0.376229	0.663602	0.663602	0.178228	166	178	57	180	145	136	255	211	140	125	130	118	92	255	57	148.692	50.8648	0.9875
Dcitr00g03280.1.1:AT_hook,AT_hook,AT_hook	NNNNRHWDD	0.999396	1.0008	1.0005	1.00232	1.0005	1.00141	0.99708	0.997178	1.0005	1.00121	1.00211	0.999799	1.00181	1.00232	0.00166361	0.149224	0.382874	0.283507	0.364938	0.254062	0.63407	0.0203467	0.034622	0.508559	0.846874	1.37671	0.225095	0.586732	1.37671	0.370337	198	138	166	154	163	78	276	260	62	26	14	191	102	276	14	140.615	81.907	0.993
Dcitr00g03280.1.2:AT_hook,AT_hook,AT_hook	NNNNRHWDD	0.999396	1.0008	1.0005	1.00232	1.0005	1.00141	0.99708	0.997178	1.0005	1.00121	1.00211	0.999799	1.00181	1.00232	0.00166361	0.149224	0.382874	0.283507	0.364938	0.254062	0.63407	0.0203467	0.034622	0.508559	0.846874	1.37671	0.225095	0.586732	1.37671	0.370337	199	139	165	155	162	79	277	259	61	25	15	192	101	277	15	140.692	82.0451	0.993
Dcitr01g07290.1.1:Runt	WAACCGCAAAACCGCAA	0	0	0	0	0	0	0	0	0	0	0	0	0	0	0	0	0	0	0	0	0	0	0	0	0	0	0	0	0	0	321	303	301	280	307	307	307	305	321	316	329	328	305	329	280	310	13.1339	0
Dcitr04g12890.1.1:T-box	TTCACACYTAGGTGTGAA	0	0	0	0	0	0	0	0	0	0	0	0	0	0	0	0	0	0	0	0	0	0	0	0	0	0	0	0	0	0	312	299	298	304	304	318	303	308	324	323	326	325	308	326	298	311.692	10.2906	0
Dcitr04g12920.1.1:T-box	TTCACACYTAGGTGTGAA	0	0	0	0	0	0	0	0	0	0	0	0	0	0	0	0	0	0	0	0	0	0	0	0	0	0	0	0	0	0	308	308	297	281	294	317	302	309	325	322	325	318	309	325	281	308.846	13.0054	0
Dcitr08g01900.1.1:zf-C2H2,zf-C2H2,zf-C2H2,zf-C2H2,zf-C2H2	GTGAACGYYDHHVCTACAC	0	0	0	0	0	0	0	0	0	0	0	0	0	0	0	0	0	0	0	0	0	0	0	0	0	0	0	0	0	0	310	309	296	282	302	316	310	310	326	321	324	320	310	326	282	310.462	12.0804	0
Dcitr08g06930.1.1:T-box	WTTCACACCTAGGTGTGAAW	0	0	0	0	0	0	0	0	0	0	0	0	0	0	0	0	0	0	0	0	0	0	0	0	0	0	0	0	0	0	309	310	295	295	301	315	311	311	327	320	323	321	302	327	295	310.769	10.3855	0
Dcitr09g04790.1.1:GATA,GATA	RMGATAACRNYGTTATCKY	0	0	0	0	0	0	0	0	0	0	0	0	0	0	0	0	0	0	0	0	0	0	0	0	0	0	0	0	0	0	315	311	294	300	300	314	312	312	328	319	322	322	312	328	294	312.385	9.69999	0
Dcitr09g04820.1.1:GATA,GATA	RMGATAACRNYGTTATCKY	0	0	0	0	0	0	0	0	0	0	0	0	0	0	0	0	0	0	0	0	0	0	0	0	0	0	0	0	0	0	316	312	293	303	299	313	308	313	329	318	321	323	313	329	293	312.385	9.87875	0
Dcitr09g08920.1.1:zf-C2H2,zf-C2H2,zf-C2H2,zf-C2H2,zf-C2H2	ATTACCATACAAGTGCAV	0	0	0	0	0	0	0	0	0	0	0	0	0	0	0	0	0	0	0	0	0	0	0	0	0	0	0	0	0	0	317	313	292	301	298	312	314	314	330	317	320	324	314	330	292	312.769	10.4256	0
Dcitr01g07260.1.1:Runt	WAACCGCAAAACCGCAA	0	0	0	0	0	0	0	0	0	0	0	0	0	0	0	0	0	0	0	0	0	0	0	0	0	0	0	0	0	0	322	300	302	296	308	322	304	304	320	327	330	329	304	330	296	312.923	12.2438	0
Dcitr01g07250.1.1:Runt	WAACCGCAAAACCGCAA	0	0	0	0	0	0	0	0	0	0	0	0	0	0	0	0	0	0	0	0	0	0	0	0	0	0	0	0	0	0	323	305	303	299	309	323	309	302	331	328	331	330	303	331	299	315.077	12.6456	0
Dcitr08g07600.1.1:HLH	GGGBMGCAGCTGCGTCCC	0	0	0	0	0	0	0	0	0	0	0	0	0	0	0	0	0	0	0	0	0	0	0	0	0	0	0.644059	0	0.644059	0.17863	326	326	306	290	310	326	333	333	334	329	332	50	321	334	50	301.231	76.5856	0
Dcitr01g07310.1.1:Runt	WAACCGCAAAACCGCAA	0	0	0	0	0	0	0	0	0	0	0	0	0	0	0	0	0	0	0	0	0	0	0	0	0	0	0	0	0	0	311	302	300	291	306	320	306	306	322	325	328	327	306	328	291	311.538	11.6948	0
[truncated: 14 more columns]
